# Supplementary material for: Methylation-Regulated Long Non-Coding RNA Expression in Ulcerative Colitis
Source: Int J Mol Sci. 2023 Jun 22;24(13):10500. doi: 10.3390/ijms241310500 (PMC10341861; doi:10.3390/ijms241310500)
Supplement: Supplementary file 1 [file ijms-24-10500-s001.zip]

Archive with 8 entries (8 files):
- Figure_S1.pdf
- Table_S1.xlsx
- Table_S2.xlsx
- Table_S3.xlsx
- Table_S4.xlsx
- Table_S5.xlsx
- Table_S6.xlsx
- Table_S7.xlsx
