# Supplementary material for: Methylation-Regulated Long Non-Coding RNA Expression in Ulcerative Colitis
Source: Int J Mol Sci. 2023 Jun 22;24(13):10500. doi: 10.3390/ijms241310500 (PMC10341861; doi:10.3390/ijms241310500)
Supplement: Supplementary file 1 [file ijms-24-10500-s001.zip › Table_S1.xlsx]

## Sheet: tot_sig
Supplementary Table 1 DMRseq results
#Chromsome	Chromosome on which DMR is located
#start	starting postion of DMR
#end	endding position of DMR
#width	Width of DMR in bp
#strand	DMRs are strand dependent
#L	number of CpG sites in DMR
#area	the sum of the smoothed beta values
#beta	the coefficient value for the condition difference, negative values means hypomthylated in UC
#stat	Wald test statistic that corresponds to this beta coefficient, negative values means hypomethylated in UC
#pval	he permutation p-value for the significance of the test statistic
#qval	the q-value for the test statistic (adjustment for multiple comparisons to control false discovery rate).
#index	index of Granges object
#tag	given name of DMR
chromosome	start	end	width	strand	L	area	beta	stat	pval	qval	index.start	index.end	index.width	mean_difference	tag
chr5	251790	252793	1004	*	49	10.6466	-0.515469	-16.8149	0.00198807	0.00439591	963	1011	49	-0.24757	chr5.32
chr5	297151	297305	155	*	12	2.5236	-0.514124	-12.321	0.00198807	0.00439591	1163	1174	12	-0.236488	chr5.117
chr5	368640	368987	348	*	17	2.83632	-0.495656	-15.6313	0.00198807	0.00439591	1434	1450	17	-0.218467	chr5.51
chr5	598600	598792	193	*	28	3.96323	-0.378204	-13.2401	0.00198807	0.00439591	2318	2345	28	-0.171609	chr5.88
chr5	663780	664445	666	*	28	4.88498	0.3382	10.9548	0.00198807	0.00439591	2657	2684	28	0.158207	chr5.159
chr5	758881	759713	833	*	30	4.36609	0.368633	10.5853	0.00198807	0.00439591	2755	2784	30	0.136143	chr5.175
chr5	957360	957512	153	*	16	2.48856	-0.407424	-11.6632	0.00198807	0.00439591	3446	3461	16	-0.187057	chr5.136
chr5	964037	964563	527	*	26	5.00565	-0.452014	-16.5099	0.00198807	0.00439591	3493	3518	26	-0.206844	chr5.36
chr5	1108231	1108333	103	*	12	1.94315	-0.432412	-11.5605	0.00198807	0.00439591	3967	3978	12	-0.208522	chr5.142
chr5	1113105	1113298	194	*	10	1.7093	-0.425655	-9.16942	0.00198807	0.00439591	4006	4015	10	-0.188625	chr5.251
chr5	1182978	1183097	120	*	14	1.92656	0.298242	7.8987	0.00198807	0.00439591	4246	4259	14	0.14308	chr5.339
chr5	1201452	1201630	179	*	13	2.57221	0.432832	9.1037	0.00198807	0.00439591	4319	4331	13	0.195714	chr5.258
chr5	1356966	1357117	152	*	15	2.18747	0.332357	8.58149	0.00198807	0.00439591	5235	5249	15	0.155297	chr5.289
chr5	1494868	1495324	457	*	25	6.58083	-0.701214	-19.5514	0.00198807	0.00439591	6030	6054	25	-0.300096	chr5.18
chr5	1499037	1499203	167	*	12	2.1179	-0.53597	-11.2802	0.00198807	0.00439591	6055	6066	12	-0.219246	chr5.151
chr5	1503517	1503950	434	*	27	6.92067	-0.611983	-19.4324	0.00198807	0.00439591	6080	6106	27	-0.285006	chr5.19
chr5	1536349	1536486	138	*	14	2.91513	-0.534419	-14.1888	0.00198807	0.00439591	6229	6242	14	-0.241049	chr5.73
chr5	1608387	1608500	114	*	10	2.36061	-0.53347	-9.69093	0.00198807	0.00439591	6595	6604	10	-0.247381	chr5.217
chr5	1794030	1794129	100	*	13	2.6507	-0.529023	-12.5346	0.00198807	0.00439591	7460	7472	13	-0.237114	chr5.111
chr5	1800360	1800571	212	*	31	3.38282	-0.468328	-17.4406	0.00198807	0.00439591	7556	7586	31	-0.149267	chr5.30
chr5	1952583	1952862	280	*	20	2.91227	-0.376264	-9.72948	0.00198807	0.00439591	8830	8849	20	-0.174075	chr5.214
chr5	1962170	1962441	272	*	24	3.76265	-0.398034	-13.6098	0.00198807	0.00439591	8870	8893	24	-0.1611	chr5.83
chr5	2537300	2537729	430	*	37	5.74832	-0.364345	-15.0218	0.00198807	0.00439591	10215	10251	37	-0.183343	chr5.59
chr5	2686743	2687069	327	*	30	3.25893	-0.230088	-8.10205	0.00198807	0.00439591	10519	10548	30	-0.0963299	chr5.322
chr5	2914992	2915257	266	*	23	2.81602	-0.334494	-13.047	0.00198807	0.00439591	11138	11160	23	-0.150251	chr5.95
chr5	3092602	3093099	498	*	35	8.10807	-0.60408	-22.2181	0.00198807	0.00439591	11298	11332	35	-0.277727	chr5.4
chr5	3181798	3182001	204	*	28	3.90021	-0.316964	-11.6368	0.00198807	0.00439591	11540	11567	28	-0.136002	chr5.137
chr5	3326477	3326651	175	*	19	2.63939	-0.359455	-7.93814	0.00198807	0.00439591	11983	12001	19	-0.15559	chr5.335
chr5	5183334	5183446	113	*	16	2.2333	-0.325297	-7.99412	0.00198807	0.00439591	13747	13762	16	-0.146017	chr5.333
chr5	6729524	6729637	114	*	13	2.0521	-0.377471	-10.7683	0.00198807	0.00439591	15162	15174	13	-0.17599	chr5.167
chr5	6736942	6737709	768	*	20	2.84819	-0.468921	-12.4156	0.00198807	0.00439591	15186	15205	20	-0.177244	chr5.116
chr5	7392071	7392158	88	*	10	1.70339	0.389517	10.1314	0.00198807	0.00439591	15657	15666	10	0.16298	chr5.193
chr5	7873387	7873512	126	*	14	3.23124	-0.502001	-16.164	0.00198807	0.00439591	16134	16147	14	-0.231758	chr5.41
chr5	7877046	7877121	76	*	6	0.947928	-0.420179	-8.22141	0.00198807	0.00439591	16148	16153	6	-0.179384	chr5.309
chr5	8060805	8061109	305	*	11	2.43089	-0.503046	-8.2944	0.00198807	0.00439591	16218	16228	11	-0.228882	chr5.305
chr5	8457377	8457707	331	*	32	5.56806	-0.419744	-9.58169	0.00198807	0.00439591	16268	16299	32	-0.162721	chr5.225
chr5	9015460	9015518	59	*	6	1.11518	-0.45856	-9.30856	0.00198807	0.00439591	16482	16487	6	-0.1998	chr5.238
chr5	9547288	9547484	197	*	12	1.94331	0.394565	8.82159	0.00198807	0.00439591	16744	16755	12	0.175534	chr5.276
chr5	10562344	10562922	579	*	11	2.36977	-0.463011	-9.92973	0.00198807	0.00439591	17710	17720	11	-0.205324	chr5.205
chr5	10566670	10567855	1186	*	18	2.71733	-0.33125	-10.0461	0.00198807	0.00439591	17732	17749	18	-0.152493	chr5.196
chr5	10655441	10655614	174	*	17	1.94531	-0.344836	-10.8598	0.00198807	0.00439591	17828	17844	17	-0.127779	chr5.163
chr5	13578526	13578705	180	*	28	3.82545	-0.401753	-8.86548	0.00198807	0.00439591	18741	18768	28	-0.160491	chr5.271
chr5	13770097	13770180	84	*	7	0.984082	-0.381399	-7.88777	0.00198807	0.00439591	18826	18832	7	-0.157826	chr5.341
chr5	14259015	14259131	117	*	12	2.3784	-0.47678	-11.3065	0.00198807	0.00439591	19296	19307	12	-0.222829	chr5.147
chr5	14277536	14277676	141	*	7	1.33113	-0.444166	-9.36097	0.00198807	0.00439591	19345	19351	7	-0.193488	chr5.235
chr5	14331605	14331777	173	*	8	2.17973	-0.615204	-12.793	0.00198807	0.00439591	19418	19425	8	-0.289018	chr5.103
chr5	14405494	14405831	338	*	18	2.93063	0.350904	7.95415	0.00198807	0.00439591	19529	19546	18	0.183425	chr5.334
chr5	14676298	14676515	218	*	6	1.45486	-0.559252	-9.08054	0.00198807	0.00439591	20212	20217	6	-0.254015	chr5.260
chr5	14926025	14926190	166	*	7	1.58514	-0.515951	-8.13551	0.00198807	0.00439591	20502	20508	7	-0.24281	chr5.317
chr5	14992969	14993347	379	*	42	13.376	-0.717778	-21.9271	0.00198807	0.00439591	20514	20555	42	-0.331372	chr5.5
chr5	16539393	16539524	132	*	15	1.91027	0.292862	8.91988	0.00198807	0.00439591	21237	21251	15	0.141544	chr5.267
chr5	16737759	16738184	426	*	12	1.58688	0.287343	7.89798	0.00198807	0.00439591	21499	21510	12	0.13957	chr5.340
chr5	16784648	16785131	484	*	36	5.74919	-0.434408	-17.4757	0.00198807	0.00439591	21545	21580	36	-0.178926	chr5.29
chr5	16843167	16843206	40	*	5	1.36738	-0.614168	-10.9943	0.00198807	0.00439591	21624	21628	5	-0.292069	chr5.157
chr5	17130308	17130623	316	*	11	2.81525	-0.57701	-12.1393	0.00198807	0.00439591	22019	22029	11	-0.26227	chr5.122
chr5	17181559	17181629	71	*	6	0.84396	-0.412738	-9.24829	0.00198807	0.00439591	22054	22059	6	-0.145197	chr5.244
chr5	18745697	18745950	254	*	14	2.4233	-0.411402	-10.0898	0.00198807	0.00439591	22856	22869	14	-0.190717	chr5.194
chr5	26237634	26237763	130	*	9	0.94886	-0.439358	-8.61686	0.00198807	0.00439591	24663	24671	9	-0.142659	chr5.287
chr5	32014529	32014542	14	*	6	1.84838	-0.745033	-9.29013	0.00198807	0.00439591	26458	26463	6	-0.335377	chr5.239
chr5	32522883	32523056	174	*	13	2.89606	-0.562913	-14.7004	0.00198807	0.00439591	26752	26764	13	-0.267224	chr5.64
chr5	32584751	32584807	57	*	5	1.51338	-0.578782	-8.27836	0.00198807	0.00439591	26786	26790	5	-0.27275	chr5.307
chr5	32589591	32589688	98	*	12	1.60343	-0.384909	-13.068	0.00198807	0.00439591	26846	26857	12	-0.159346	chr5.94
chr5	32708965	32709232	268	*	28	8.21707	-0.708827	-22.2254	0.00198807	0.00439591	26932	26959	28	-0.318003	chr5.3
chr5	32726059	32726107	49	*	6	1.53266	-0.534655	-9.25883	0.00198807	0.00439591	27231	27236	6	-0.256188	chr5.242
chr5	32734462	32734865	404	*	6	1.32026	-0.45932	-10.4487	0.00198807	0.00439591	27237	27242	6	-0.216237	chr5.178
chr5	34006765	34006818	54	*	8	1.51259	0.458337	9.03743	0.00198807	0.00439591	27963	27970	8	0.22482	chr5.262
chr5	34743028	34743135	108	*	6	1.1496	-0.417961	-8.37239	0.00198807	0.00439591	28488	28493	6	-0.195894	chr5.300
chr5	34864068	34864179	112	*	5	0.974658	-0.492584	-8.88163	0.00198807	0.00439591	28643	28647	5	-0.210973	chr5.269
chr5	35146395	35146570	176	*	7	1.25609	-0.390888	-8.39982	0.00198807	0.00439591	28927	28933	7	-0.18686	chr5.296
chr5	36662659	36662800	142	*	18	2.46648	-0.482994	-15.844	0.00198807	0.00439591	29940	29957	18	-0.159798	chr5.46
chr5	36692910	36693044	135	*	12	2.01195	-0.520859	-8.14988	0.00198807	0.00439591	30006	30017	12	-0.217227	chr5.314
chr5	37717640	37717809	170	*	12	2.23491	0.456664	12.8054	0.00198807	0.00439591	30632	30643	12	0.208377	chr5.102
chr5	37721657	37721754	98	*	6	1.49524	-0.513668	-8.41173	0.00198807	0.00439591	30644	30649	6	-0.247834	chr5.295
chr5	37833867	37834207	341	*	14	1.65636	-0.292409	-9.93327	0.00198807	0.00439591	30729	30742	14	-0.117374	chr5.204
chr5	37835404	37836216	813	*	57	10.7827	-0.426291	-20.5961	0.00198807	0.00439591	30775	30831	57	-0.195805	chr5.11
chr5	38595269	38595380	112	*	5	0.541767	-0.346549	-8.39439	0.00198807	0.00439591	31390	31394	5	-0.145761	chr5.297
chr5	39202905	39203210	306	*	14	3.15042	-0.542074	-19.1815	0.00198807	0.00439591	31789	31802	14	-0.240424	chr5.22
chr5	39219218	39220047	830	*	13	1.92884	-0.405599	-13.1453	0.00198807	0.00439591	31813	31825	13	-0.174786	chr5.89
chr5	39424017	39424124	108	*	5	1.14199	0.616464	9.31229	0.00198807	0.00439591	31890	31894	5	0.217713	chr5.237
chr5	40841106	40841591	486	*	13	2.12783	-0.40526	-11.872	0.00198807	0.00439591	32669	32681	13	-0.205452	chr5.126
chr5	42756684	42757084	401	*	20	2.66984	-0.331488	-11.0144	0.00198807	0.00439591	33555	33574	20	-0.134686	chr5.156
chr5	42924038	42924482	445	*	32	4.60999	-0.360381	-9.11746	0.00198807	0.00439591	33751	33782	32	-0.139561	chr5.256
chr5	42991498	42991700	203	*	16	1.83469	-0.569709	-13.0787	0.00198807	0.00439591	34257	34272	16	-0.242534	chr5.92
chr5	42993768	42994109	342	*	42	5.12188	-0.387233	-16.4374	0.00198807	0.00439591	34393	34434	42	-0.132232	chr5.37
chr5	51377162	51377425	264	*	32	3.39722	-0.261239	-8.08116	0.00198807	0.00439591	37785	37816	32	-0.120584	chr5.326
chr5	54309362	54309371	10	*	6	1.05693	0.438526	8.47129	0.00198807	0.00439591	39439	39444	6	0.179254	chr5.293
chr5	54646371	54646486	116	*	14	3.1648	-0.528995	-12.5351	0.00198807	0.00439591	39715	39728	14	-0.258987	chr5.110
chr5	55101764	55102728	965	*	5	1.14363	-0.536435	-9.15808	0.00198807	0.00439591	40101	40105	5	-0.233783	chr5.253
chr5	55923483	55923795	313	*	15	2.81441	-0.42442	-8.59551	0.00198807	0.00439591	41458	41472	15	-0.188393	chr5.288
chr5	56233274	56233582	309	*	14	2.44568	0.359451	11.3671	0.00198807	0.00439591	41741	41754	14	0.1691	chr5.145
chr5	56670174	56670368	195	*	6	1.38161	-0.596306	-10.5017	0.00198807	0.00439591	42040	42045	6	-0.257692	chr5.177
chr5	56764196	56764366	171	*	5	0.923276	-0.467064	-8.66017	0.00198807	0.00439591	42058	42062	5	-0.215561	chr5.282
chr5	57299251	57299489	239	*	19	4.16397	-0.514634	-12.8853	0.00198807	0.00439591	42468	42486	19	-0.232076	chr5.100
chr5	57488346	57488391	46	*	6	1.5245	-0.533062	-11.1011	0.00198807	0.00439591	42639	42644	6	-0.254512	chr5.155
chr5	58491263	58491421	159	*	7	1.84766	-0.567019	-13.1102	0.00198807	0.00439591	42926	42932	7	-0.269251	chr5.90
chr5	58786828	58787101	274	*	25	5.01313	-0.564888	-17.9636	0.00198807	0.00439591	43105	43129	25	-0.225325	chr5.26
chr5	59038780	59038883	104	*	8	2.62036	-0.69704	-13.4659	0.00198807	0.00439591	43191	43198	8	-0.299345	chr5.85
chr5	59790486	59790727	242	*	6	1.472	-0.608933	-13.0254	0.00198807	0.00439591	43481	43486	6	-0.262668	chr5.96
chr5	60416456	60416611	156	*	16	3.99348	-0.629832	-15.725	0.00198807	0.00439591	43644	43659	16	-0.267872	chr5.48
chr5	60487802	60488417	616	*	35	4.31278	0.271496	12.5647	0.00198807	0.00439591	43676	43710	35	0.115827	chr5.109
chr5	60541105	60541634	530	*	6	1.54931	-0.710609	-9.91963	0.00198807	0.00439591	43764	43769	6	-0.294184	chr5.206
chr5	61732402	61732548	147	*	18	2.48317	-0.414707	-10.6662	0.00198807	0.00439591	44671	44688	18	-0.180351	chr5.172
chr5	65922713	65922798	86	*	6	0.939207	0.377727	8.92508	0.00198807	0.00439591	46580	46585	6	0.181147	chr5.266
chr5	66169629	66169890	262	*	7	1.57112	-0.548993	-12.2371	0.00198807	0.00439591	46813	46819	7	-0.248583	chr5.119
chr5	67181910	67182024	115	*	8	1.53684	-0.44696	-11.7758	0.00198807	0.00439591	47322	47329	8	-0.214321	chr5.130
chr5	67196593	67196637	45	*	6	0.943007	-0.421989	-8.21629	0.00198807	0.00439591	47344	47349	6	-0.185614	chr5.310
chr5	67268706	67268827	122	*	5	0.893215	0.495899	8.1391	0.00198807	0.00439591	47375	47379	5	0.202316	chr5.316
chr5	68225313	68226048	736	*	16	2.23067	0.321498	9.20384	0.00198807	0.00439591	47628	47643	16	0.146375	chr5.248
chr5	68289571	68290431	861	*	7	1.18629	0.516541	11.566	0.00198807	0.00439591	47746	47752	7	0.235218	chr5.141
chr5	68884322	68884484	163	*	6	1.48544	-0.511209	-9.33844	0.00198807	0.00439591	47848	47853	6	-0.248399	chr5.236
chr5	69491761	69491939	179	*	10	1.52065	0.359885	8.65502	0.00198807	0.00439591	48699	48708	10	0.162076	chr5.283
chr5	72139164	72139276	113	*	6	1.60065	-0.568068	-10.1777	0.00198807	0.00439591	49451	49456	6	-0.272744	chr5.190
chr5	72247234	72247426	193	*	5	1.54453	0.620603	11.7397	0.00198807	0.00439591	49546	49550	5	0.303413	chr5.132
chr5	72301809	72301874	66	*	8	1.01679	-0.376603	-7.92477	0.00198807	0.00439591	49556	49563	8	-0.144922	chr5.337
chr5	72347924	72348120	197	*	7	1.43112	-0.497791	-10.842	0.00198807	0.00439591	49697	49703	7	-0.231707	chr5.164
chr5	73380145	73381403	1259	*	59	10.4094	-0.455384	-14.9938	0.00198807	0.00439591	51122	51180	59	-0.205528	chr5.61
chr5	73418513	73418918	406	*	12	2.07499	-0.434158	-11.2983	0.00198807	0.00439591	51281	51292	12	-0.196242	chr5.148
chr5	73901122	73901311	190	*	11	1.75276	0.375547	10.8667	0.00198807	0.00439591	52075	52085	11	0.183974	chr5.162
chr5	74537921	74538090	170	*	11	2.31021	-0.478543	-10.6136	0.00198807	0.00439591	52198	52208	11	-0.210771	chr5.173
chr5	74935240	74935460	221	*	7	1.59955	-0.567525	-9.67397	0.00198807	0.00439591	52648	52654	7	-0.234532	chr5.219
chr5	75566805	75566878	74	*	10	2.44552	-0.601088	-11.6728	0.00198807	0.00439591	53311	53320	10	-0.262077	chr5.135
chr5	75617196	75617348	153	*	6	1.07332	0.409008	8.19718	0.00198807	0.00439591	53387	53392	6	0.191081	chr5.313
chr5	76405133	76405753	621	*	10	1.91791	-0.485561	-10.9582	0.00198807	0.00439591	53898	53907	10	-0.205774	chr5.158
chr5	76623248	76623464	217	*	14	1.53878	-0.284259	-9.27441	0.00198807	0.00439591	53980	53993	14	-0.133512	chr5.241
chr5	76714576	76714838	263	*	28	6.39262	-0.585974	-20.5923	0.00198807	0.00439591	54052	54079	28	-0.274431	chr5.12
chr5	76733014	76733230	217	*	18	3.51416	-0.453419	-13.6755	0.00198807	0.00439591	54152	54169	18	-0.209285	chr5.82
chr5	76952696	76953205	510	*	27	4.2196	-0.383514	-15.0987	0.00198807	0.00439591	54376	54402	27	-0.166954	chr5.55
chr5	76954556	76954732	177	*	16	2.01613	-0.387416	-8.06634	0.00198807	0.00439591	54438	54453	16	-0.135134	chr5.329
chr5	77077861	77077997	137	*	18	2.36246	-0.340675	-10.2587	0.00198807	0.00439591	54599	54616	18	-0.152406	chr5.182
chr5	77846621	77846913	293	*	22	2.63749	-0.331696	-8.86761	0.00198807	0.00439591	55655	55676	22	-0.138287	chr5.270
chr5	80127314	80127525	212	*	7	1.00401	-0.385804	-7.91595	0.00198807	0.00439591	57313	57319	7	-0.149827	chr5.338
chr5	80754966	80755106	141	*	7	1.46329	-0.468348	-10.0251	0.00198807	0.00439591	58061	58067	7	-0.217009	chr5.198
chr5	87311624	87311816	193	*	9	1.79485	0.460833	9.99867	0.00198807	0.00439591	60527	60535	9	0.20993	chr5.201
chr5	88146137	88146304	168	*	11	1.53035	-0.404058	-9.89959	0.00198807	0.00439591	60839	60849	11	-0.132178	chr5.208
chr5	88396789	88397037	249	*	8	1.46151	-0.428344	-10.0036	0.00198807	0.00439591	61005	61012	8	-0.202084	chr5.199
chr5	88659459	88659849	391	*	28	5.12769	-0.505574	-12.9512	0.00198807	0.00439591	61129	61156	28	-0.201769	chr5.98
chr5	88667671	88668302	632	*	32	3.66103	-0.324043	-9.11301	0.00198807	0.00439591	61340	61371	32	-0.136993	chr5.257
chr5	88889167	88889318	152	*	15	3.56887	-0.590537	-14.5302	0.00198807	0.00439591	62174	62188	15	-0.231313	chr5.66
chr5	90015603	90015657	55	*	6	1.0574	-0.42294	-8.11578	0.00198807	0.00439591	62339	62344	6	-0.202679	chr5.318
chr5	90846436	90846573	138	*	14	2.02137	-0.372224	-12.0731	0.00198807	0.00439591	62864	62877	14	-0.13891	chr5.123
chr5	93568571	93571552	2982	*	54	8.18058	-0.381392	-17.6163	0.00198807	0.00439591	63725	63778	54	-0.167858	chr5.28
chr5	93573312	93573454	143	*	17	2.02547	-0.374736	-10.2538	0.00198807	0.00439591	63797	63813	17	-0.131469	chr5.183
chr5	93592090	93594827	2738	*	52	7.14659	-0.339806	-12.0124	0.00198807	0.00439591	64028	64079	52	-0.150053	chr5.124
chr5	95646406	95646463	58	*	13	2.4312	0.359918	9.6748	0.00198807	0.00439591	65369	65381	13	0.170612	chr5.218
chr5	95843022	95843152	131	*	12	3.79714	-0.73165	-14.0833	0.00198807	0.00439591	65859	65870	12	-0.334421	chr5.76
chr5	95916954	95916999	46	*	6	0.796855	-0.369911	-8.95179	0.00198807	0.00439591	66017	66022	6	-0.131863	chr5.263
chr5	96742604	96742839	236	*	18	2.67161	-0.386301	-12.5914	0.00198807	0.00439591	66674	66691	18	-0.153915	chr5.107
chr5	96816501	96816674	174	*	6	1.43527	-0.590579	-8.66729	0.00198807	0.00439591	66772	66777	6	-0.262432	chr5.281
chr5	96957685	96958641	957	*	12	2.52581	-0.50087	-14.4862	0.00198807	0.00439591	66931	66942	12	-0.2231	chr5.67
chr5	98309747	98309908	162	*	8	1.93796	-0.532141	-11.4565	0.00198807	0.00439591	67397	67404	8	-0.266832	chr5.143
chr5	98779606	98779768	163	*	17	2.78306	0.345343	11.2952	0.00198807	0.00439591	67823	67839	17	0.180663	chr5.149
chr5	98855351	98855386	36	*	6	0.771615	0.299067	8.51598	0.00198807	0.00439591	67877	67882	6	0.143969	chr5.290
chr5	102154826	102155304	479	*	57	11.1207	-0.499148	-9.89984	0.00198807	0.00439591	68750	68806	57	-0.184548	chr5.207
chr5	105099901	105100043	143	*	5	0.547694	-0.344214	-8.08734	0.00198807	0.00439591	69929	69933	5	-0.118867	chr5.325
chr5	106246242	106246350	109	*	26	2.81303	-0.421696	-11.9187	0.00198807	0.00439591	70107	70132	26	-0.125823	chr5.125
chr5	107388230	107388425	196	*	5	1.07542	-0.548624	-8.32349	0.00198807	0.00439591	70294	70298	5	-0.217725	chr5.303
chr5	109485163	109485230	68	*	10	1.11678	0.329933	8.19953	0.00198807	0.00439591	71344	71353	10	0.133093	chr5.312
chr5	110752371	110752606	236	*	11	2.11649	-0.412176	-11.5891	0.00198807	0.00439591	71847	71857	11	-0.214595	chr5.140
chr5	110894119	110894339	221	*	36	5.48138	-0.35698	-12.9744	0.00198807	0.00439591	71909	71944	36	-0.170133	chr5.97
chr5	112329851	112329967	117	*	6	1.43702	-0.562531	-9.37611	0.00198807	0.00439591	72910	72915	6	-0.252132	chr5.232
chr5	113381147	113381203	57	*	6	0.912711	-0.382136	-8.37295	0.00198807	0.00439591	73880	73885	6	-0.171456	chr5.299
chr5	114858035	114858185	151	*	24	6.17673	-0.587228	-20.0243	0.00198807	0.00439591	74995	75018	24	-0.275945	chr5.15
chr5	115543041	115543159	119	*	12	1.31427	0.302908	9.66938	0.00198807	0.00439591	75589	75600	12	0.127985	chr5.221
chr5	115579875	115580047	173	*	8	1.26618	-0.429378	-10.0002	0.00198807	0.00439591	75711	75718	8	-0.191635	chr5.200
chr5	115602715	115602872	158	*	5	0.739084	-0.442662	-7.93802	0.00198807	0.00439591	75783	75787	5	-0.196259	chr5.336
chr5	116454615	116454692	78	*	6	1.28307	-0.539619	-8.44808	0.00198807	0.00439591	76727	76732	6	-0.211266	chr5.294
chr5	116561748	116561823	76	*	6	1.29462	-0.503118	-9.99187	0.00198807	0.00439591	76772	76777	6	-0.233586	chr5.202
chr5	116577563	116577604	42	*	8	1.23785	-0.466085	-8.39167	0.00198807	0.00439591	76937	76944	8	-0.20869	chr5.298
chr5	117407043	117407340	298	*	11	2.61674	-0.55084	-10.7323	0.00198807	0.00439591	77168	77178	11	-0.246298	chr5.170
chr5	119273498	119274271	774	*	22	4.16842	-0.425117	-14.8634	0.00198807	0.00439591	77667	77688	22	-0.20709	chr5.63
chr5	119353598	119355432	1835	*	33	6.01202	-0.438526	-20.6878	0.00198807	0.00439591	77717	77749	33	-0.191607	chr5.10
chr5	119358022	119358095	74	*	6	1.19474	-0.494005	-9.09233	0.00198807	0.00439591	77810	77815	6	-0.225973	chr5.259
chr5	122333285	122333401	117	*	6	0.959023	0.388528	8.0376	0.00198807	0.00439591	78913	78918	6	0.185028	chr5.330
chr5	123094461	123094844	384	*	25	2.63231	-0.244929	-8.48061	0.00198807	0.00439591	79619	79643	25	-0.111714	chr5.292
chr5	123098045	123098632	588	*	30	4.1933	-0.379544	-13.7166	0.00198807	0.00439591	79665	79694	30	-0.170323	chr5.80
chr5	124522584	124522771	188	*	19	3.50456	-0.5303	-15.096	0.00198807	0.00439591	80569	80587	19	-0.214705	chr5.56
chr5	124652481	124652534	54	*	6	0.905875	0.363345	8.08998	0.00198807	0.00439591	80735	80740	6	0.171695	chr5.324
chr5	124742214	124742274	61	*	6	1.18164	0.435582	9.39949	0.00198807	0.00439591	80836	80841	6	0.201749	chr5.231
chr5	124744875	124745064	190	*	12	1.68184	0.369139	10.1683	0.00198807	0.00439591	80850	80861	12	0.163225	chr5.191
chr5	124791170	124791257	88	*	7	1.48333	0.487075	9.45842	0.00198807	0.00439591	80874	80880	7	0.217839	chr5.229
chr5	124888218	124888349	132	*	8	1.24452	0.41276	8.11324	0.00198807	0.00439591	80944	80951	8	0.179543	chr5.319
chr5	126358651	126358767	117	*	8	1.96175	-0.544419	-15.4597	0.00198807	0.00439591	81420	81427	8	-0.261173	chr5.54
chr5	126465066	126465290	225	*	14	2.67386	0.408381	11.2939	0.00198807	0.00439591	81520	81533	14	0.19681	chr5.150
chr5	127041487	127041595	109	*	6	1.07852	0.442978	10.2743	0.00198807	0.00439591	82055	82060	6	0.210748	chr5.180
chr5	127569420	127569772	353	*	55	8.92871	-0.539064	-13.795	0.00198807	0.00439591	82577	82631	55	-0.206105	chr5.78
chr5	127652955	127653247	293	*	12	1.45088	-0.349988	-10.1814	0.00198807	0.00439591	82698	82709	12	-0.143215	chr5.189
chr5	130633668	130633948	281	*	7	1.50486	-0.522516	-9.23674	0.00198807	0.00439591	83666	83672	7	-0.229604	chr5.245
chr5	131532138	131532339	202	*	6	0.947337	-0.414357	-8.14269	0.00198807	0.00439591	84105	84110	6	-0.188501	chr5.315
chr5	132426591	132426635	45	*	5	1.25803	-0.574668	-8.63921	0.00198807	0.00439591	85000	85004	5	-0.265551	chr5.286
chr5	132457065	132457134	70	*	6	1.96006	-0.69709	-8.8279	0.00198807	0.00439591	85032	85037	6	-0.347175	chr5.274
chr5	132775734	132775826	93	*	8	1.24902	0.521578	9.78847	0.00198807	0.00439591	85562	85569	8	0.231644	chr5.211
chr5	132819506	132819794	289	*	32	5.95589	-0.420282	-13.4528	0.00198807	0.00439591	85687	85718	32	-0.175598	chr5.86
chr5	132822934	132823375	442	*	13	3.21224	-0.614373	-8.29812	0.00198807	0.00439591	85730	85742	13	-0.291131	chr5.304
chr5	132873397	132873510	114	*	6	0.903649	0.416577	8.20735	0.00198807	0.00439591	85912	85917	6	0.193918	chr5.311
chr5	133241342	133241417	76	*	6	1.0012	-0.438223	-8.33458	0.00198807	0.00439591	86305	86310	6	-0.214041	chr5.301
chr5	134005770	134005817	48	*	10	1.97069	0.589333	8.73218	0.00198807	0.00439591	86776	86785	10	0.232233	chr5.278
chr5	134174327	134174420	94	*	6	1.16684	0.441824	10.6902	0.00198807	0.00439591	86958	86963	6	0.187424	chr5.171
chr5	135187753	135187836	84	*	8	1.64473	0.541906	12.1857	0.00198807	0.00439591	88525	88532	8	0.228323	chr5.121
chr5	135378525	135378730	206	*	7	1.09748	-0.440996	-9.11985	0.00198807	0.00439591	88729	88735	7	-0.166265	chr5.255
chr5	135399854	135400065	212	*	19	3.21834	-0.413029	-12.2559	0.00198807	0.00439591	88815	88833	19	-0.188165	chr5.118
chr5	135930984	135931301	318	*	19	3.18172	-0.459912	-16.7049	0.00198807	0.00439591	89702	89720	19	-0.217131	chr5.33
chr5	136078121	136080958	2838	*	119	18.6082	-0.326831	-8.75131	0.00198807	0.00439591	89890	90008	119	-0.168434	chr5.277
chr5	137888468	137889665	1198	*	77	13.3721	-0.492248	-19.3369	0.00198807	0.00439591	90725	90801	77	-0.190506	chr5.20
chr5	139389782	139390142	361	*	6	1.4508	-0.677149	-9.36381	0.00198807	0.00439591	92283	92288	6	-0.291174	chr5.233
chr5	139511961	139512135	175	*	9	2.80381	-0.750614	-11.8437	0.00198807	0.00439591	92518	92526	9	-0.334437	chr5.128
chr5	139661331	139661430	100	*	13	2.04864	-0.389158	-8.64792	0.00198807	0.00439591	92816	92828	13	-0.215424	chr5.284
chr5	139670575	139670857	283	*	11	2.52941	-0.472639	-12.2145	0.00198807	0.00439591	92856	92866	11	-0.21078	chr5.120
chr5	139710191	139710368	178	*	18	5.23967	-0.583938	-11.6078	0.00198807	0.00439591	92927	92944	18	-0.276756	chr5.139
chr5	140111645	140112556	912	*	11	1.52185	-0.375305	-9.52927	0.00198807	0.00439591	93337	93347	11	-0.164047	chr5.227
chr5	140822161	140822298	138	*	15	1.75106	-0.32163	-10.2375	0.00198807	0.00439591	95626	95640	15	-0.146632	chr5.184
chr5	140827994	140828626	633	*	80	8.7599	-0.249291	-15.915	0.00198807	0.00439591	95736	95815	80	-0.1157	chr5.44
chr5	140834484	140835559	1076	*	69	7.95254	-0.321651	-16.1827	0.00198807	0.00439591	95941	96009	69	-0.143732	chr5.40
chr5	140848546	140848981	436	*	66	8.15343	-0.316792	-15.9112	0.00198807	0.00439591	96293	96358	66	-0.158654	chr5.45
chr5	140856372	140856649	278	*	22	2.2322	-0.288726	-10.2104	0.00198807	0.00439591	96503	96524	22	-0.130468	chr5.185
chr5	140869025	140869555	531	*	70	9.71614	-0.318683	-16.5291	0.00198807	0.00439591	96693	96762	70	-0.148164	chr5.35
chr5	140875260	140875985	726	*	84	10.1826	-0.293675	-19.2688	0.00198807	0.00439591	96871	96954	84	-0.13751	chr5.21
chr5	140882060	140882596	537	*	72	7.62262	-0.269401	-16.0298	0.00198807	0.00439591	97063	97134	72	-0.122591	chr5.43
chr5	141095931	141096236	306	*	38	4.49926	-0.314198	-14.109	0.00198807	0.00439591	97780	97817	38	-0.142204	chr5.75
chr5	141100321	141100669	349	*	32	3.62263	-0.333888	-13.3023	0.00198807	0.00439591	97831	97862	32	-0.138963	chr5.87
chr5	141121695	141121959	265	*	30	3.14823	-0.276646	-12.4436	0.00198807	0.00439591	97993	98022	30	-0.132308	chr5.114
chr5	141123226	141124415	1190	*	61	7.42227	-0.302275	-14.2663	0.00198807	0.00439591	98062	98122	61	-0.138362	chr5.70
chr5	141150091	141150239	149	*	18	1.82865	-0.275373	-9.40452	0.00198807	0.00439591	98336	98353	18	-0.128266	chr5.230
chr5	141156545	141156740	196	*	26	2.72359	-0.264769	-10.2738	0.00198807	0.00439591	98528	98553	26	-0.121165	chr5.181
chr5	141174101	141174285	185	*	26	2.63665	-0.332542	-11.7027	0.00198807	0.00439591	98705	98730	26	-0.130088	chr5.134
chr5	141183369	141183970	602	*	39	4.46727	-0.286134	-14.2246	0.00198807	0.00439591	98890	98928	39	-0.127303	chr5.71
chr5	141189442	141189642	201	*	25	3.38125	-0.348828	-12.4434	0.00198807	0.00439591	99003	99027	25	-0.152389	chr5.115
chr5	141193774	141193930	157	*	19	2.45643	-0.37948	-8.90379	0.00198807	0.00439591	99057	99075	19	-0.161514	chr5.268
chr5	141210081	141210395	315	*	36	4.4133	-0.332814	-11.6301	0.00198807	0.00439591	99216	99251	36	-0.1336	chr5.138
chr5	141215368	141215731	364	*	29	3.10883	-0.314231	-9.696	0.00198807	0.00439591	99313	99341	29	-0.129684	chr5.215
chr5	141224750	141224981	232	*	31	3.3151	-0.291134	-10.3085	0.00198807	0.00439591	99407	99437	31	-0.133728	chr5.179
chr5	141235650	141236183	534	*	49	6.93957	-0.318435	-14.1928	0.00198807	0.00439591	99546	99594	49	-0.141826	chr5.72
chr5	141247690	141247846	157	*	23	2.71933	-0.223977	-8.93095	0.00198807	0.00439591	99784	99806	23	-0.0961021	chr5.265
chr5	141328367	141328456	90	*	10	1.21496	-0.309146	-8.0001	0.00198807	0.00439591	100000	100009	10	-0.122513	chr5.332
chr5	141339164	141339767	604	*	74	8.01162	-0.31681	-17.3368	0.00198807	0.00439591	100166	100239	74	-0.147028	chr5.31
chr5	141341184	141341349	166	*	21	2.16509	-0.273697	-9.20778	0.00198807	0.00439591	100307	100327	21	-0.136315	chr5.246
chr5	141343942	141344308	367	*	60	6.47653	-0.281432	-14.9614	0.00198807	0.00439591	100340	100399	60	-0.138814	chr5.62
chr5	141345668	141345756	89	*	20	2.03633	-0.317805	-11.1089	0.00198807	0.00439591	100460	100479	20	-0.14394	chr5.154
chr5	141350479	141351782	1304	*	54	5.75155	-0.301179	-12.9488	0.00198807	0.00439591	100568	100621	54	-0.134428	chr5.99
chr5	141355284	141355759	476	*	42	4.67255	-0.299054	-11.8451	0.00198807	0.00439591	100725	100766	42	-0.13333	chr5.127
chr5	141356868	141357353	486	*	29	3.22348	-0.296573	-10.2067	0.00198807	0.00439591	100809	100837	29	-0.135351	chr5.187
chr5	141361613	141361817	205	*	56	5.925	-0.250556	-9.69256	0.00198807	0.00439591	100954	101009	56	-0.116717	chr5.216
chr5	141364414	141365023	610	*	82	8.66386	-0.261781	-15.0663	0.00198807	0.00439591	101081	101162	82	-0.122144	chr5.57
chr5	141365767	141366570	804	*	98	11.3191	-0.264874	-15.4632	0.00198807	0.00439591	101202	101299	98	-0.117441	chr5.53
chr5	141370500	141370697	198	*	15	2.51282	-0.446216	-11.2405	0.00198807	0.00439591	101345	101359	15	-0.188783	chr5.152
chr5	141371809	141372133	325	*	73	9.00483	-0.338965	-15.6076	0.00198807	0.00439591	101360	101432	73	-0.1489	chr5.52
chr5	141373924	141374438	515	*	62	6.55781	-0.284161	-13.5924	0.00198807	0.00439591	101456	101517	62	-0.126038	chr5.84
chr5	141375610	141376310	701	*	40	4.45224	-0.280102	-8.6437	0.00198807	0.00439591	101541	101580	40	-0.123048	chr5.285
chr5	141382987	141383515	529	*	62	6.613	-0.266191	-12.4438	0.00198807	0.00439591	101623	101684	62	-0.120525	chr5.113
chr5	141384825	141385190	366	*	50	5.48565	-0.2914	-13.8158	0.00198807	0.00439591	101738	101787	50	-0.126916	chr5.77
chr5	141388710	141390089	1380	*	128	14.5741	-0.332652	-21.9053	0.00198807	0.00439591	101853	101980	128	-0.150313	chr5.6
chr5	141392585	141393115	531	*	69	7.43791	-0.299967	-16.1057	0.00198807	0.00439591	101985	102053	69	-0.135992	chr5.42
chr5	141394790	141395196	407	*	42	4.40232	-0.279346	-9.46729	0.00198807	0.00439591	102139	102180	42	-0.125068	chr5.228
chr5	141398702	141399670	969	*	63	7.05729	-0.297455	-13.7431	0.00198807	0.00439591	102226	102288	63	-0.134547	chr5.79
chr5	141402750	141403774	1025	*	101	12.8723	-0.308639	-19.577	0.00198807	0.00439591	102389	102489	101	-0.14362	chr5.17
chr5	141409617	141410349	733	*	123	14.1005	-0.288893	-15.0131	0.00198807	0.00439591	102564	102686	123	-0.133703	chr5.60
chr5	141414930	141415578	649	*	72	13.3098	-0.459971	-20.1888	0.00198807	0.00439591	102823	102894	72	-0.182487	chr5.14
chr5	141417596	141418059	464	*	47	6.9946	-0.427707	-13.7047	0.00198807	0.00439591	102905	102951	47	-0.174471	chr5.81
chr5	141419126	141419507	382	*	76	8.49012	-0.325176	-12.8526	0.00198807	0.00439591	102970	103045	76	-0.146506	chr5.101
chr5	141420726	141421618	893	*	97	13.2688	-0.374046	-20.869	0.00198807	0.00439591	103083	103179	97	-0.157661	chr5.7
chr5	141430420	141431687	1268	*	150	24.6647	-0.407652	-26.1333	0.00198807	0.00439591	103462	103611	150	-0.18832	chr5.1
chr5	141432360	141432973	614	*	51	5.96161	-0.280581	-10.757	0.00198807	0.00439591	103649	103699	51	-0.132948	chr5.168
chr5	142236500	142236704	205	*	19	5.5368	-0.643083	-15.7589	0.00198807	0.00439591	105069	105087	19	-0.294786	chr5.47
chr5	143206836	143206938	103	*	10	1.83911	-0.476133	-10.9382	0.00198807	0.00439591	105996	106005	10	-0.197227	chr5.160
chr5	143222431	143222705	275	*	8	1.77925	-0.497499	-9.65991	0.00198807	0.00439591	106021	106028	8	-0.248096	chr5.222
chr5	143401933	143402252	320	*	25	3.84247	-0.486078	-10.8229	0.00198807	0.00439591	106094	106118	25	-0.203134	chr5.165
chr5	143435250	143435445	196	*	10	3.12315	-0.747823	-15.6916	0.00198807	0.00439591	106204	106213	10	-0.313617	chr5.49
chr5	143812000	143812639	640	*	27	5.78136	-0.494835	-19.6856	0.00198807	0.00439591	106330	106356	27	-0.225073	chr5.16
chr5	144202082	144202334	253	*	13	2.29579	0.424863	11.4468	0.00198807	0.00439591	106527	106539	13	0.184227	chr5.144
chr5	145856658	145856788	131	*	18	4.33904	-0.603282	-15.0571	0.00198807	0.00439591	106970	106987	18	-0.2604	chr5.58
chr5	147417264	147417315	52	*	6	1.01338	0.421546	9.64406	0.00198807	0.00439591	108181	108186	6	0.172823	chr5.223
chr5	147508765	147508994	230	*	11	1.60698	0.382277	9.20457	0.00198807	0.00439591	108306	108316	11	0.174505	chr5.247
chr5	148393601	148393665	65	*	6	1.29508	0.514511	12.6554	0.00198807	0.00439591	108761	108766	6	0.231358	chr5.105
chr5	148482943	148483249	307	*	24	6.07225	-0.578877	-18.2604	0.00198807	0.00439591	108799	108822	24	-0.271863	chr5.24
chr5	149428893	149429230	338	*	13	1.88144	-0.396338	-8.69568	0.00198807	0.00439591	109530	109542	13	-0.152754	chr5.279
chr5	149581872	149582066	195	*	8	1.47097	0.493612	9.19432	0.00198807	0.00439591	109831	109838	8	0.218932	chr5.249
chr5	149860952	149861166	215	*	6	1.81395	-0.691445	-12.4775	0.00198807	0.00439591	109971	109976	6	-0.321981	chr5.112
chr5	150846509	150846932	424	*	35	9.70581	-0.635192	-20.2744	0.00198807	0.00439591	111484	111518	35	-0.285448	chr5.13
chr5	151023905	151023984	80	*	7	1.90653	0.69333	10.1823	0.00198807	0.00439591	111719	111725	7	0.292655	chr5.188
chr5	151155173	151155311	139	*	8	1.22876	-0.488289	-8.11064	0.00198807	0.00439591	111841	111848	8	-0.207508	chr5.320
chr5	151686614	151687004	391	*	21	2.58805	-0.361328	-10.5601	0.00198807	0.00439591	112368	112388	21	-0.139201	chr5.176
chr5	154474164	154474869	706	*	9	1.29336	-0.397637	-8.85798	0.00198807	0.00439591	113536	113544	9	-0.141782	chr5.272
chr5	154493416	154493668	253	*	41	8.25398	-0.49914	-14.6068	0.00198807	0.00439591	113804	113844	41	-0.217388	chr5.65
chr5	154712358	154713701	1344	*	28	4.97685	0.368636	12.6365	0.00198807	0.00439591	114047	114074	28	0.174814	chr5.106
chr5	154850581	154850787	207	*	14	2.44785	-0.382412	-10.9155	0.00198807	0.00439591	114178	114191	14	-0.169786	chr5.161
chr5	155952534	155952685	152	*	7	1.13497	-0.375371	-8.09536	0.00198807	0.00439591	114777	114783	7	-0.179834	chr5.323
chr5	156850354	156850674	321	*	68	8.60794	-0.423037	-17.9343	0.00198807	0.00439591	115010	115077	68	-0.174007	chr5.27
chr5	157050152	157050260	109	*	7	1.6993	-0.589474	-11.2121	0.00198807	0.00439591	115130	115136	7	-0.21964	chr5.153
chr5	157109096	157109945	850	*	12	3.14142	-0.61259	-16.3507	0.00198807	0.00439591	115194	115205	12	-0.284313	chr5.39
chr5	157167454	157167715	262	*	8	1.30308	-0.398697	-9.24884	0.00198807	0.00439591	115317	115324	8	-0.195299	chr5.243
chr5	157180752	157181108	357	*	14	1.80619	-0.299695	-12.5841	0.00198807	0.00439591	115327	115340	14	-0.139805	chr5.108
chr5	157215200	157215454	255	*	7	1.75717	-0.584603	-13.1014	0.00198807	0.00439591	115343	115349	7	-0.283855	chr5.91
chr5	157253231	157253341	111	*	5	1.08186	-0.509927	-9.18864	0.00198807	0.00439591	115350	115354	5	-0.216357	chr5.250
chr5	157269175	157269511	337	*	6	1.15428	-0.507351	-8.50475	0.00198807	0.00439591	115413	115418	6	-0.237522	chr5.291
chr5	157573985	157574638	654	*	14	1.912	-0.312303	-8.67726	0.00198807	0.00439591	115607	115620	14	-0.14916	chr5.280
chr5	158882814	158882860	47	*	8	1.41807	-0.522854	-14.3499	0.00198807	0.00439591	116488	116495	8	-0.200975	chr5.69
chr5	159764614	159764694	81	*	10	1.31901	-0.337334	-10.1452	0.00198807	0.00439591	117394	117403	10	-0.154237	chr5.192
chr5	160506784	160506850	67	*	6	1.48545	-0.580254	-11.3156	0.00198807	0.00439591	118430	118435	6	-0.288032	chr5.146
chr5	161545251	161546003	753	*	14	2.49562	-0.418428	-13.0727	0.00198807	0.00439591	118676	118689	14	-0.194728	chr5.93
chr5	162623335	162623383	49	*	6	1.03815	-0.596301	-8.10668	0.00198807	0.00439591	119083	119088	6	-0.23172	chr5.321
chr5	166083756	166083926	171	*	7	1.39174	-0.453699	-10.2067	0.00198807	0.00439591	119988	119994	7	-0.214327	chr5.186
chr5	166324796	166324947	152	*	11	1.94701	-0.436246	-8.83225	0.00198807	0.00439591	120028	120038	11	-0.170208	chr5.273
chr5	167754434	167754515	82	*	8	1.07148	0.301789	8.07101	0.00198807	0.00439591	120695	120702	8	0.141992	chr5.327
chr5	168187985	168188186	202	*	6	0.707797	-0.408723	-8.32843	0.00198807	0.00439591	120855	120860	6	-0.140687	chr5.302
chr5	169641372	169641527	156	*	7	1.34383	0.473951	9.36373	0.00198807	0.00439591	121905	121911	7	0.211407	chr5.234
chr5	169980435	169981357	923	*	22	3.27049	0.402878	14.3582	0.00198807	0.00439591	122085	122106	22	0.171861	chr5.68
chr5	170106325	170106516	192	*	14	3.66894	-0.671728	-10.0438	0.00198807	0.00439591	122133	122146	14	-0.299751	chr5.197
chr5	170297467	170297828	362	*	23	6.11355	-0.654539	-23.7155	0.00198807	0.00439591	122295	122317	23	-0.289052	chr5.2
chr5	170330643	170331052	410	*	19	4.26376	-0.53313	-18.1293	0.00198807	0.00439591	122341	122359	19	-0.267253	chr5.25
chr5	170333265	170333378	114	*	7	1.99312	-0.616197	-11.7724	0.00198807	0.00439591	122369	122375	7	-0.285617	chr5.131
chr5	170353192	170353430	239	*	12	1.92903	-0.403363	-9.97464	0.00198807	0.00439591	122393	122404	12	-0.185748	chr5.203
chr5	171945691	171945744	54	*	6	0.92155	0.409683	8.03353	0.00198807	0.00439591	123664	123669	6	0.101014	chr5.331
chr5	172164416	172164552	137	*	8	1.6814	0.513422	9.85834	0.00198807	0.00439591	123941	123948	8	0.231576	chr5.209
chr5	172178775	172178871	97	*	7	1.80078	-0.640733	-9.79833	0.00198807	0.00439591	123955	123961	7	-0.279807	chr5.210
chr5	172429006	172429138	133	*	8	1.14416	-0.371324	-9.56229	0.00198807	0.00439591	124284	124291	8	-0.160714	chr5.226
chr5	172452953	172453485	533	*	11	1.70485	0.431438	8.82166	0.00198807	0.00439591	124301	124311	11	0.165156	chr5.275
chr5	172597733	172597920	188	*	13	2.24358	0.484621	8.94159	0.00198807	0.00439591	124387	124399	13	0.200119	chr5.264
chr5	172701746	172701959	214	*	12	2.00642	-0.39554	-9.77232	0.00198807	0.00439591	124660	124671	12	-0.181008	chr5.212
chr5	172887096	172887164	69	*	10	1.227	-0.378482	-8.29304	0.00198807	0.00439591	125072	125081	10	-0.143569	chr5.306
chr5	173035593	173035653	61	*	6	1.35149	-0.532476	-9.59452	0.00198807	0.00439591	125412	125417	6	-0.208186	chr5.224
chr5	173290644	173290792	149	*	12	1.89829	0.384694	10.8024	0.00198807	0.00439591	126260	126271	12	0.148819	chr5.166
chr5	173321914	173321980	67	*	6	0.756781	-0.390435	-8.26034	0.00198807	0.00439591	126356	126361	6	-0.129983	chr5.308
chr5	173771425	173771835	411	*	29	4.0067	0.343477	16.4092	0.00198807	0.00439591	126944	126972	29	0.156188	chr5.38
chr5	174503791	174503869	79	*	6	1.22441	0.522911	8.06995	0.00198807	0.00439591	127394	127399	6	0.249768	chr5.328
chr5	174688714	174688845	132	*	11	1.54348	-0.42736	-9.14274	0.00198807	0.00439591	127504	127514	11	-0.15529	chr5.254
chr5	174726315	174727237	923	*	16	2.95513	-0.385281	-10.6122	0.00198807	0.00439591	127742	127757	16	-0.171043	chr5.174
chr5	176549341	176549397	57	*	11	2.6582	0.555402	10.0838	0.00198807	0.00439591	129805	129815	11	0.262469	chr5.195
chr5	176674800	176674966	167	*	10	1.82633	-0.476464	-9.2891	0.00198807	0.00439591	130009	130018	10	-0.207772	chr5.240
chr5	176744263	176744404	142	*	20	2.18961	-0.381025	-12.6966	0.00198807	0.00439591	130140	130159	20	-0.175293	chr5.104
chr5	176899365	176899720	356	*	14	2.73766	-0.458945	-16.577	0.00198807	0.00439591	130368	130381	14	-0.193443	chr5.34
chr5	177116900	177117116	217	*	44	10.268	-0.573542	-15.6627	0.00198807	0.00439591	130625	130668	44	-0.237658	chr5.50
chr5	177331412	177332145	734	*	14	1.78342	-0.364377	-9.15837	0.00198807	0.00439591	131016	131029	14	-0.134588	chr5.252
chr5	177510413	177510527	115	*	8	1.84882	-0.480715	-9.75288	0.00198807	0.00439591	131514	131521	8	-0.234144	chr5.213
chr5	178154505	178154702	198	*	16	1.85064	0.326138	9.07281	0.00198807	0.00439591	132373	132388	16	0.156724	chr5.261
chr5	178443124	178443299	176	*	17	4.66904	-0.657375	-20.7068	0.00198807	0.00439591	133025	133041	17	-0.300476	chr5.9
chr5	178777355	178777796	442	*	13	3.22517	-0.568439	-11.8229	0.00198807	0.00439591	133674	133686	13	-0.241668	chr5.129
chr5	178993498	178993617	120	*	10	2.46793	-0.673786	-11.7275	0.00198807	0.00439591	134024	134033	10	-0.312846	chr5.133
chr5	179530334	179530527	194	*	24	2.54672	-0.438364	-14.1786	0.00198807	0.00439591	135116	135139	24	-0.188659	chr5.74
chr5	179917553	179917642	90	*	11	2.62119	-0.558181	-9.67214	0.00198807	0.00439591	136165	136175	11	-0.242668	chr5.220
chr5	180803911	180804195	285	*	33	9.85557	-0.656031	-20.8076	0.00198807	0.00439591	137465	137497	33	-0.303744	chr5.8
chr5	181039932	181040313	382	*	14	1.85115	-0.337811	-10.7483	0.00198807	0.00439591	137876	137889	14	-0.143713	chr5.169
chr5	181163970	181164798	829	*	81	10.4306	-0.392547	-18.3718	0.00198807	0.00439591	138255	138335	81	-0.149899	chr5.23
chr7	119273	119862	590	*	26	5.35246	-0.549999	-14.532	0.000908265	0.00614371	133	158	26	-0.231684	chr7.68
chr7	585436	585544	109	*	18	4.34673	-0.642344	-16.8351	0.000908265	0.00614371	1203	1220	18	-0.277216	chr7.38
chr7	813373	813634	262	*	35	7.46774	-0.573734	-18.5655	0.000908265	0.00614371	2248	2282	35	-0.231103	chr7.21
chr7	867019	867235	217	*	23	4.92932	0.545811	12.7991	0.000908265	0.00614371	2774	2796	23	0.235963	chr7.104
chr7	928596	929016	421	*	26	5.23323	-0.548937	-17.3305	0.000908265	0.00614371	3126	3151	26	-0.245262	chr7.30
chr7	1023033	1023355	323	*	35	7.87639	-0.623221	-19.0631	0.000908265	0.00614371	3575	3609	35	-0.249016	chr7.15
chr7	1979974	1980953	980	*	24	3.61997	-0.474337	-13.0195	0.000908265	0.00614371	8152	8175	24	-0.175631	chr7.98
chr7	2099609	2100645	1037	*	18	3.73772	-0.544504	-14.6061	0.000908265	0.00614371	9095	9112	18	-0.230933	chr7.65
chr7	2299535	2300248	714	*	12	2.61842	-0.51515	-12.3054	0.000908265	0.00614371	10205	10216	12	-0.226972	chr7.119
chr7	2405697	2407008	1312	*	26	7.93184	-0.754637	-24.5361	0.000908265	0.00614371	10586	10611	26	-0.32844	chr7.3
chr7	2508549	2509205	657	*	21	5.33734	-0.622049	-15.2509	0.000908265	0.00614371	10732	10752	21	-0.282961	chr7.55
chr7	2608738	2609184	447	*	15	3.79937	-0.574247	-14.5407	0.000908265	0.00614371	11434	11448	15	-0.25539	chr7.67
chr7	2699221	2699354	134	*	14	3.56386	-0.614546	-13.9605	0.000908265	0.00614371	11693	11706	14	-0.281901	chr7.84
chr7	2720997	2721131	135	*	15	3.32496	-0.676942	-12.6661	0.000908265	0.00614371	11926	11940	15	-0.293625	chr7.109
chr7	2993749	2994198	450	*	37	5.50404	0.354818	14.7435	0.000908265	0.00614371	12958	12994	37	0.163929	chr7.61
chr7	3056730	3057062	333	*	29	4.98733	0.388397	17.689	0.000908265	0.00614371	13098	13126	29	0.182959	chr7.26
chr7	3094853	3095130	278	*	28	7.93945	-0.637408	-19.4307	0.000908265	0.00614371	13129	13156	28	-0.291126	chr7.14
chr7	3957114	3957465	352	*	21	2.85192	-0.443802	-13.1823	0.000908265	0.00614371	13798	13818	21	-0.184651	chr7.95
chr7	4613027	4613192	166	*	11	2.37494	-0.527825	-14.6558	0.000908265	0.00614371	15355	15365	11	-0.246753	chr7.64
chr7	4722531	4722773	243	*	26	2.74084	-0.407314	-15.9374	0.000908265	0.00614371	15803	15828	26	-0.146004	chr7.48
chr7	4725155	4725752	598	*	44	8.82449	-0.536452	-12.5456	0.000908265	0.00614371	15869	15912	44	-0.19885	chr7.114
chr7	4871338	4871626	289	*	31	6.63515	-0.499842	-13.7284	0.000908265	0.00614371	16820	16850	31	-0.207438	chr7.88
chr7	5218705	5218899	195	*	16	4.09321	-0.666751	-18.7908	0.000908265	0.00614371	17456	17471	16	-0.28953	chr7.17
chr7	5231345	5232119	775	*	26	5.61081	-0.543185	-16.7014	0.000908265	0.00614371	17605	17630	26	-0.246425	chr7.41
chr7	5331526	5331660	135	*	8	2.51653	-0.732542	-17.3814	0.000908265	0.00614371	17961	17968	8	-0.360242	chr7.29
chr7	6436369	6436555	187	*	24	6.51035	-0.628649	-17.4794	0.000908265	0.00614371	20225	20248	24	-0.303069	chr7.28
chr7	6845299	6846288	990	*	17	3.2383	-0.480357	-17.0596	0.000908265	0.00614371	20907	20923	17	-0.201726	chr7.33
chr7	6992318	6992487	170	*	20	3.05953	0.345729	12.2064	0.000908265	0.00614371	21216	21235	20	0.160428	chr7.122
chr7	12555355	12556291	937	*	17	3.62796	-0.54769	-12.5928	0.000908265	0.00614371	23623	23639	17	-0.224511	chr7.112
chr7	16851214	16851509	296	*	26	4.97861	-0.541118	-17.014	0.000908265	0.00614371	25659	25684	26	-0.214846	chr7.35
chr7	17234378	17234797	420	*	22	5.34042	-0.620398	-18.0653	0.000908265	0.00614371	25831	25852	22	-0.253017	chr7.24
chr7	18290293	18290598	306	*	9	2.34802	-0.578069	-14.3629	0.000908265	0.00614371	26272	26280	9	-0.275572	chr7.75
chr7	18495249	18496164	916	*	32	6.43797	-0.492889	-22.4285	0.000908265	0.00614371	26309	26340	32	-0.229815	chr7.6
chr7	19118869	19119154	286	*	28	2.93603	-0.375814	-14.2003	0.000908265	0.00614371	26740	26767	28	-0.121007	chr7.78
chr7	20779105	20779360	256	*	28	4.50987	-0.402812	-16.6829	0.000908265	0.00614371	27653	27680	28	-0.186147	chr7.42
chr7	23490665	23491138	474	*	52	7.54783	-0.351945	-13.8007	0.000908265	0.00614371	30514	30565	52	-0.165039	chr7.86
chr7	25853772	25854519	748	*	30	4.2695	-0.360977	-16.183	0.000908265	0.00614371	32473	32502	30	-0.161162	chr7.46
chr7	25859639	25861272	1634	*	67	12.8482	-0.464568	-20.574	0.000908265	0.00614371	32697	32763	67	-0.219421	chr7.11
chr7	27087882	27088635	754	*	41	11.5806	-0.702847	-20.4009	0.000908265	0.00614371	33841	33881	41	-0.291457	chr7.12
chr7	27093350	27094846	1497	*	44	6.80387	-0.508877	-21.1794	0.000908265	0.00614371	33894	33937	44	-0.197217	chr7.8
chr7	27101165	27101873	709	*	39	9.86855	0.603546	18.4711	0.000908265	0.00614371	34052	34090	39	0.257681	chr7.22
chr7	27106354	27107665	1312	*	19	4.8187	0.635753	14.1936	0.000908265	0.00614371	34190	34208	19	0.294382	chr7.79
chr7	27114918	27116495	1578	*	69	12.25	0.415039	15.4695	0.000908265	0.00614371	34234	34302	69	0.188335	chr7.53
chr7	27141219	27142048	830	*	44	11.3318	0.636862	12.5846	0.000908265	0.00614371	34617	34660	44	0.267069	chr7.113
chr7	27143642	27145921	2280	*	149	34.6191	0.50952	14.5933	0.000908265	0.00614371	34690	34838	149	0.218547	chr7.66
chr7	27212869	27213218	350	*	29	5.05715	-0.515899	-18.0886	0.000908265	0.00614371	36269	36297	29	-0.218948	chr7.23
chr7	27219183	27219388	206	*	6	1.65211	-0.60377	-13.1037	0.000908265	0.00614371	36309	36314	6	-0.283134	chr7.96
chr7	27220777	27220848	72	*	13	3.6602	-0.686332	-15.5325	0.000908265	0.00614371	36315	36327	13	-0.309476	chr7.50
chr7	27240959	27241809	851	*	19	4.22639	-0.580927	-14.7399	0.000908265	0.00614371	36462	36480	19	-0.257608	chr7.62
chr7	27249475	27251160	1686	*	46	9.49676	-0.508796	-14.4085	0.000908265	0.00614371	36584	36629	46	-0.227517	chr7.73
chr7	28550785	28550929	145	*	10	1.74066	0.434305	12.9328	0.000908265	0.00614371	37808	37817	10	0.189434	chr7.100
chr7	29289624	29289806	183	*	7	1.81251	-0.579895	-13.1917	0.000908265	0.00614371	38548	38554	7	-0.269667	chr7.94
chr7	29479681	29480162	482	*	27	4.13877	0.348931	13.0193	0.000908265	0.00614371	38595	38621	27	0.157389	chr7.99
chr7	31082207	31082304	98	*	14	4.4075	-0.732949	-18.0204	0.000908265	0.00614371	40538	40551	14	-0.327659	chr7.25
chr7	32761530	32763300	1771	*	152	44.0422	-0.682507	-37.0801	0.000908265	0.00614371	41535	41686	152	-0.306119	chr7.1
chr7	34321324	34321611	288	*	32	5.67515	-0.411274	-18.7215	0.000908265	0.00614371	42839	42870	32	-0.184753	chr7.19
chr7	35982908	35983172	265	*	23	2.79056	-0.390887	-13.474	0.000908265	0.00614371	44075	44097	23	-0.129881	chr7.92
chr7	36724414	36724601	188	*	12	3.05639	-0.571696	-15.8947	0.000908265	0.00614371	44753	44764	12	-0.266539	chr7.49
chr7	37353241	37353551	311	*	36	12.9164	-0.854726	-26.8787	0.000908265	0.00614371	45068	45103	36	-0.375536	chr7.2
chr7	41700080	41700297	218	*	27	5.14615	-0.505752	-21.1181	0.000908265	0.00614371	48010	48036	27	-0.20297	chr7.9
chr7	42227537	42227832	296	*	24	3.39502	-0.369071	-16.1592	0.000908265	0.00614371	48439	48462	24	-0.161394	chr7.47
chr7	43249036	43249349	314	*	47	6.09027	0.321237	12.689	0.000908265	0.00614371	49367	49413	47	0.13348	chr7.107
chr7	43834442	43834597	156	*	5	1.17501	-0.530703	-12.1303	0.000908265	0.00614371	50024	50028	5	-0.2243	chr7.123
chr7	44979216	44980488	1273	*	20	4.34899	-0.481071	-14.5076	0.000908265	0.00614371	51904	51923	20	-0.245136	chr7.70
chr7	45027051	45027824	774	*	19	5.21321	-0.582747	-17.3176	0.000908265	0.00614371	52094	52112	19	-0.284124	chr7.31
chr7	47743970	47744306	337	*	22	3.72082	-0.406105	-16.2987	0.000908265	0.00614371	54227	54248	22	-0.172189	chr7.44
chr7	50307767	50309275	1509	*	20	4.17978	-0.492676	-16.7866	0.000908265	0.00614371	55823	55842	20	-0.225737	chr7.40
chr7	52088100	52088772	673	*	41	9.87582	-0.545037	-20.7099	0.000908265	0.00614371	57318	57358	41	-0.252026	chr7.10
chr7	55004289	55005708	1420	*	38	5.79908	-0.4078	-15.2149	0.000908265	0.00614371	58919	58956	38	-0.168819	chr7.56
chr7	55078640	55079734	1095	*	34	5.23063	0.351506	12.8404	0.000908265	0.00614371	59104	59137	34	0.166707	chr7.102
chr7	55308491	55309358	868	*	16	3.24021	-0.504282	-15.4478	0.000908265	0.00614371	59387	59402	16	-0.228775	chr7.54
chr7	64463472	64464393	922	*	65	8.89971	-0.399724	-14.4102	0.000908265	0.00614371	63227	63291	65	-0.169649	chr7.72
chr7	66202328	66202453	126	*	10	2.58799	-0.606101	-12.215	0.000908265	0.00614371	65223	65232	10	-0.264397	chr7.121
chr7	74231354	74231480	127	*	12	2.88894	-0.553545	-13.6035	0.000908265	0.00614371	70327	70338	12	-0.254938	chr7.90
chr7	75813741	75813970	230	*	12	2.97442	-0.613126	-18.767	0.000908265	0.00614371	71512	71523	12	-0.29652	chr7.18
chr7	76327723	76328116	394	*	17	3.0837	-0.463335	-15.0403	0.000908265	0.00614371	72397	72413	17	-0.185928	chr7.59
chr7	87599484	87599607	124	*	8	1.27508	-0.505376	-12.4924	0.000908265	0.00614371	77385	77392	8	-0.264302	chr7.115
chr7	92695547	92695648	102	*	6	1.4821	0.597273	12.6888	0.000908265	0.00614371	80824	80829	6	0.255359	chr7.108
chr7	95485581	95485978	398	*	17	2.81542	0.378702	14.3871	0.000908265	0.00614371	83013	83029	17	0.166276	chr7.74
chr7	98681943	98682251	309	*	25	4.591	-0.406891	-14.6567	0.000908265	0.00614371	86804	86828	25	-0.174556	chr7.63
chr7	99141776	99142173	398	*	35	4.37295	0.340845	14.5108	0.000908265	0.00614371	87979	88013	35	0.140475	chr7.69
chr7	100177787	100177942	156	*	34	3.69311	-0.410371	-14.4679	0.000908265	0.00614371	90499	90532	34	-0.166782	chr7.71
chr7	102426308	102427035	728	*	12	3.99861	-0.745987	-16.9365	0.000908265	0.00614371	94340	94351	12	-0.330213	chr7.36
chr7	104941021	104941380	360	*	16	5.97152	-0.866214	-14.969	0.000908265	0.00614371	96213	96228	16	-0.387673	chr7.60
chr7	105955973	105956107	135	*	28	6.15726	-0.617815	-16.8485	0.000908265	0.00614371	97426	97453	28	-0.245587	chr7.37
chr7	106865243	106865598	356	*	22	6.05762	-0.629845	-24.319	0.000908265	0.00614371	97944	97965	22	-0.304756	chr7.5
chr7	107659842	107660036	195	*	8	1.93813	-0.549483	-12.488	0.000908265	0.00614371	98557	98564	8	-0.250463	chr7.116
chr7	112081123	112081268	146	*	5	1.84756	-0.827351	-14.3599	0.000908265	0.00614371	100314	100318	5	-0.380369	chr7.76
chr7	112422229	112422365	137	*	8	2.26024	-0.679892	-13.8168	0.000908265	0.00614371	100557	100564	8	-0.318626	chr7.85
chr7	114415068	114416436	1369	*	22	2.96853	0.333519	14.1485	0.000908265	0.00614371	101576	101597	22	0.136835	chr7.81
chr7	130491065	130493292	2228	*	163	24.2959	-0.380945	-24.5304	0.000908265	0.00614371	111292	111454	163	-0.186887	chr7.4
chr7	130921440	130921840	401	*	34	6.60722	0.429325	16.21	0.000908265	0.00614371	111750	111783	34	0.197278	chr7.45
chr7	130961226	130961431	206	*	13	3.21992	-0.56198	-12.9253	0.000908265	0.00614371	111840	111852	13	-0.267722	chr7.101
chr7	134548941	134549201	261	*	22	4.7254	-0.48868	-12.6286	0.000908265	0.00614371	114001	114022	22	-0.215954	chr7.110
chr7	134779491	134779727	237	*	18	2.27399	0.369462	12.8052	0.000908265	0.00614371	114263	114280	18	0.142518	chr7.103
chr7	136012685	136012974	290	*	32	8.12232	-0.560888	-21.2075	0.000908265	0.00614371	115548	115579	32	-0.268263	chr7.7
chr7	137847561	137847731	171	*	19	2.18056	-0.356065	-12.3964	0.000908265	0.00614371	116304	116322	19	-0.110676	chr7.117
chr7	138147010	138147434	425	*	35	6.84049	-0.539205	-18.6437	0.000908265	0.00614371	116636	116670	35	-0.228255	chr7.20
chr7	139648464	139648710	247	*	18	3.87551	-0.499296	-15.1147	0.000908265	0.00614371	118330	118347	18	-0.234926	chr7.58
chr7	142645978	142646438	461	*	15	2.70862	-0.426549	-15.5098	0.000908265	0.00614371	120540	120554	15	-0.196202	chr7.51
chr7	148434182	148434293	112	*	12	2.20834	0.407048	13.2486	0.000908265	0.00614371	122956	122967	12	0.163371	chr7.93
chr7	149415193	149415973	781	*	63	7.40816	-0.331359	-17.0591	0.000908265	0.00614371	124449	124511	63	-0.129671	chr7.34
chr7	149869913	149869996	84	*	8	2.42507	-0.687237	-13.4748	0.000908265	0.00614371	125287	125294	8	-0.304903	chr7.91
chr7	150450354	150450986	633	*	39	9.90603	-0.586874	-19.5701	0.000908265	0.00614371	126233	126271	39	-0.263776	chr7.13
chr7	150567196	150567900	705	*	15	2.35219	-0.38328	-12.7742	0.000908265	0.00614371	126402	126416	15	-0.157292	chr7.105
chr7	150631621	150632444	824	*	11	2.70761	-0.537378	-12.3562	0.000908265	0.00614371	126445	126455	11	-0.260717	chr7.118
chr7	150716476	150716806	331	*	11	2.71203	-0.581619	-14.1739	0.000908265	0.00614371	126492	126502	11	-0.259972	chr7.80
chr7	150737364	150737602	239	*	14	3.10031	-0.539444	-14.2845	0.000908265	0.00614371	126569	126582	14	-0.253828	chr7.77
chr7	151782741	151782914	174	*	16	3.63334	-0.566336	-15.119	0.000908265	0.00614371	128616	128631	16	-0.272345	chr7.57
chr7	155287424	155287546	123	*	9	2.19068	-0.585161	-14.0147	0.000908265	0.00614371	131819	131827	9	-0.267126	chr7.83
chr7	155763896	155764170	275	*	28	6.68404	-0.582844	-18.8944	0.000908265	0.00614371	133523	133550	28	-0.269992	chr7.16
chr7	155997555	155997728	174	*	24	5.43409	-0.550243	-16.5009	0.000908265	0.00614371	134185	134208	24	-0.261762	chr7.43
chr7	156196650	156196874	225	*	23	3.91185	-0.428829	-13.0528	0.000908265	0.00614371	134874	134896	23	-0.183222	chr7.97
chr7	157004481	157004774	294	*	32	7.37657	-0.547481	-17.6209	0.000908265	0.00614371	136208	136239	32	-0.237349	chr7.27
chr7	157302477	157302638	162	*	11	3.21292	-0.66493	-12.2498	0.000908265	0.00614371	136988	136998	11	-0.299835	chr7.120
chr7	157387037	157387456	420	*	42	7.65799	-0.41673	-16.7882	0.000908265	0.00614371	137180	137221	42	-0.190983	chr7.39
chr7	157574205	157574320	116	*	14	2.23126	-0.428999	-14.0993	0.000908265	0.00614371	138535	138548	14	-0.174444	chr7.82
chr7	157576379	157577150	772	*	24	4.58826	-0.523057	-13.6977	0.000908265	0.00614371	138605	138628	24	-0.223963	chr7.89
chr7	157668510	157670053	1544	*	57	9.16123	-0.505532	-17.2861	0.000908265	0.00614371	139527	139583	57	-0.199855	chr7.32
chr7	157682077	157683803	1727	*	49	5.80018	-0.384015	-12.7446	0.000908265	0.00614371	139644	139692	49	-0.159321	chr7.106
chr7	158473355	158473602	248	*	22	4.00659	-0.503562	-15.4866	0.000908265	0.00614371	144271	144292	22	-0.223593	chr7.52
chr7	158500702	158501024	323	*	37	4.70634	-0.359633	-12.5976	0.000908265	0.00614371	144502	144538	37	-0.134489	chr7.111
chr7	159004486	159004660	175	*	14	3.15449	-0.476221	-13.7298	0.000908265	0.00614371	146083	146096	14	-0.228845	chr7.87
chr16	324900	325430	531	*	27	4.86882	-0.461589	-12.5166	0.00160772	0.0071638	725	751	27	-0.187109	chr16.59
chr16	424201	424559	359	*	25	3.49194	0.326985	10.8201	0.00160772	0.0071638	984	1008	25	0.13928	chr16.103
chr16	474300	474913	614	*	20	2.59967	0.304735	10.3778	0.00160772	0.0071638	1105	1124	20	0.130823	chr16.118
chr16	832802	832990	189	*	16	2.88282	0.463043	11.1836	0.00160772	0.0071638	2253	2268	16	0.185188	chr16.92
chr16	964060	964949	890	*	32	4.00988	0.344977	10.4023	0.00160772	0.0071638	3026	3057	32	0.154926	chr16.115
chr16	1135985	1136267	283	*	21	2.81158	0.295082	10.0258	0.00160772	0.0071638	3398	3418	21	0.137669	chr16.132
chr16	1299385	1300192	808	*	27	4.26062	0.333671	10.532	0.00160772	0.0071638	3781	3807	27	0.159046	chr16.110
chr16	1390417	1390592	176	*	16	2.00066	-0.395624	-10.885	0.00160772	0.0071638	4207	4222	16	-0.145442	chr16.100
chr16	1488322	1488836	515	*	19	2.87987	-0.371451	-11.6785	0.00160772	0.0071638	4586	4604	19	-0.153201	chr16.82
chr16	1543431	1543864	434	*	29	5.47194	-0.440648	-12.4055	0.00160772	0.0071638	4847	4875	29	-0.211051	chr16.63
chr16	1714067	1714260	194	*	22	4.98725	-0.529179	-15.1565	0.00160772	0.0071638	5782	5803	22	-0.219133	chr16.31
chr16	1962625	1963175	551	*	37	7.0156	-0.454637	-17.519	0.00160772	0.0071638	6500	6536	37	-0.203038	chr16.10
chr16	2686836	2687396	561	*	27	6.69918	-0.613652	-18.5177	0.00160772	0.0071638	8490	8516	27	-0.271806	chr16.7
chr16	2842616	2842809	194	*	35	5.64661	-0.504168	-15.6706	0.00160772	0.0071638	8952	8986	35	-0.213092	chr16.23
chr16	3431889	3432165	277	*	42	7.57037	-0.428427	-14.1294	0.00160772	0.0071638	11428	11469	42	-0.206463	chr16.37
chr16	3509551	3509697	147	*	12	2.60014	-0.500922	-11.8963	0.00160772	0.0071638	11901	11912	12	-0.214404	chr16.74
chr16	3527292	3527553	262	*	13	2.80946	-0.476911	-11.1167	0.00160772	0.0071638	11924	11936	13	-0.215072	chr16.96
chr16	3577243	3577730	488	*	11	2.38492	-0.533728	-10.7467	0.00160772	0.0071638	11982	11992	11	-0.228508	chr16.106
chr16	3962870	3963578	709	*	45	8.10769	-0.452498	-12.8413	0.00160772	0.0071638	12829	12873	45	-0.188748	chr16.54
chr16	4053048	4053192	145	*	21	2.91106	0.439114	14.0579	0.00160772	0.0071638	13146	13166	21	0.181832	chr16.40
chr16	4788529	4788842	314	*	17	2.78103	0.372334	11.5929	0.00160772	0.0071638	14649	14665	17	0.16464	chr16.84
chr16	5871511	5871676	166	*	16	2.61971	-0.384598	-10.0451	0.00160772	0.0071638	15560	15575	16	-0.190199	chr16.130
chr16	6642154	6642367	214	*	16	3.69966	-0.524919	-15.6632	0.00160772	0.0071638	15927	15942	16	-0.25086	chr16.24
chr16	8712712	8713083	372	*	26	3.00762	-0.290384	-11.8371	0.00160772	0.0071638	16683	16708	26	-0.142952	chr16.76
chr16	8720764	8721610	847	*	26	3.50863	0.340034	10.9846	0.00160772	0.0071638	16729	16754	26	0.157074	chr16.98
chr16	8885154	8885288	135	*	19	3.06107	0.395122	10.7289	0.00160772	0.0071638	17032	17050	19	0.176384	chr16.107
chr16	8891653	8892225	573	*	22	4.02135	-0.460407	-14.1055	0.00160772	0.0071638	17055	17076	22	-0.191814	chr16.38
chr16	10553216	10553487	272	*	25	5.40966	-0.502524	-14.9643	0.00160772	0.0071638	18085	18109	25	-0.225174	chr16.32
chr16	10876852	10877415	564	*	23	6.83922	-0.66374	-18.0812	0.00160772	0.0071638	18462	18484	23	-0.301882	chr16.8
chr16	10982858	10983118	261	*	12	2.37837	-0.44926	-12.2075	0.00160772	0.0071638	18674	18685	12	-0.195839	chr16.68
chr16	11182017	11182080	64	*	10	1.92254	-0.522791	-10.2074	0.00160772	0.0071638	18969	18978	10	-0.20616	chr16.126
chr16	11233153	11233529	377	*	28	8.42852	-0.814453	-21.7183	0.00160772	0.0071638	19017	19044	28	-0.33448	chr16.1
chr16	11758098	11758321	224	*	9	1.64092	0.430563	10.2259	0.00160772	0.0071638	19639	19647	9	0.196778	chr16.125
chr16	14303738	14303995	258	*	19	3.2936	-0.483236	-10.6113	0.00160772	0.0071638	21264	21282	19	-0.201133	chr16.108
chr16	14309082	14309381	300	*	17	3.79506	-0.509013	-14.4975	0.00160772	0.0071638	21291	21307	17	-0.235974	chr16.34
chr16	14364555	14364720	166	*	23	3.89729	0.379255	11.7256	0.00160772	0.0071638	21325	21347	23	0.171724	chr16.81
chr16	17134648	17134726	79	*	8	2.1766	-0.617664	-10.1817	0.00160772	0.0071638	23353	23360	8	-0.308357	chr16.127
chr16	20745010	20745093	84	*	7	1.62278	-0.456208	-10.3294	0.00160772	0.0071638	25546	25552	7	-0.23916	chr16.121
chr16	22782576	22782736	161	*	7	1.76141	-0.536439	-11.7991	0.00160772	0.0071638	28023	28029	7	-0.259686	chr16.77
chr16	23869281	23869485	205	*	10	2.81437	-0.535241	-13.1394	0.00160772	0.0071638	29485	29494	10	-0.23213	chr16.48
chr16	27403075	27403216	142	*	14	4.37602	-0.693967	-15.1856	0.00160772	0.0071638	31293	31306	14	-0.313542	chr16.28
chr16	28506880	28507027	148	*	7	2.55934	-0.661603	-10.0359	0.00160772	0.0071638	32177	32183	7	-0.277668	chr16.131
chr16	28538858	28539346	489	*	17	2.9816	0.467928	10.9771	0.00160772	0.0071638	32210	32226	17	0.198209	chr16.99
chr16	29075073	29075538	466	*	38	4.86006	-0.368165	-17.3796	0.00160772	0.0071638	33038	33075	38	-0.137094	chr16.11
chr16	29148749	29149196	448	*	31	8.17963	-0.604098	-21.2234	0.00160772	0.0071638	33311	33341	31	-0.276063	chr16.2
chr16	29289008	29289213	206	*	19	2.98712	0.422944	11.6257	0.00160772	0.0071638	34172	34190	19	0.177769	chr16.83
chr16	29664525	29664751	227	*	22	7.37339	-0.823586	-17.285	0.00160772	0.0071638	34726	34747	22	-0.352065	chr16.12
chr16	29785041	29785365	325	*	45	10.1473	-0.527388	-14.0379	0.00160772	0.0071638	34827	34871	45	-0.236868	chr16.41
chr16	30012087	30012274	188	*	16	2.79227	-0.478487	-10.8592	0.00160772	0.0071638	35534	35549	16	-0.199096	chr16.101
chr16	30112949	30113609	661	*	18	3.32571	0.430633	10.0917	0.00160772	0.0071638	35808	35825	18	0.188691	chr16.129
chr16	30332836	30332877	42	*	6	1.33298	0.449651	10.3442	0.00160772	0.0071638	35934	35939	6	0.230386	chr16.120
chr16	30418817	30418913	97	*	9	1.73937	0.350991	10.4364	0.00160772	0.0071638	36270	36278	9	0.174784	chr16.113
chr16	31064472	31064628	157	*	7	1.93449	-0.690796	-9.88127	0.00160772	0.0071638	38239	38245	7	-0.304414	chr16.135
chr16	31259883	31260387	505	*	7	1.64405	-0.578391	-12.2523	0.00160772	0.0071638	38831	38837	7	-0.263832	chr16.66
chr16	35425375	35425689	315	*	39	4.31398	-0.276295	-12.1132	0.00160772	0.0071638	40758	40796	39	-0.115026	chr16.70
chr16	50313841	50313939	99	*	10	1.94709	-0.508778	-10.2353	0.00160772	0.0071638	44360	44369	10	-0.222402	chr16.124
chr16	50681224	50681648	425	*	26	7.17363	-0.582467	-16.7938	0.00160772	0.0071638	44670	44695	26	-0.28169	chr16.14
chr16	50735917	50736037	121	*	5	1.18678	-0.510038	-12.0636	0.00160772	0.0071638	44784	44788	5	-0.239167	chr16.72
chr16	51651011	51651216	206	*	18	2.82674	-0.374364	-13.6279	0.00160772	0.0071638	45801	45818	18	-0.176152	chr16.44
chr16	52461275	52461326	52	*	6	0.922931	-0.394381	-10.7865	0.00160772	0.0071638	45934	45939	6	-0.176734	chr16.104
chr16	52549054	52549214	161	*	14	2.41389	-0.423225	-11.7569	0.00160772	0.0071638	46058	46071	14	-0.183455	chr16.79
chr16	53129622	53129793	172	*	13	2.98123	0.509285	10.5826	0.00160772	0.0071638	46325	46337	13	0.231817	chr16.109
chr16	53707802	53707908	107	*	5	0.923093	-0.391648	-9.97005	0.00160772	0.0071638	46928	46932	5	-0.182478	chr16.133
chr16	54370492	54370744	253	*	14	1.84128	-0.3739	-9.89449	0.00160772	0.0071638	47362	47375	14	-0.153747	chr16.134
chr16	54374019	54374166	148	*	22	6.4359	-0.709931	-18.9707	0.00160772	0.0071638	47396	47417	22	-0.308043	chr16.4
chr16	54577680	54577920	241	*	20	3.47567	-0.435173	-13.6576	0.00160772	0.0071638	47548	47567	20	-0.184829	chr16.43
chr16	56635727	56635943	217	*	26	5.58607	-0.573611	-17.8558	0.00160772	0.0071638	49992	50017	26	-0.235182	chr16.9
chr16	56999971	57000131	161	*	8	1.82324	-0.58996	-9.8555	0.00160772	0.0071638	50741	50748	8	-0.241638	chr16.136
chr16	57372345	57373044	700	*	26	4.04746	0.356797	11.1471	0.00160772	0.0071638	51202	51227	26	0.152373	chr16.95
chr16	57542438	57542689	252	*	9	2.7697	-0.69325	-12.8777	0.00160772	0.0071638	51489	51497	9	-0.311602	chr16.53
chr16	66740723	66741676	954	*	15	2.78727	0.454461	11.1616	0.00160772	0.0071638	55487	55501	15	0.18457	chr16.94
chr16	66974554	66975380	827	*	25	4.71255	-0.441353	-12.6383	0.00160772	0.0071638	56174	56198	25	-0.196059	chr16.55
chr16	67482035	67482546	512	*	28	3.87407	-0.46669	-15.1766	0.00160772	0.0071638	57107	57134	28	-0.175924	chr16.29
chr16	67999040	68000325	1286	*	20	3.47359	-0.471337	-11.5827	0.00160772	0.0071638	58115	58134	20	-0.201893	chr16.85
chr16	69351543	69351925	383	*	23	3.82684	0.466234	15.8494	0.00160772	0.0071638	59893	59915	23	0.214401	chr16.21
chr16	69564022	69564626	605	*	12	3.00296	-0.569267	-16.0313	0.00160772	0.0071638	60109	60120	12	-0.24785	chr16.19
chr16	69742025	69742379	355	*	38	5.03115	0.307412	11.1085	0.00160772	0.0071638	60210	60247	38	0.143734	chr16.97
chr16	69890625	69890834	210	*	11	2.0545	0.474905	12.4552	0.00160772	0.0071638	60558	60568	11	0.211513	chr16.61
chr16	73056692	73057093	402	*	19	3.37283	0.438805	13.1277	0.00160772	0.0071638	64188	64206	19	0.196832	chr16.49
chr16	73062852	73063571	720	*	47	11.4609	-0.592519	-15.3158	0.00160772	0.0071638	64208	64254	47	-0.233781	chr16.26
chr16	73172433	73173442	1010	*	35	6.67014	0.440037	17.184	0.00160772	0.0071638	64463	64497	35	0.200845	chr16.13
chr16	75380626	75380662	37	*	6	1.40493	-0.513786	-10.8341	0.00160772	0.0071638	65939	65944	6	-0.237157	chr16.102
chr16	75620257	75620476	220	*	11	1.95912	-0.455516	-11.5767	0.00160772	0.0071638	66555	66565	11	-0.182536	chr16.86
chr16	75627793	75627964	172	*	7	1.3841	-0.484205	-11.5683	0.00160772	0.0071638	66649	66655	7	-0.196093	chr16.87
chr16	78462565	78462632	68	*	14	2.5257	0.41645	10.306	0.00160772	0.0071638	68120	68133	14	0.187033	chr16.123
chr16	80027367	80027528	162	*	13	3.51429	-0.575795	-12.602	0.00160772	0.0071638	68971	68983	13	-0.252366	chr16.57
chr16	82192914	82193113	200	*	6	1.63647	-0.64949	-12.0951	0.00160772	0.0071638	70984	70989	6	-0.28484	chr16.71
chr16	83836322	83836379	58	*	8	1.74889	-0.550907	-10.3471	0.00160772	0.0071638	71554	71561	8	-0.241834	chr16.119
chr16	84294173	84294264	92	*	10	2.16588	-0.532463	-13.9744	0.00160772	0.0071638	72623	72632	10	-0.240569	chr16.42
chr16	84752736	84752966	231	*	6	1.57399	-0.637586	-12.9682	0.00160772	0.0071638	73585	73590	6	-0.291586	chr16.52
chr16	84885142	84885321	180	*	24	6.22864	-0.590667	-16.1296	0.00160772	0.0071638	74035	74058	24	-0.284949	chr16.17
chr16	85082762	85082960	199	*	24	6.0012	-0.582868	-14.2269	0.00160772	0.0071638	74659	74682	24	-0.244961	chr16.36
chr16	85902803	85903778	976	*	25	6.16971	-0.537821	-15.9704	0.00160772	0.0071638	77205	77229	25	-0.256527	chr16.20
chr16	85936889	85937055	167	*	13	2.47922	-0.549189	-11.8394	0.00160772	0.0071638	77403	77415	13	-0.205337	chr16.75
chr16	85948060	85948423	364	*	33	10.1127	-0.696948	-19.8167	0.00160772	0.0071638	77430	77462	33	-0.323457	chr16.3
chr16	85978365	85978542	178	*	26	3.58895	-0.40512	-16.0354	0.00160772	0.0071638	77525	77550	26	-0.166492	chr16.18
chr16	85995807	85996004	198	*	14	3.96176	-0.652307	-15.2761	0.00160772	0.0071638	77619	77632	14	-0.294211	chr16.27
chr16	86423648	86423750	103	*	11	2.49034	-0.487739	-11.7501	0.00160772	0.0071638	78545	78555	11	-0.223247	chr16.80
chr16	86444032	86444114	83	*	18	4.13967	-0.477955	-14.5568	0.00160772	0.0071638	78650	78667	18	-0.207447	chr16.33
chr16	86733066	86733222	157	*	28	4.58307	-0.436446	-12.2662	0.00160772	0.0071638	80121	80148	28	-0.193921	chr16.65
chr16	86878459	86879116	658	*	45	6.88934	-0.389825	-15.1699	0.00160772	0.0071638	80506	80550	45	-0.176026	chr16.30
chr16	87053358	87053521	164	*	15	4.16599	-0.635419	-14.39	0.00160772	0.0071638	80907	80921	15	-0.272549	chr16.35
chr16	87276080	87276177	98	*	14	3.22524	-0.568603	-11.9512	0.00160772	0.0071638	81370	81383	14	-0.265962	chr16.73
chr16	87305939	87306103	165	*	19	3.54932	0.443062	12.2706	0.00160772	0.0071638	81460	81478	19	0.203134	chr16.64
chr16	87407782	87408173	392	*	49	8.51137	-0.464146	-16.4966	0.00160772	0.0071638	81817	81865	49	-0.204381	chr16.15
chr16	87411364	87411577	214	*	29	4.01461	0.306093	10.7747	0.00160772	0.0071638	81907	81935	29	0.151594	chr16.105
chr16	87435561	87436861	1301	*	28	6.47363	-0.579725	-18.7854	0.00160772	0.0071638	82079	82106	28	-0.252063	chr16.5
chr16	87487663	87487895	233	*	17	2.18775	0.347628	11.353	0.00160772	0.0071638	82279	82295	17	0.127496	chr16.91
chr16	87490520	87490707	188	*	15	1.79315	0.340859	10.3912	0.00160772	0.0071638	82301	82315	15	0.123366	chr16.117
chr16	87507767	87507977	211	*	19	4.42648	-0.536038	-13.6152	0.00160772	0.0071638	82395	82413	19	-0.231992	chr16.45
chr16	87543956	87544220	265	*	27	5.77265	-0.577184	-18.7262	0.00160772	0.0071638	82516	82542	27	-0.235293	chr16.6
chr16	87702031	87703153	1123	*	41	6.82658	-0.435116	-15.8158	0.00160772	0.0071638	83108	83148	41	-0.186038	chr16.22
chr16	87860671	87860813	143	*	11	2.177	-0.540855	-11.3694	0.00160772	0.0071638	83655	83665	11	-0.21916	chr16.90
chr16	87866104	87866298	195	*	11	2.53163	-0.579062	-12.1916	0.00160772	0.0071638	83679	83689	11	-0.257878	chr16.69
chr16	87911172	87911355	184	*	22	4.00412	0.297826	13.021	0.00160772	0.0071638	84061	84082	22	0.158147	chr16.51
chr16	87924531	87924835	305	*	33	5.69263	-0.479899	-15.5188	0.00160772	0.0071638	84165	84197	33	-0.199527	chr16.25
chr16	87956456	87957172	717	*	20	3.32608	-0.41427	-12.4907	0.00160772	0.0071638	84404	84423	20	-0.198615	chr16.60
chr16	88069426	88069841	416	*	17	3.34139	-0.538476	-13.5527	0.00160772	0.0071638	85217	85233	17	-0.229437	chr16.46
chr16	88700783	88700912	130	*	9	2.60868	-0.65128	-10.3225	0.00160772	0.0071638	87686	87694	9	-0.301498	chr16.122
chr16	88958037	88958250	214	*	19	3.73367	-0.40681	-13.2513	0.00160772	0.0071638	88467	88485	19	-0.199489	chr16.47
chr16	89031842	89032347	506	*	11	2.264	-0.452866	-11.1644	0.00160772	0.0071638	88643	88653	11	-0.189307	chr16.93
chr16	89102071	89102253	183	*	16	2.9259	0.407803	10.4915	0.00160772	0.0071638	89147	89162	16	0.190023	chr16.111
chr16	89103287	89103477	191	*	16	2.96568	0.425626	11.478	0.00160772	0.0071638	89164	89179	16	0.199732	chr16.88
chr16	89315963	89316572	610	*	9	2.19988	-0.561235	-10.4211	0.00160772	0.0071638	90108	90116	9	-0.29175	chr16.114
chr16	89358329	89358407	79	*	9	1.97191	-0.525122	-12.2425	0.00160772	0.0071638	90324	90332	9	-0.243487	chr16.67
chr16	89374928	89375317	390	*	25	3.46301	-0.372017	-12.6217	0.00160772	0.0071638	90506	90530	25	-0.156513	chr16.56
chr16	89395268	89395436	169	*	16	2.92007	0.394421	11.4056	0.00160772	0.0071638	90584	90599	16	0.177692	chr16.89
chr16	89403077	89403228	152	*	10	2.47546	-0.659796	-10.3941	0.00160772	0.0071638	90663	90672	10	-0.278765	chr16.116
chr16	89422555	89422681	127	*	21	5.69761	-0.653211	-16.2864	0.00160772	0.0071638	90688	90708	21	-0.285224	chr16.16
chr16	89430531	89430691	161	*	13	2.92181	0.476483	10.4548	0.00160772	0.0071638	90738	90750	13	0.215269	chr16.112
chr16	89435585	89435981	397	*	12	3.03954	-0.620554	-12.5869	0.00160772	0.0071638	90759	90770	12	-0.274889	chr16.58
chr16	89506961	89507324	364	*	18	3.21558	-0.457902	-12.4266	0.00160772	0.0071638	90929	90946	18	-0.216086	chr16.62
chr16	89534324	89534402	79	*	8	1.45176	-0.586407	-10.1634	0.00160772	0.0071638	91138	91145	8	-0.261242	chr16.128
chr16	89668552	89668743	192	*	16	3.08669	-0.512902	-11.7668	0.00160772	0.0071638	91815	91830	16	-0.223877	chr16.78
chr16	89847231	89847616	386	*	36	5.60537	0.333617	13.1218	0.00160772	0.0071638	92329	92364	36	0.14481	chr16.50
chr16	90026273	90026397	125	*	11	3.38543	-0.70747	-14.0983	0.00160772	0.0071638	92982	92992	11	-0.299461	chr16.39
chr6	225638	225825	188	*	13	3.67841	-0.649263	-12.946	0.0015674	0.00755903	97	109	13	-0.312672	chr6.134
chr6	341254	341350	97	*	14	2.48061	-0.500127	-18.749	0.0015674	0.00755903	366	379	14	-0.200579	chr6.31
chr6	474648	475084	437	*	20	3.90868	-0.562161	-15.4901	0.0015674	0.00755903	1031	1050	20	-0.213578	chr6.68
chr6	1554753	1554919	167	*	15	2.82834	-0.599352	-11.1338	0.0015674	0.00755903	2978	2992	15	-0.252599	chr6.191
chr6	1624989	1625428	440	*	42	7.83971	-0.522235	-15.6704	0.0015674	0.00755903	3499	3540	42	-0.224018	chr6.64
chr6	2244480	2244691	212	*	14	2.25312	0.409788	12.2274	0.0015674	0.00755903	3980	3993	14	0.196487	chr6.145
chr6	2751856	2752286	431	*	9	1.90501	-0.519488	-11.8128	0.0015674	0.00755903	4631	4639	9	-0.256607	chr6.156
chr6	2940506	2940763	258	*	18	5.3823	-0.686265	-13.5118	0.0015674	0.00755903	5147	5164	18	-0.313341	chr6.114
chr6	3023318	3023693	376	*	41	7.00909	-0.406364	-11.6221	0.0015674	0.00755903	5501	5541	41	-0.172593	chr6.164
chr6	3623724	3623841	118	*	15	3.8757	-0.515205	-11.7616	0.0015674	0.00755903	6831	6845	15	-0.245217	chr6.158
chr6	3743221	3743328	108	*	18	3.29469	-0.438869	-13.0252	0.0015674	0.00755903	7045	7062	18	-0.202816	chr6.130
chr6	6587161	6588870	1710	*	33	5.64342	-0.428494	-15.5045	0.0015674	0.00755903	10307	10339	33	-0.18462	chr6.67
chr6	7344285	7344496	212	*	23	3.04069	-0.39978	-11.1877	0.0015674	0.00755903	11428	11450	23	-0.146264	chr6.186
chr6	7540580	7540921	342	*	37	5.79849	-0.42194	-16.3029	0.0015674	0.00755903	11813	11849	37	-0.201951	chr6.52
chr6	10495131	10495329	199	*	14	3.78778	-0.567853	-18.096	0.0015674	0.00755903	14607	14620	14	-0.273187	chr6.38
chr6	10529605	10529867	263	*	20	5.55346	-0.644033	-24.5651	0.0015674	0.00755903	14676	14695	20	-0.309357	chr6.3
chr6	10555914	10556358	445	*	25	4.59734	0.473851	15.9027	0.0015674	0.00755903	14719	14743	25	0.206083	chr6.60
chr6	11382212	11382443	232	*	12	3.41766	-0.664855	-16.2269	0.0015674	0.00755903	16184	16195	12	-0.312642	chr6.56
chr6	12717642	12718262	621	*	17	2.17493	0.305056	11.0707	0.0015674	0.00755903	17170	17186	17	0.142375	chr6.195
chr6	13014542	13014971	430	*	51	9.35448	0.425574	20.4265	0.0015674	0.00755903	17357	17407	51	0.182872	chr6.17
chr6	13273900	13274197	298	*	20	5.45125	-0.70417	-14.3625	0.0015674	0.00755903	17463	17482	20	-0.275808	chr6.90
chr6	13302812	13302834	23	*	6	1.27725	-0.48515	-11.0517	0.0015674	0.00755903	17496	17501	6	-0.229853	chr6.197
chr6	13860293	13860503	211	*	32	4.31253	-0.371376	-13.3382	0.0015674	0.00755903	18286	18317	32	-0.167633	chr6.119
chr6	14754982	14755221	240	*	25	4.01056	-0.438605	-13.7467	0.0015674	0.00755903	19068	19092	25	-0.191067	chr6.106
chr6	15448364	15448546	183	*	12	1.89836	0.429413	13.283	0.0015674	0.00755903	19651	19662	12	0.180101	chr6.120
chr6	16180065	16180832	768	*	21	5.50314	-0.703629	-18.1389	0.0015674	0.00755903	20264	20284	21	-0.31005	chr6.37
chr6	16305865	16306479	615	*	32	4.77172	-0.416574	-13.6477	0.0015674	0.00755903	20566	20597	32	-0.160504	chr6.109
chr6	16320199	16320379	181	*	12	2.87425	-0.566555	-11.5859	0.0015674	0.00755903	20617	20628	12	-0.253679	chr6.166
chr6	16690702	16690805	104	*	8	1.9176	-0.627375	-12.9312	0.0015674	0.00755903	20836	20843	8	-0.255565	chr6.136
chr6	16713268	16713402	135	*	6	1.55372	-0.596687	-11.8586	0.0015674	0.00755903	20857	20862	6	-0.275307	chr6.155
chr6	16849957	16850181	225	*	11	2.14084	-0.446506	-13.9931	0.0015674	0.00755903	21011	21021	11	-0.199926	chr6.98
chr6	17763944	17764071	128	*	6	1.01126	-0.450165	-11.3701	0.0015674	0.00755903	21839	21844	6	-0.181645	chr6.176
chr6	17985121	17985964	844	*	16	2.56103	0.411893	14.3921	0.0015674	0.00755903	21985	22000	16	0.162763	chr6.88
chr6	20023777	20024339	563	*	47	14.4303	-0.711633	-19.8308	0.0015674	0.00755903	23188	23234	47	-0.32162	chr6.20
chr6	22147020	22147261	242	*	13	2.8873	-0.536096	-11.6117	0.0015674	0.00755903	24551	24563	13	-0.238378	chr6.165
chr6	24936695	24936807	113	*	10	3.18745	-0.702228	-14.8973	0.0015674	0.00755903	26308	26317	10	-0.308205	chr6.81
chr6	25026311	25027578	1268	*	24	5.8463	-0.547124	-17.2384	0.0015674	0.00755903	26387	26410	24	-0.262113	chr6.43
chr6	25041795	25042450	656	*	30	9.34651	-0.7472	-21.7093	0.0015674	0.00755903	26423	26452	30	-0.325198	chr6.12
chr6	25137624	25137744	121	*	10	2.43538	-0.529977	-12.1519	0.0015674	0.00755903	26475	26484	10	-0.259365	chr6.148
chr6	25732563	25732850	288	*	38	5.49022	-0.408288	-18.027	0.0015674	0.00755903	27037	27074	38	-0.185479	chr6.40
chr6	26017366	26018025	660	*	56	10.8835	-0.471459	-19.7641	0.0015674	0.00755903	27484	27539	56	-0.226056	chr6.22
chr6	26233054	26233215	162	*	22	3.80681	-0.393993	-11.2045	0.0015674	0.00755903	30193	30214	22	-0.181205	chr6.185
chr6	26240063	26240841	779	*	80	13.0055	-0.624005	-28.0598	0.0015674	0.00755903	30325	30404	80	-0.170367	chr6.1
chr6	27205745	27206212	468	*	45	11.0443	-0.592148	-23.8884	0.0015674	0.00755903	34294	34338	45	-0.264425	chr6.4
chr6	27215106	27215322	217	*	24	3.01449	-0.317733	-11.7363	0.0015674	0.00755903	34393	34416	24	-0.133036	chr6.159
chr6	27260322	27260666	345	*	51	6.59498	-0.339189	-15.955	0.0015674	0.00755903	34737	34787	51	-0.140824	chr6.59
chr6	27268938	27269120	183	*	20	2.58494	-0.341921	-13.0366	0.0015674	0.00755903	34869	34888	20	-0.142776	chr6.129
chr6	27505722	27505885	164	*	13	2.35147	-0.405856	-11.6818	0.0015674	0.00755903	36132	36144	13	-0.18207	chr6.162
chr6	27515232	27515363	132	*	23	3.30647	-0.352786	-10.9964	0.0015674	0.00755903	36177	36199	23	-0.149787	chr6.201
chr6	27582871	27583052	182	*	23	2.83568	-0.298695	-11.1187	0.0015674	0.00755903	36604	36626	23	-0.137327	chr6.192
chr6	27601232	27602868	1637	*	58	7.46168	-0.308287	-13.1836	0.0015674	0.00755903	36706	36763	58	-0.134589	chr6.122
chr6	27680496	27681173	678	*	80	8.51986	-0.315721	-15.3787	0.0015674	0.00755903	37118	37197	80	-0.121633	chr6.71
chr6	27873932	27874088	157	*	7	1.17999	-0.50313	-11.2652	0.0015674	0.00755903	39036	39042	7	-0.216161	chr6.183
chr6	28091011	28091297	287	*	44	9.59104	-0.543499	-16.2437	0.0015674	0.00755903	39545	39588	44	-0.241271	chr6.55
chr6	28490542	28491581	1040	*	39	5.8012	-0.382301	-17.0723	0.0015674	0.00755903	41392	41430	39	-0.167784	chr6.46
chr6	28525723	28526419	697	*	14	2.90009	-0.473312	-15.2402	0.0015674	0.00755903	41622	41635	14	-0.228423	chr6.74
chr6	28537072	28537796	725	*	51	10.6043	-0.484328	-23.5414	0.0015674	0.00755903	41697	41747	51	-0.213287	chr6.6
chr6	28590063	28590418	356	*	35	4.57452	-0.385433	-14.5947	0.0015674	0.00755903	42163	42197	35	-0.172456	chr6.85
chr6	28597340	28597767	428	*	34	3.89498	-0.301905	-15.125	0.0015674	0.00755903	42201	42234	34	-0.120524	chr6.77
chr6	28616194	28616667	474	*	70	9.93497	-0.397237	-15.2331	0.0015674	0.00755903	42311	42380	70	-0.181427	chr6.75
chr6	28633601	28634130	530	*	23	3.86596	-0.403452	-13.5098	0.0015674	0.00755903	42405	42427	23	-0.184915	chr6.115
chr6	28693288	28694353	1066	*	60	11.0665	-0.460423	-20.7909	0.0015674	0.00755903	42803	42862	60	-0.201904	chr6.14
chr6	28709319	28710805	1487	*	62	11.0832	-0.373381	-18.3001	0.0015674	0.00755903	42882	42943	62	-0.177671	chr6.35
chr6	28738477	28738761	285	*	19	3.42801	-0.487434	-16.0691	0.0015674	0.00755903	43035	43053	19	-0.198473	chr6.57
chr6	28742952	28743031	80	*	20	2.10667	-0.374015	-15.3247	0.0015674	0.00755903	43062	43081	20	-0.119267	chr6.72
chr6	28747361	28748028	668	*	38	7.07227	-0.415717	-14.6472	0.0015674	0.00755903	43109	43146	38	-0.181842	chr6.82
chr6	28772528	28774878	2351	*	63	11.3077	-0.443323	-20.1018	0.0015674	0.00755903	43303	43365	63	-0.191427	chr6.18
chr6	28860588	28861201	614	*	8	1.06337	-0.472133	-11.7193	0.0015674	0.00755903	44085	44092	8	-0.205931	chr6.160
chr6	28988424	28989158	735	*	90	14.2441	-0.471913	-22.8928	0.0015674	0.00755903	45485	45574	90	-0.170504	chr6.8
chr6	29436875	29437037	163	*	22	3.75556	-0.439835	-13.2622	0.0015674	0.00755903	46310	46331	22	-0.190073	chr6.121
chr6	29975135	29975727	593	*	39	6.59076	-0.487291	-12.963	0.0015674	0.00755903	49166	49204	39	-0.198147	chr6.132
chr6	30127642	30128044	403	*	39	7.84072	-0.547095	-19.0197	0.0015674	0.00755903	50642	50680	39	-0.250095	chr6.28
chr6	30136663	30137140	478	*	20	2.93702	-0.386469	-12.8724	0.0015674	0.00755903	50703	50722	20	-0.13846	chr6.139
chr6	30167179	30167386	208	*	12	2.54945	-0.591816	-14.3208	0.0015674	0.00755903	51028	51039	12	-0.244777	chr6.91
chr6	30171644	30171950	307	*	27	3.06458	-0.379776	-11.7824	0.0015674	0.00755903	51076	51102	27	-0.150874	chr6.157
chr6	30207068	30208016	949	*	19	3.02533	0.350783	11.3919	0.0015674	0.00755903	51464	51482	19	0.157957	chr6.175
chr6	30490953	30492824	1872	*	37	7.66223	-0.470849	-19.1037	0.0015674	0.00755903	53084	53120	37	-0.207231	chr6.27
chr6	30683067	30685804	2738	*	33	6.85915	-0.530567	-19.7729	0.0015674	0.00755903	54312	54344	33	-0.238038	chr6.21
chr6	30718734	30719445	712	*	16	2.40977	-0.452979	-11.5748	0.0015674	0.00755903	54617	54632	16	-0.211782	chr6.167
chr6	30885186	30886775	1590	*	36	4.70561	0.353884	14.5984	0.0015674	0.00755903	55267	55302	36	0.160207	chr6.84
chr6	31354800	31355900	1101	*	23	4.46859	-0.542292	-14.0847	0.0015674	0.00755903	57169	57191	23	-0.262401	chr6.96
chr6	31559931	31560143	213	*	8	2.57392	-0.727273	-14.2498	0.0015674	0.00755903	58449	58456	8	-0.33131	chr6.92
chr6	31571958	31573591	1634	*	20	4.03662	-0.532718	-12.8558	0.0015674	0.00755903	58481	58500	20	-0.234273	chr6.140
chr6	31582023	31582314	292	*	8	1.71735	-0.586416	-11.115	0.0015674	0.00755903	58599	58606	8	-0.249169	chr6.193
chr6	31682908	31683585	678	*	61	8.7869	0.406702	13.4519	0.0015674	0.00755903	59523	59583	61	0.170857	chr6.116
chr6	31723127	31723729	603	*	25	2.95746	-0.383806	-12.21	0.0015674	0.00755903	59827	59851	25	-0.162381	chr6.146
chr6	31797790	31797858	69	*	10	2.52475	-0.58538	-11.9166	0.0015674	0.00755903	60315	60324	10	-0.274372	chr6.153
chr6	31863564	31864100	537	*	32	6.20472	-0.571391	-20.7713	0.0015674	0.00755903	61090	61121	32	-0.246161	chr6.15
chr6	31900129	31900290	162	*	22	2.47667	-0.422262	-12.7738	0.0015674	0.00755903	61520	61541	22	-0.17153	chr6.141
chr6	31900947	31901227	281	*	38	4.91127	0.311355	13.177	0.0015674	0.00755903	61544	61581	38	0.141592	chr6.123
chr6	32187056	32187364	309	*	10	1.2829	-0.43776	-11.2687	0.0015674	0.00755903	64332	64341	10	-0.18549	chr6.182
chr6	32840727	32840976	250	*	12	2.8295	-0.653207	-16.9573	0.0015674	0.00755903	66412	66423	12	-0.255638	chr6.48
chr6	32842665	32843057	393	*	17	2.72639	-0.44811	-11.6801	0.0015674	0.00755903	66455	66471	17	-0.180818	chr6.163
chr6	32845377	32846020	644	*	24	6.24692	-0.647965	-19.4665	0.0015674	0.00755903	66582	66605	24	-0.292999	chr6.24
chr6	32852030	32852253	224	*	15	3.29322	-0.518621	-12.6261	0.0015674	0.00755903	66665	66679	15	-0.249721	chr6.142
chr6	32855080	32855812	733	*	21	3.37729	-0.456628	-13.0227	0.0015674	0.00755903	66865	66885	21	-0.19456	chr6.131
chr6	32879664	32880034	371	*	63	7.7818	-0.362028	-18.7732	0.0015674	0.00755903	66999	67061	63	-0.169722	chr6.30
chr6	32941620	32941747	128	*	10	2.89565	-0.631928	-15.7263	0.0015674	0.00755903	67293	67302	10	-0.30777	chr6.63
chr6	33072648	33073921	1274	*	31	7.60365	-0.594571	-23.3202	0.0015674	0.00755903	68126	68156	31	-0.289177	chr6.7
chr6	33076064	33076733	670	*	18	4.47409	-0.610317	-15.8248	0.0015674	0.00755903	68173	68190	18	-0.284692	chr6.61
chr6	33117744	33118068	325	*	20	2.77642	-0.369549	-11.5333	0.0015674	0.00755903	68381	68400	20	-0.167164	chr6.170
chr6	33277861	33278381	521	*	37	4.94962	-0.395576	-13.987	0.0015674	0.00755903	69858	69894	37	-0.166548	chr6.99
chr6	35560272	35560446	175	*	17	2.95043	-0.452994	-12.9173	0.0015674	0.00755903	74281	74297	17	-0.188584	chr6.137
chr6	36024269	36024483	215	*	23	3.47543	-0.393825	-13.0695	0.0015674	0.00755903	74787	74809	23	-0.152177	chr6.127
chr6	36241846	36242026	181	*	17	4.85989	-0.659923	-19.4658	0.0015674	0.00755903	75030	75046	17	-0.297112	chr6.25
chr6	36285276	36285445	170	*	27	3.32291	-0.370092	-12.8877	0.0015674	0.00755903	75091	75117	27	-0.122994	chr6.138
chr6	41334376	41334659	284	*	10	2.97307	-0.597822	-13.8589	0.0015674	0.00755903	79546	79555	10	-0.240929	chr6.103
chr6	41560657	41561532	876	*	29	8.52075	-0.670726	-23.6265	0.0015674	0.00755903	80027	80055	29	-0.298356	chr6.5
chr6	42367417	42367572	156	*	9	2.20552	-0.550195	-12.0242	0.0015674	0.00755903	80992	81000	9	-0.262389	chr6.150
chr6	42554084	42554269	186	*	19	4.19716	-0.515065	-16.623	0.0015674	0.00755903	81082	81100	19	-0.240828	chr6.50
chr6	42771131	42771902	772	*	37	5.87446	-0.441282	-20.7229	0.0015674	0.00755903	81452	81488	37	-0.178661	chr6.16
chr6	45431874	45432008	135	*	12	2.76619	-0.554252	-15.3031	0.0015674	0.00755903	84996	85007	12	-0.256338	chr6.73
chr6	45830699	45830791	93	*	6	1.48382	-0.568717	-11.1474	0.0015674	0.00755903	85301	85306	6	-0.260509	chr6.190
chr6	55277462	55277528	67	*	12	2.72731	-0.522907	-17.0223	0.0015674	0.00755903	91541	91552	12	-0.247876	chr6.47
chr6	56541158	56541486	329	*	15	2.30315	0.452666	12.9374	0.0015674	0.00755903	92075	92089	15	0.19385	chr6.135
chr6	67031864	67032052	189	*	16	3.35313	-0.54102	-13.5295	0.0015674	0.00755903	95234	95249	16	-0.219821	chr6.113
chr6	67888966	67889467	502	*	17	2.82442	-0.480887	-14.5037	0.0015674	0.00755903	95436	95452	17	-0.215977	chr6.86
chr6	75202579	75203085	507	*	24	3.03961	-0.337665	-11.334	0.0015674	0.00755903	99231	99254	24	-0.197459	chr6.177
chr6	77466872	77467218	347	*	30	3.36646	-0.314814	-13.8694	0.0015674	0.00755903	100256	100285	30	-0.120748	chr6.102
chr6	77650166	77650737	572	*	44	8.74063	-0.479115	-14.2159	0.0015674	0.00755903	100304	100347	44	-0.202384	chr6.94
chr6	84588426	84588715	290	*	32	9.37945	-0.741041	-20.0563	0.0015674	0.00755903	103385	103416	32	-0.331899	chr6.19
chr6	88047489	88047708	220	*	34	4.50885	-0.383239	-11.3005	0.0015674	0.00755903	105621	105654	34	-0.16835	chr6.180
chr6	88145184	88145754	571	*	18	2.02308	-0.374264	-11.4191	0.0015674	0.00755903	105727	105744	18	-0.142871	chr6.172
chr6	89217514	89217767	254	*	16	2.46921	-0.406738	-11.3124	0.0015674	0.00755903	106504	106519	16	-0.183383	chr6.178
chr6	89233666	89233980	315	*	22	4.97879	-0.565998	-13.756	0.0015674	0.00755903	106544	106565	22	-0.247891	chr6.104
chr6	105453467	105453597	131	*	10	2.67544	-0.618741	-13.7178	0.0015674	0.00755903	113738	113747	10	-0.282497	chr6.108
chr6	105980979	105981799	821	*	98	21.4448	-0.57405	-26.5746	0.0015674	0.00755903	113904	114001	98	-0.242773	chr6.2
chr6	105986111	105986611	501	*	70	16.5968	-0.589506	-17.0959	0.0015674	0.00755903	114045	114114	70	-0.258732	chr6.44
chr6	106089972	106090164	193	*	7	1.39746	-0.471297	-11.574	0.0015674	0.00755903	114427	114433	7	-0.206984	chr6.168
chr6	106182632	106182746	115	*	10	1.69738	-0.471055	-11.0479	0.0015674	0.00755903	114570	114579	10	-0.20631	chr6.199
chr6	106509409	106509633	225	*	19	2.12406	-0.423502	-15.4831	0.0015674	0.00755903	114843	114861	19	-0.21209	chr6.69
chr6	107495405	107495569	165	*	9	1.9313	-0.515627	-11.1698	0.0015674	0.00755903	115768	115776	9	-0.219477	chr6.187
chr6	107820602	107820808	207	*	18	4.18507	-0.604798	-15.0017	0.0015674	0.00755903	115933	115950	18	-0.246501	chr6.79
chr6	111764470	111764712	243	*	6	1.50866	-0.615466	-10.9718	0.0015674	0.00755903	119919	119924	6	-0.277972	chr6.203
chr6	112688566	112688919	354	*	34	7.69818	-0.564157	-22.0287	0.0015674	0.00755903	120740	120773	34	-0.271955	chr6.11
chr6	113809917	113810135	219	*	7	1.63445	-0.540643	-12.1573	0.0015674	0.00755903	120985	120991	7	-0.247421	chr6.147
chr6	116060741	116061718	978	*	20	3.62195	0.431832	14.383	0.0015674	0.00755903	121834	121853	20	0.192782	chr6.89
chr6	116557987	116558060	74	*	10	2.23386	0.475407	11.4091	0.0015674	0.00755903	122494	122503	10	0.22221	chr6.173
chr6	117372444	117372672	229	*	8	1.9981	-0.583698	-11.2947	0.0015674	0.00755903	123297	123304	8	-0.254201	chr6.181
chr6	117547799	117548263	465	*	27	7.03073	-0.681008	-17.0733	0.0015674	0.00755903	123453	123479	27	-0.309975	chr6.45
chr6	130223365	130223914	550	*	16	2.10086	-0.370071	-12.9611	0.0015674	0.00755903	129567	129582	16	-0.160108	chr6.133
chr6	131281653	131281805	153	*	9	2.44766	-0.600405	-11.0729	0.0015674	0.00755903	129991	129999	9	-0.280844	chr6.194
chr6	132763040	132763667	628	*	14	2.28978	-0.384949	-11.0516	0.0015674	0.00755903	130856	130869	14	-0.182837	chr6.198
chr6	134632896	134633111	216	*	22	5.31506	-0.564711	-18.295	0.0015674	0.00755903	132616	132637	22	-0.253107	chr6.36
chr6	135323254	135323299	46	*	10	2.433	-0.627367	-11.4242	0.0015674	0.00755903	133121	133130	10	-0.262631	chr6.171
chr6	136593659	136594230	572	*	9	3.02575	-0.802551	-13.9864	0.0015674	0.00755903	134020	134028	9	-0.344945	chr6.100
chr6	137871408	137871667	260	*	16	3.38175	-0.450613	-11.9222	0.0015674	0.00755903	135232	135247	16	-0.215946	chr6.152
chr6	139697065	139697280	216	*	17	3.17182	-0.502136	-11.4053	0.0015674	0.00755903	136931	136947	17	-0.216471	chr6.174
chr6	142088566	142088694	129	*	19	1.91274	-0.412042	-11.0622	0.0015674	0.00755903	137630	137648	19	-0.184652	chr6.196
chr6	143745667	143745782	116	*	14	2.31175	0.377392	11.0065	0.0015674	0.00755903	138866	138879	14	0.16824	chr6.200
chr6	146543192	146543292	101	*	14	1.85551	-0.470863	-12.4845	0.0015674	0.00755903	140673	140686	14	-0.223001	chr6.143
chr6	147322274	147322589	316	*	9	1.75718	-0.469987	-11.712	0.0015674	0.00755903	141084	141092	9	-0.20822	chr6.161
chr6	149211126	149211158	33	*	8	2.17362	-0.677841	-11.8879	0.0015674	0.00755903	142202	142209	8	-0.302364	chr6.154
chr6	149481815	149482387	573	*	33	8.61843	-0.591945	-18.4397	0.0015674	0.00755903	142376	142408	33	-0.271663	chr6.34
chr6	149853018	149853151	134	*	15	4.11234	-0.631639	-15.9578	0.0015674	0.00755903	143025	143039	15	-0.274951	chr6.58
chr6	151681632	151682060	429	*	33	6.00815	-0.416996	-17.4448	0.0015674	0.00755903	145568	145600	33	-0.208998	chr6.42
chr6	151809053	151809268	216	*	26	3.66357	0.331175	12.3985	0.0015674	0.00755903	145795	145820	26	0.154842	chr6.144
chr6	152381230	152381636	407	*	22	4.64092	0.466939	19.6178	0.0015674	0.00755903	146096	146117	22	0.217997	chr6.23
chr6	155224044	155224238	195	*	6	1.55997	-0.603734	-12.139	0.0015674	0.00755903	147600	147605	6	-0.269573	chr6.149
chr6	155364071	155364326	256	*	18	2.90137	-0.503378	-13.963	0.0015674	0.00755903	147874	147891	18	-0.20675	chr6.101
chr6	155418676	155418790	115	*	5	1.45017	-0.680461	-13.5749	0.0015674	0.00755903	147914	147918	5	-0.300651	chr6.111
chr6	156396209	156396344	136	*	10	2.53961	-0.59066	-14.1771	0.0015674	0.00755903	148159	148168	10	-0.28311	chr6.95
chr6	156598555	156598714	160	*	20	2.83719	-0.370878	-14.2394	0.0015674	0.00755903	148283	148302	20	-0.174155	chr6.93
chr6	157184252	157184835	584	*	29	3.56115	0.354469	14.9117	0.0015674	0.00755903	149026	149054	29	0.148126	chr6.80
chr6	157488952	157489134	183	*	11	1.86386	0.376697	11.2386	0.0015674	0.00755903	149442	149452	11	0.167664	chr6.184
chr6	157510835	157511214	380	*	21	3.61048	-0.435687	-13.7511	0.0015674	0.00755903	149488	149508	21	-0.173518	chr6.105
chr6	157659622	157659831	210	*	20	2.45286	-0.320808	-11.5466	0.0015674	0.00755903	149712	149731	20	-0.143569	chr6.169
chr6	157954652	157954793	142	*	22	3.67002	0.372051	13.3862	0.0015674	0.00755903	150015	150036	22	0.175621	chr6.118
chr6	157982962	157983176	215	*	18	3.34988	0.489121	14.6462	0.0015674	0.00755903	150059	150076	18	0.199992	chr6.83
chr6	158208954	158209238	285	*	29	5.7405	-0.442159	-13.6135	0.0015674	0.00755903	150470	150498	29	-0.202012	chr6.110
chr6	158649548	158650103	556	*	19	4.89961	-0.606677	-18.5493	0.0015674	0.00755903	151203	151221	19	-0.273236	chr6.32
chr6	159042018	159042356	339	*	16	3.26426	-0.488844	-15.8015	0.0015674	0.00755903	151931	151946	16	-0.247515	chr6.62
chr6	159602536	159603164	629	*	45	7.81531	-0.498087	-12.006	0.0015674	0.00755903	152256	152300	45	-0.204662	chr6.151
chr6	163252025	163252294	270	*	25	6.16524	-0.542488	-17.7384	0.0015674	0.00755903	155612	155636	25	-0.251912	chr6.41
chr6	163309690	163310211	522	*	28	3.5313	-0.43463	-15.454	0.0015674	0.00755903	155698	155725	28	-0.188228	chr6.70
chr6	163335894	163336042	149	*	17	5.07715	-0.652483	-16.5447	0.0015674	0.00755903	155843	155859	17	-0.327269	chr6.51
chr6	163397049	163397175	127	*	17	2.66143	-0.405358	-11.1581	0.0015674	0.00755903	155884	155900	17	-0.167091	chr6.188
chr6	163608482	163608673	192	*	17	2.58246	-0.365032	-14.0658	0.0015674	0.00755903	156117	156133	17	-0.16096	chr6.97
chr6	164086132	164086355	224	*	16	2.90609	-0.493967	-13.0488	0.0015674	0.00755903	156717	156732	16	-0.212544	chr6.128
chr6	166438252	166438417	166	*	20	3.57259	-0.542774	-18.8517	0.0015674	0.00755903	159325	159344	20	-0.223676	chr6.29
chr6	166463338	166463631	294	*	26	6.74486	-0.629206	-22.3512	0.0015674	0.00755903	159462	159487	26	-0.285332	chr6.9
chr6	166474314	166474431	118	*	12	2.56369	-0.512165	-13.0984	0.0015674	0.00755903	159488	159499	12	-0.226797	chr6.126
chr6	166488120	166488410	291	*	24	4.6141	-0.449354	-15.5374	0.0015674	0.00755903	159582	159605	24	-0.206396	chr6.66
chr6	166849738	166850057	320	*	29	5.25157	-0.468516	-15.5971	0.0015674	0.00755903	160823	160851	29	-0.198598	chr6.65
chr6	167093608	167094690	1083	*	64	16.4491	-0.587333	-21.2871	0.0015674	0.00755903	161184	161247	64	-0.266373	chr6.13
chr6	167122237	167122762	526	*	32	6.36115	-0.493899	-22.0392	0.0015674	0.00755903	161359	161390	32	-0.232515	chr6.10
chr6	167706286	167706669	384	*	24	5.7604	-0.608748	-15.0136	0.0015674	0.00755903	162710	162733	24	-0.250595	chr6.78
chr6	168132670	168133445	776	*	76	12.7625	-0.410769	-19.1259	0.0015674	0.00755903	164248	164323	76	-0.189289	chr6.26
chr6	168366597	168367434	838	*	15	4.04107	-0.635725	-13.4274	0.0015674	0.00755903	165327	165341	15	-0.300434	chr6.117
chr6	168838022	168838293	272	*	24	3.75858	0.384882	15.1684	0.0015674	0.00755903	167077	167100	24	0.175279	chr6.76
chr6	168935850	168935932	83	*	8	2.30125	-0.657393	-11.1516	0.0015674	0.00755903	167636	167643	8	-0.309475	chr6.189
chr6	169530633	169530742	110	*	12	2.07254	0.404615	11.303	0.0015674	0.00755903	169053	169064	12	0.189108	chr6.179
chr6	169868527	169868758	232	*	31	5.64645	-0.489378	-13.1751	0.0015674	0.00755903	170328	170358	31	-0.19689	chr6.124
chr6	170081681	170081871	191	*	20	2.73728	-0.336819	-10.9889	0.0015674	0.00755903	170549	170568	20	-0.14263	chr6.202
chr6	170103133	170103538	406	*	38	6.63029	-0.479478	-18.4721	0.0015674	0.00755903	170719	170756	38	-0.194501	chr6.33
chr6	170147895	170148154	260	*	21	4.96267	-0.573415	-14.448	0.0015674	0.00755903	170969	170989	21	-0.248797	chr6.87
chr6	170210165	170210291	127	*	16	2.73816	-0.508374	-13.1477	0.0015674	0.00755903	171233	171248	16	-0.194239	chr6.125
chr6	170221415	170221672	258	*	21	3.91924	-0.517985	-18.0567	0.0015674	0.00755903	171256	171276	21	-0.223025	chr6.39
chr6	170265726	170266575	850	*	37	6.19519	0.40014	16.2853	0.0015674	0.00755903	171751	171787	37	0.174987	chr6.53
chr6	170269456	170269649	194	*	20	3.7815	0.456985	13.7418	0.0015674	0.00755903	171788	171807	20	0.213452	chr6.107
chr6	170271859	170272494	636	*	45	14.3596	-0.790079	-16.9155	0.0015674	0.00755903	171839	171883	45	-0.366297	chr6.49
chr6	170278906	170279028	123	*	12	3.22218	-0.675305	-13.558	0.0015674	0.00755903	171962	171973	12	-0.316253	chr6.112
chr6	170423071	170423299	229	*	31	6.32	-0.556215	-16.2585	0.0015674	0.00755903	172396	172426	31	-0.241966	chr6.54
chr19	282208	282224	17	*	6	1.12252	0.477404	9.39068	0.00215054	0.00787284	109	114	6	0.224663	chr19.93
chr19	1037682	1037825	144	*	13	3.24978	-0.517284	-10.2578	0.00215054	0.00787284	1387	1399	13	-0.247261	chr19.78
chr19	1356237	1356564	328	*	25	4.37112	0.411173	15.4595	0.00215054	0.00787284	1859	1883	25	0.187243	chr19.22
chr19	2525274	2525461	188	*	18	2.81524	0.381986	11.3686	0.00215054	0.00787284	4169	4186	18	0.162437	chr19.61
chr19	2540909	2541140	232	*	28	6.36895	0.543002	16.2329	0.00215054	0.00787284	4200	4227	28	0.222151	chr19.15
chr19	2588399	2588664	266	*	27	4.48431	0.356248	13.2568	0.00215054	0.00787284	4335	4361	27	0.146448	chr19.36
chr19	2607765	2608010	246	*	29	6.06606	-0.455241	-12.6001	0.00215054	0.00787284	4398	4426	29	-0.201535	chr19.44
chr19	3179744	3180888	1145	*	27	9.412	-0.824556	-21.389	0.00215054	0.00787284	5636	5662	27	-0.363437	chr19.3
chr19	6670005	6670437	433	*	14	3.15906	-0.561611	-12.598	0.00215054	0.00787284	10819	10832	14	-0.248197	chr19.45
chr19	7473185	7473333	149	*	10	2.17627	-0.529591	-12.3061	0.00215054	0.00787284	11527	11536	10	-0.231611	chr19.48
chr19	9283438	9283646	209	*	34	4.1829	-0.387786	-13.4698	0.00215054	0.00787284	14079	14112	34	-0.16015	chr19.34
chr19	9362889	9363224	336	*	40	4.97046	-0.352671	-11.2978	0.00215054	0.00787284	14334	14373	40	-0.138722	chr19.64
chr19	9580893	9581059	167	*	7	1.15773	-0.463654	-8.76782	0.00215054	0.00787284	14770	14776	7	-0.165402	chr19.109
chr19	10104875	10104963	89	*	10	2.25764	-0.624749	-11.7201	0.00215054	0.00787284	15591	15600	10	-0.274915	chr19.54
chr19	10339266	10339797	532	*	10	2.38813	-0.576491	-9.13375	0.00215054	0.00787284	16139	16148	10	-0.250104	chr19.97
chr19	10538861	10539161	301	*	20	5.52384	-0.627186	-15.6764	0.00215054	0.00787284	16524	16543	20	-0.289068	chr19.19
chr19	11337246	11337279	34	*	12	3.57199	-0.747708	-15.4873	0.00215054	0.00787284	17860	17871	12	-0.317712	chr19.21
chr19	11387312	11387376	65	*	10	2.74614	-0.598249	-11.5061	0.00215054	0.00787284	18038	18047	10	-0.272491	chr19.56
chr19	11674186	11674536	351	*	41	6.46559	-0.394585	-12.8665	0.00215054	0.00787284	18750	18790	41	-0.171749	chr19.39
chr19	12155573	12155718	146	*	15	2.87983	-0.478793	-11.9668	0.00215054	0.00787284	20300	20314	15	-0.212293	chr19.51
chr19	13013756	13014931	1176	*	58	10.3841	-0.488808	-15.9387	0.00215054	0.00787284	23389	23446	58	-0.190307	chr19.18
chr19	14480346	14480468	123	*	19	3.77133	-0.492688	-11.8026	0.00215054	0.00787284	25099	25117	19	-0.213294	chr19.53
chr19	14496826	14497292	467	*	19	3.28021	0.425878	12.9108	0.00215054	0.00787284	25159	25177	19	0.193667	chr19.38
chr19	14674781	14675038	258	*	12	2.16313	-0.381203	-10.6512	0.00215054	0.00787284	25422	25433	12	-0.181266	chr19.71
chr19	15607779	15607922	144	*	12	2.20673	-0.510549	-10.44	0.00215054	0.00787284	26636	26647	12	-0.224792	chr19.74
chr19	15871706	15871843	138	*	17	2.3674	-0.438702	-10.3609	0.00215054	0.00787284	27045	27061	17	-0.158342	chr19.76
chr19	15899854	15900659	806	*	77	11.8477	-0.434326	-17.6809	0.00215054	0.00787284	27114	27190	77	-0.162634	chr19.9
chr19	16088610	16088998	389	*	7	1.35997	0.420035	10.5264	0.00215054	0.00787284	27446	27452	7	0.19932	chr19.73
chr19	16283640	16283889	250	*	40	9.15556	-0.596848	-20.8615	0.00215054	0.00787284	27678	27717	40	-0.242017	chr19.4
chr19	16338895	16339008	114	*	5	1.16157	-0.585988	-9.03064	0.00215054	0.00787284	27763	27767	5	-0.260587	chr19.101
chr19	16417970	16418218	249	*	26	3.03791	-0.304181	-8.77573	0.00215054	0.00787284	27829	27854	26	-0.132264	chr19.107
chr19	16442940	16443142	203	*	9	1.45281	0.369901	8.57666	0.00215054	0.00787284	27876	27884	9	0.169709	chr19.115
chr19	17266813	17266900	88	*	6	1.52789	-0.648496	-9.06564	0.00215054	0.00787284	28592	28597	6	-0.258498	chr19.100
chr19	17405425	17407393	1969	*	34	7.39163	-0.559633	-19.0796	0.00215054	0.00787284	29032	29065	34	-0.232677	chr19.5
chr19	17522971	17523339	369	*	16	3.15999	-0.475223	-10.0529	0.00215054	0.00787284	29468	29483	16	-0.191648	chr19.81
chr19	17751160	17751296	137	*	5	1.59849	-0.61566	-9.36147	0.00215054	0.00787284	29788	29792	5	-0.29399	chr19.94
chr19	17846290	17846345	56	*	7	2.2896	-0.739664	-13.9879	0.00215054	0.00787284	29969	29975	7	-0.342176	chr19.30
chr19	17848105	17848274	170	*	11	1.79965	-0.495286	-10.1452	0.00215054	0.00787284	29991	30001	11	-0.213209	chr19.80
chr19	18274813	18275175	363	*	11	2.29283	0.523586	11.099	0.00215054	0.00787284	30974	30984	11	0.230492	chr19.66
chr19	18479023	18479134	112	*	9	2.52115	-0.763697	-11.4736	0.00215054	0.00787284	31314	31322	9	-0.290126	chr19.57
chr19	18700733	18700981	249	*	27	6.61867	-0.629443	-22.2259	0.00215054	0.00787284	31660	31686	27	-0.278775	chr19.2
chr19	19860895	19861521	627	*	44	4.94521	-0.273211	-14.5432	0.00215054	0.00787284	33388	33431	44	-0.124078	chr19.26
chr19	20424705	20424966	262	*	15	2.27292	-0.46049	-10.5993	0.00215054	0.00787284	34199	34213	15	-0.165523	chr19.72
chr19	21082090	21082627	538	*	60	8.39527	-0.687744	-16.4254	0.00215054	0.00787284	34786	34845	60	-0.185257	chr19.14
chr19	21680778	21680941	164	*	6	1.3812	-0.482133	-9.55147	0.00215054	0.00787284	35574	35579	6	-0.234692	chr19.90
chr19	21940851	21941084	234	*	43	5.51121	-0.383224	-11.9684	0.00215054	0.00787284	35972	36014	43	-0.13959	chr19.50
chr19	22708994	22709429	436	*	52	8.06552	-0.382209	-15.9425	0.00215054	0.00787284	36770	36821	52	-0.172173	chr19.17
chr19	22832191	22832544	354	*	37	4.01648	-0.286919	-14.1445	0.00215054	0.00787284	36929	36965	37	-0.131499	chr19.29
chr19	23003119	23003394	276	*	34	4.14024	-0.313596	-17.6294	0.00215054	0.00787284	37086	37119	34	-0.14631	chr19.11
chr19	23070357	23071036	680	*	34	3.90183	-0.363332	-13.7422	0.00215054	0.00787284	37129	37162	34	-0.129373	chr19.33
chr19	23203917	23204267	351	*	35	4.21048	-0.273762	-11.081	0.00215054	0.00787284	37393	37427	35	-0.132055	chr19.67
chr19	29671659	29671896	238	*	10	2.73612	-0.617149	-13.9425	0.00215054	0.00787284	38996	39005	10	-0.298318	chr19.31
chr19	32572790	32573108	319	*	21	2.34627	-0.32408	-8.64917	0.00215054	0.00787284	40096	40116	21	-0.135769	chr19.112
chr19	32671969	32672052	84	*	10	2.32287	-0.504627	-12.0353	0.00215054	0.00787284	40241	40250	10	-0.227299	chr19.49
chr19	33037583	33037851	269	*	26	7.82221	-0.642515	-22.8708	0.00215054	0.00787284	40656	40681	26	-0.294828	chr19.1
chr19	35155729	35155894	166	*	11	2.16648	-0.46661	-8.79942	0.00215054	0.00787284	43085	43095	11	-0.200702	chr19.105
chr19	35328872	35329354	483	*	24	5.19472	-0.498688	-17.1459	0.00215054	0.00787284	43289	43312	24	-0.229812	chr19.12
chr19	35358122	35358570	449	*	20	3.62816	-0.374479	-11.6349	0.00215054	0.00787284	43352	43371	20	-0.167467	chr19.55
chr19	35490322	35491541	1220	*	16	1.79076	-0.293673	-8.5973	0.00215054	0.00787284	43439	43454	16	-0.10988	chr19.114
chr19	35714207	35714393	187	*	8	1.40063	-0.462324	-8.65039	0.00215054	0.00787284	44067	44074	8	-0.186277	chr19.111
chr19	35742396	35742614	219	*	13	3.68009	-0.660553	-14.1928	0.00215054	0.00787284	44121	44133	13	-0.302044	chr19.28
chr19	36605231	36605710	480	*	36	4.20203	-0.364076	-9.57684	0.00215054	0.00787284	46092	46127	36	-0.117367	chr19.89
chr19	39298007	39298051	45	*	6	1.21213	-0.508408	-8.78206	0.00215054	0.00787284	50993	50998	6	-0.230339	chr19.106
chr19	40580338	40580411	74	*	11	2.64091	-0.541125	-9.84775	0.00215054	0.00787284	53606	53616	11	-0.228729	chr19.84
chr19	40826861	40827045	185	*	9	1.99355	-0.493044	-10.1997	0.00215054	0.00787284	54039	54047	9	-0.228137	chr19.79
chr19	41121146	41121368	223	*	13	4.48352	-0.720457	-18.4466	0.00215054	0.00787284	54255	54267	13	-0.339732	chr19.8
chr19	41771019	41771220	202	*	6	0.768329	-0.350452	-8.77456	0.00215054	0.00787284	55249	55254	6	-0.141451	chr19.108
chr19	41876655	41877212	558	*	10	1.92351	-0.483694	-9.4763	0.00215054	0.00787284	55419	55428	10	-0.20786	chr19.91
chr19	42199076	42199742	667	*	16	4.56256	-0.751181	-17.6514	0.00215054	0.00787284	55812	55827	16	-0.343843	chr19.10
chr19	42256531	42256637	107	*	12	3.25819	0.704306	14.9649	0.00215054	0.00787284	56045	56056	12	0.27902	chr19.25
chr19	42698007	42699217	1211	*	28	4.95162	-0.360422	-11.4061	0.00215054	0.00787284	56481	56508	28	-0.156294	chr19.60
chr19	43781788	43781925	138	*	12	1.72474	-0.375038	-13.0722	0.00215054	0.00787284	57789	57800	12	-0.173867	chr19.37
chr19	46025866	46026039	174	*	5	1.23753	-0.566748	-11.1522	0.00215054	0.00787284	62120	62124	5	-0.257838	chr19.65
chr19	46210189	46210217	29	*	6	1.80983	-0.739665	-15.5518	0.00215054	0.00787284	62359	62364	6	-0.346816	chr19.20
chr19	47335813	47336875	1063	*	13	2.08722	-0.458058	-11.0604	0.00215054	0.00787284	63587	63599	13	-0.201166	chr19.69
chr19	47749286	47749491	206	*	11	2.40546	-0.521366	-10.2857	0.00215054	0.00787284	64315	64325	11	-0.220841	chr19.77
chr19	47779533	47780045	513	*	9	1.45054	0.450533	8.61186	0.00215054	0.00787284	64340	64348	9	0.192985	chr19.113
chr19	47782053	47782134	82	*	8	1.93087	0.576033	11.3266	0.00215054	0.00787284	64349	64356	8	0.248275	chr19.63
chr19	48244305	48244420	116	*	6	1.47977	-0.547146	-9.79343	0.00215054	0.00787284	64724	64729	6	-0.260974	chr19.85
chr19	48838833	48838953	121	*	19	2.65724	-0.4236	-8.96574	0.00215054	0.00787284	66029	66047	19	-0.175154	chr19.102
chr19	48896447	48896532	86	*	14	3.0415	-0.524671	-12.6438	0.00215054	0.00787284	66152	66165	14	-0.234098	chr19.42
chr19	49335442	49335636	195	*	5	1.3148	-0.642704	-10.6714	0.00215054	0.00787284	67141	67145	5	-0.291931	chr19.70
chr19	49534584	49534675	92	*	5	1.13543	-0.563481	-9.24621	0.00215054	0.00787284	67821	67825	5	-0.217079	chr19.95
chr19	50607880	50608110	231	*	23	3.11513	-0.384671	-8.76031	0.00215054	0.00787284	69658	69680	23	-0.163822	chr19.110
chr19	51167166	51167467	302	*	13	2.00176	-0.451559	-11.4437	0.00215054	0.00787284	70654	70666	13	-0.213726	chr19.58
chr19	51395544	51395722	179	*	9	1.78384	-0.464505	-9.13956	0.00215054	0.00787284	70957	70965	9	-0.209045	chr19.96
chr19	51501466	51501935	470	*	15	3.68596	-0.612983	-18.5193	0.00215054	0.00787284	71103	71117	15	-0.275961	chr19.7
chr19	51551071	51551273	203	*	12	2.16279	-0.484327	-9.96684	0.00215054	0.00787284	71159	71170	12	-0.210327	chr19.83
chr19	51948950	51949556	607	*	65	7.42086	-0.290103	-16.5701	0.00215054	0.00787284	71972	72036	65	-0.132934	chr19.13
chr19	52492622	52493415	794	*	66	11.066	-0.340242	-12.7398	0.00215054	0.00787284	73456	73521	66	-0.175813	chr19.40
chr19	52535500	52536515	1016	*	85	21.5153	-0.543916	-15.9789	0.00215054	0.00787284	73655	73739	85	-0.269248	chr19.16
chr19	52924023	52924365	343	*	18	3.2533	0.417843	11.9065	0.00215054	0.00787284	74838	74855	18	0.177582	chr19.52
chr19	53037512	53037780	269	*	28	3.51226	-0.259705	-8.96321	0.00215054	0.00787284	75193	75220	28	-0.119493	chr19.103
chr19	53255203	53255494	292	*	29	4.00104	-0.367411	-11.0745	0.00215054	0.00787284	75724	75752	29	-0.166729	chr19.68
chr19	53360576	53360692	117	*	17	3.00606	-0.440929	-13.3666	0.00215054	0.00787284	76103	76119	17	-0.183942	chr19.35
chr19	53537511	53538189	679	*	78	10.1107	-0.386125	-12.639	0.00215054	0.00787284	76787	76864	78	-0.148569	chr19.43
chr19	53824115	53824594	480	*	12	2.77792	-0.54402	-10.4282	0.00215054	0.00787284	77927	77938	12	-0.244635	chr19.75
chr19	54063957	54064030	74	*	11	4.8916	-0.606385	-11.4331	0.00215054	0.00787284	78305	78315	11	-0.279588	chr19.59
chr19	54364752	54365146	395	*	20	3.36096	-0.424797	-15.3395	0.00215054	0.00787284	79072	79091	20	-0.205181	chr19.23
chr19	54418145	54418269	125	*	7	1.55548	-0.590787	-9.08432	0.00215054	0.00787284	79188	79194	7	-0.244601	chr19.98
chr19	54531051	54531679	629	*	14	1.83704	0.258717	9.46632	0.00215054	0.00787284	79410	79423	14	0.118769	chr19.92
chr19	54572475	54573911	1437	*	27	4.83649	-0.434758	-12.6676	0.00215054	0.00787284	79445	79471	27	-0.202801	chr19.41
chr19	54593419	54593798	380	*	11	2.70446	-0.621766	-14.3506	0.00215054	0.00787284	79494	79504	11	-0.276712	chr19.27
chr19	54630512	54630816	305	*	14	2.60756	-0.566613	-15.159	0.00215054	0.00787284	79566	79579	14	-0.245635	chr19.24
chr19	54661285	54662083	799	*	16	2.12344	-0.341378	-8.87708	0.00215054	0.00787284	79592	79607	16	-0.137226	chr19.104
chr19	54803517	54803669	153	*	16	1.87506	-0.372877	-12.3388	0.00215054	0.00787284	79763	79778	16	-0.157828	chr19.47
chr19	54938071	54938198	128	*	10	3.09338	-0.640762	-11.361	0.00215054	0.00787284	79950	79959	10	-0.307406	chr19.62
chr19	55325272	55325409	138	*	7	1.77259	-0.562095	-9.59348	0.00215054	0.00787284	80550	80556	7	-0.239264	chr19.88
chr19	55626597	55626662	66	*	9	1.4617	-0.431275	-10.0449	0.00215054	0.00787284	81188	81196	9	-0.189618	chr19.82
chr19	56217053	56217291	239	*	17	2.59686	-0.37336	-9.66097	0.00215054	0.00787284	81996	82012	17	-0.177298	chr19.87
chr19	56864476	56864999	524	*	26	3.22454	-0.344941	-9.07039	0.00215054	0.00787284	83418	83443	26	-0.138791	chr19.99
chr19	57099383	57099529	147	*	31	3.28857	-0.333495	-9.72989	0.00215054	0.00787284	83494	83524	31	-0.113462	chr19.86
chr19	57708675	57709588	914	*	76	15.5979	-0.491744	-18.5925	0.00215054	0.00787284	85896	85971	76	-0.216599	chr19.6
chr19	57935180	57935621	442	*	49	5.89988	-0.386247	-12.5881	0.00215054	0.00787284	86857	86905	49	-0.135266	chr19.46
chr19	58581245	58581372	128	*	20	4.35879	-0.53405	-13.7951	0.00215054	0.00787284	89354	89373	20	-0.229356	chr19.32
chr5	15645506	15645609	104	*	7	1.57705	-0.522443	-7.8772	0.00397614	0.00805917	20765	20771	7	-0.224989	chr5.342
chr5	17224614	17224847	234	*	5	0.802104	-0.417321	-7.66717	0.00397614	0.00805917	22254	22258	5	-0.183517	chr5.364
chr5	17260498	17260563	66	*	8	1.24836	0.362551	7.82651	0.00397614	0.00805917	22276	22283	8	0.176427	chr5.348
chr5	31470749	31470795	47	*	6	0.955788	-0.380337	-7.61175	0.00397614	0.00805917	25959	25964	6	-0.164596	chr5.368
chr5	39412888	39413035	148	*	5	0.741791	-0.345483	-7.61514	0.00397614	0.00805917	31873	31877	5	-0.152191	chr5.367
chr5	41509654	41509765	112	*	13	1.33885	-0.301168	-7.80118	0.00397614	0.00805917	32786	32798	13	-0.140538	chr5.353
chr5	53200494	53200588	95	*	8	1.09318	-0.339869	-7.79893	0.00397614	0.00805917	38886	38893	8	-0.152864	chr5.354
chr5	56479907	56480015	109	*	6	0.939389	-0.382299	-7.65401	0.00397614	0.00805917	41866	41871	6	-0.170204	chr5.365
chr5	61335201	61335340	140	*	7	1.48265	0.467368	7.5682	0.00397614	0.00805917	44478	44484	7	0.20796	chr5.369
chr5	65262724	65262817	94	*	8	1.14971	-0.339261	-7.67087	0.00397614	0.00805917	46073	46080	8	-0.150898	chr5.363
chr5	73296861	73297834	974	*	13	1.60829	-0.292086	-7.68841	0.00397614	0.00805917	50735	50747	13	-0.126362	chr5.361
chr5	76816951	76817172	222	*	6	0.789638	-0.370448	-7.68215	0.00397614	0.00805917	54189	54194	6	-0.141705	chr5.362
chr5	91126884	91127081	198	*	6	1.03965	0.406136	7.56032	0.00397614	0.00805917	62976	62981	6	0.177985	chr5.370
chr5	112205917	112205949	33	*	6	0.991222	-0.394106	-7.82052	0.00397614	0.00805917	72897	72902	6	-0.184096	chr5.349
chr5	114381560	114381735	176	*	6	0.833691	-0.407148	-7.83989	0.00397614	0.00805917	74752	74757	6	-0.160912	chr5.347
chr5	115494900	115494977	78	*	6	0.69197	-0.298914	-7.81387	0.00397614	0.00805917	75556	75561	6	-0.143481	chr5.350
chr5	124662217	124662321	105	*	6	1.26722	0.40203	7.87095	0.00397614	0.00805917	80748	80753	6	0.19003	chr5.343
chr5	127649296	127649468	173	*	7	0.889893	0.320882	7.68868	0.00397614	0.00805917	82679	82685	7	0.175627	chr5.360
chr5	133240137	133240181	45	*	7	1.08745	-0.466699	-7.76318	0.00397614	0.00805917	86286	86292	7	-0.171084	chr5.355
chr5	134116437	134116541	105	*	8	1.05007	-0.398951	-7.84647	0.00397614	0.00805917	86936	86943	8	-0.135487	chr5.346
chr5	142783910	142784095	186	*	14	1.57229	-0.286321	-7.86246	0.00397614	0.00805917	105763	105776	14	-0.13681	chr5.344
chr5	143771392	143771520	129	*	6	0.937444	0.355831	7.75934	0.00397614	0.00805917	106301	106306	6	0.148625	chr5.356
chr5	143792466	143792585	120	*	7	0.96515	-0.305868	-7.61688	0.00397614	0.00805917	106309	106315	7	-0.139227	chr5.366
chr5	144298188	144298312	125	*	9	0.98626	-0.379937	-7.73607	0.00397614	0.00805917	106636	106644	9	-0.155948	chr5.358
chr5	147831591	147832470	880	*	10	1.22148	0.272834	7.72898	0.00397614	0.00805917	108533	108542	10	0.121486	chr5.359
chr5	150582939	150583014	76	*	6	1.08687	0.371422	7.75108	0.00397614	0.00805917	111037	111042	6	0.172083	chr5.357
chr5	157271781	157271918	138	*	7	1.95209	-0.699863	-7.80324	0.00397614	0.00805917	115422	115428	7	-0.314594	chr5.352
chr5	158812698	158812770	73	*	5	0.852109	-0.404947	-7.81306	0.00397614	0.00805917	116458	116462	5	-0.208406	chr5.351
chr5	164451674	164451841	168	*	7	0.984136	-0.449847	-7.55565	0.00397614	0.00805917	119776	119782	7	-0.143781	chr5.371
chr5	170553529	170553649	121	*	9	1.48629	-0.395848	-7.53983	0.00397614	0.00805917	122494	122502	9	-0.178629	chr5.372
chr5	180899142	180899285	144	*	14	1.79371	0.263644	7.85331	0.00397614	0.00805917	137737	137750	14	0.115813	chr5.345
chr2	394242	394492	251	*	19	2.40032	-0.328256	-10.8685	0.00291545	0.00860934	965	983	19	-0.141658	chr2.209
chr2	430819	430887	69	*	10	2.17417	-0.480947	-10.9152	0.00291545	0.00860934	1120	1129	10	-0.240575	chr2.206
chr2	445333	445531	199	*	23	3.37671	-0.528286	-15.0366	0.00145773	0.00860934	1277	1299	23	-0.198479	chr2.73
chr2	469668	469857	190	*	22	3.04185	0.346835	9.57439	0.00291545	0.00860934	1469	1490	22	0.161057	chr2.310
chr2	554268	554716	449	*	24	4.13731	-0.418078	-12.0315	0.00291545	0.00860934	1806	1829	24	-0.178229	chr2.148
chr2	628910	629290	381	*	42	5.07175	-0.288363	-12.5708	0.00145773	0.00860934	2180	2221	42	-0.110661	chr2.129
chr2	662396	662896	501	*	28	6.08257	-0.502085	-19.5285	0.00145773	0.00860934	2331	2358	28	-0.230032	chr2.32
chr2	883725	883947	223	*	25	3.54614	0.363718	14.0246	0.00145773	0.00860934	3067	3091	25	0.168796	chr2.92
chr2	1133861	1134258	398	*	24	5.68639	-0.550247	-11.8519	0.00291545	0.00860934	3610	3633	24	-0.256548	chr2.153
chr2	1366664	1366889	226	*	23	4.51291	-0.437532	-12.7375	0.00145773	0.00860934	4258	4280	23	-0.196316	chr2.127
chr2	1605256	1605824	569	*	33	4.30247	-0.340617	-12.9069	0.00145773	0.00860934	4993	5025	33	-0.145204	chr2.121
chr2	1721989	1722107	119	*	6	1.10865	-0.39509	-10.1071	0.00291545	0.00860934	5465	5470	6	-0.176323	chr2.260
chr2	1742414	1742819	406	*	25	2.92331	-0.349707	-12.2852	0.00291545	0.00860934	5539	5563	25	-0.144773	chr2.138
chr2	1784155	1784539	385	*	28	3.78805	-0.300525	-10.1146	0.00291545	0.00860934	5694	5721	28	-0.123801	chr2.259
chr2	1855188	1855375	188	*	24	2.7601	-0.336065	-13.0251	0.00145773	0.00860934	6044	6067	24	-0.155334	chr2.115
chr2	1996282	1996421	140	*	10	3.05713	-0.742585	-14.5854	0.00145773	0.00860934	6571	6580	10	-0.330631	chr2.85
chr2	3780561	3780918	358	*	21	3.32973	-0.396804	-10.1775	0.00291545	0.00860934	10754	10774	21	-0.191212	chr2.256
chr2	4003098	4003262	165	*	24	2.73562	-0.281743	-10.2324	0.00291545	0.00860934	10942	10965	24	-0.114044	chr2.250
chr2	5697388	5697861	474	*	16	2.3749	-0.440404	-12.1086	0.00291545	0.00860934	11570	11585	16	-0.175014	chr2.146
chr2	8487728	8488067	340	*	21	5.72058	-0.706109	-18.2493	0.00145773	0.00860934	13168	13188	21	-0.31544	chr2.41
chr2	9122654	9122783	130	*	15	1.59048	-0.347503	-9.60863	0.00291545	0.00860934	14128	14142	15	-0.119773	chr2.305
chr2	9287669	9288536	868	*	8	1.20761	-0.459641	-8.956	0.00291545	0.00860934	14425	14432	8	-0.174021	chr2.366
chr2	9844681	9844843	163	*	7	1.54518	-0.516674	-9.17249	0.00291545	0.00860934	15274	15280	7	-0.23568	chr2.339
chr2	9914641	9914891	251	*	13	2.28681	-0.441719	-10.4044	0.00291545	0.00860934	15305	15317	13	-0.178863	chr2.236
chr2	10042872	10043014	143	*	20	3.04095	-0.416875	-8.99574	0.00291545	0.00860934	15434	15453	20	-0.174042	chr2.362
chr2	10126736	10126939	204	*	8	1.30475	0.43004	8.92965	0.00291545	0.00860934	15725	15732	8	0.184887	chr2.370
chr2	10446748	10446949	202	*	7	1.14267	-0.423075	-9.53726	0.00291545	0.00860934	16108	16114	7	-0.213842	chr2.313
chr2	10547836	10548689	854	*	41	8.76059	-0.522236	-19.2465	0.00145773	0.00860934	16285	16325	41	-0.227782	chr2.35
chr2	10810090	10811125	1036	*	12	1.72431	-0.341936	-10.2094	0.00291545	0.00860934	16586	16597	12	-0.163253	chr2.253
chr2	11024138	11024462	325	*	16	2.46951	0.419767	9.97399	0.00291545	0.00860934	16981	16996	16	0.164505	chr2.279
chr2	11406325	11406500	176	*	13	2.18536	0.42405	11.4933	0.00291545	0.00860934	17371	17383	13	0.169724	chr2.174
chr2	11534431	11534536	106	*	8	1.18631	-0.412968	-9.91419	0.00291545	0.00860934	17582	17589	8	-0.157404	chr2.282
chr2	11750519	11750684	166	*	8	2.41359	-0.72699	-14.5306	0.00145773	0.00860934	18118	18125	8	-0.332037	chr2.87
chr2	12398019	12398189	171	*	12	1.46192	-0.315532	-9.7772	0.00291545	0.00860934	18501	18512	12	-0.139945	chr2.292
chr2	14872681	14873007	327	*	28	3.73654	-0.396982	-13.5846	0.00145773	0.00860934	19266	19293	28	-0.141932	chr2.103
chr2	15664692	15664938	247	*	24	3.59468	-0.401257	-10.3261	0.00291545	0.00860934	19644	19667	24	-0.151644	chr2.243
chr2	18439883	18439991	109	*	6	1.23008	-0.457414	-10.2552	0.00291545	0.00860934	21068	21073	6	-0.222927	chr2.247
chr2	19353460	19354190	731	*	40	7.16693	-0.446202	-12.93	0.00145773	0.00860934	21421	21460	40	-0.216682	chr2.119
chr2	19355839	19356826	988	*	14	3.13615	-0.644248	-11.6813	0.00291545	0.00860934	21465	21478	14	-0.277167	chr2.158
chr2	19474246	19474496	251	*	12	3.15812	-0.651251	-14.0279	0.00145773	0.00860934	21695	21706	12	-0.293895	chr2.91
chr2	24085373	24085433	61	*	10	1.80781	0.510743	10.101	0.00291545	0.00860934	24530	24539	10	0.215978	chr2.261
chr2	24330323	24330459	137	*	8	1.67756	-0.535751	-9.00341	0.00291545	0.00860934	24774	24781	8	-0.228474	chr2.360
chr2	25558550	25558671	122	*	6	1.59329	-0.589947	-11.595	0.00291545	0.00860934	25919	25924	6	-0.269513	chr2.165
chr2	25587100	25587525	426	*	12	1.65014	-0.362776	-9.39536	0.00291545	0.00860934	25928	25939	12	-0.150352	chr2.325
chr2	25711981	25712148	168	*	14	1.98425	-0.420687	-8.94269	0.00291545	0.00860934	26028	26041	14	-0.149626	chr2.368
chr2	25822266	25822499	234	*	42	13.7429	-0.898953	-23.344	0.00145773	0.00860934	26057	26098	42	-0.352278	chr2.14
chr2	25916579	25916877	299	*	28	8.34654	-0.687208	-21.2563	0.00145773	0.00860934	26213	26240	28	-0.318653	chr2.20
chr2	26012228	26012343	116	*	8	1.78478	0.435346	10.0796	0.00291545	0.00860934	26295	26302	8	0.239628	chr2.265
chr2	26298505	26299281	777	*	17	2.68884	-0.427338	-9.5767	0.00291545	0.00860934	26702	26718	17	-0.150002	chr2.309
chr2	26724242	26724410	169	*	12	1.69442	0.377897	9.74926	0.00291545	0.00860934	27394	27405	12	0.176086	chr2.295
chr2	26850231	26850386	156	*	17	2.17353	0.320556	10.6651	0.00291545	0.00860934	27789	27805	17	0.148218	chr2.226
chr2	28395461	28396228	768	*	12	2.004	0.461148	11.3521	0.00291545	0.00860934	30488	30499	12	0.185248	chr2.184
chr2	28495751	28496288	538	*	23	2.39591	0.259142	9.7725	0.00291545	0.00860934	30569	30591	23	0.115502	chr2.294
chr2	28664204	28664311	108	*	12	2.64187	0.500321	11.0605	0.00291545	0.00860934	30692	30703	12	0.235404	chr2.199
chr2	30148503	30149687	1185	*	25	3.88787	-0.403456	-16.5062	0.00145773	0.00860934	31606	31630	25	-0.177042	chr2.57
chr2	30266472	30266660	189	*	9	2.74178	-0.619772	-8.9511	0.00291545	0.00860934	31770	31778	9	-0.302222	chr2.367
chr2	30697360	30697515	156	*	15	1.63106	-0.333594	-9.9861	0.00291545	0.00860934	32062	32076	15	-0.118057	chr2.277
chr2	30866028	30866212	185	*	8	1.46466	-0.465693	-9.90626	0.00291545	0.00860934	32125	32132	8	-0.203551	chr2.284
chr2	31216733	31216989	257	*	11	1.81657	-0.41557	-9.32742	0.00291545	0.00860934	32274	32284	11	-0.185081	chr2.330
chr2	32948225	32948304	80	*	6	1.15712	0.449013	9.16093	0.00291545	0.00860934	33525	33530	6	0.202457	chr2.341
chr2	33321369	33321572	204	*	8	2.04324	-0.635698	-12.4572	0.00145773	0.00860934	33747	33754	8	-0.289676	chr2.133
chr2	36240485	36240656	172	*	17	3.71076	-0.557014	-13.3543	0.00145773	0.00860934	34447	34463	17	-0.23867	chr2.106
chr2	36688979	36689377	399	*	27	4.12441	-0.52701	-17.2682	0.00145773	0.00860934	34919	34945	27	-0.202588	chr2.49
chr2	37318459	37318584	126	*	6	1.251	-0.436879	-11.7929	0.00291545	0.00860934	35715	35720	6	-0.208789	chr2.154
chr2	37390459	37390478	20	*	5	2.26945	-0.878361	-11.7763	0.00291545	0.00860934	35893	35897	5	-0.381694	chr2.156
chr2	37626239	37626351	113	*	11	3.05572	-0.626572	-15.0713	0.00145773	0.00860934	35953	35963	11	-0.294029	chr2.71
chr2	37648677	37648817	141	*	5	1.55749	-0.726257	-11.6622	0.00291545	0.00860934	35984	35988	5	-0.345184	chr2.162
chr2	37735035	37735200	166	*	8	1.21808	-0.393598	-11.5054	0.00291545	0.00860934	36130	36137	8	-0.174429	chr2.172
chr2	38038190	38038607	418	*	29	3.88309	-0.435243	-12.9242	0.00145773	0.00860934	36415	36443	29	-0.131354	chr2.120
chr2	38131005	38131131	127	*	6	0.860192	-0.374377	-9.98004	0.00291545	0.00860934	36687	36692	6	-0.166535	chr2.278
chr2	38749051	38749211	161	*	11	2.05774	-0.384351	-9.65746	0.00291545	0.00860934	37308	37318	11	-0.181266	chr2.300
chr2	39228718	39228801	84	*	10	2.04452	-0.466601	-13.6165	0.00145773	0.00860934	37820	37829	10	-0.226501	chr2.101
chr2	39245200	39245597	398	*	40	8.63279	-0.5753	-17.8302	0.00145773	0.00860934	37901	37940	40	-0.249586	chr2.44
chr2	40143689	40143803	115	*	8	0.946784	-0.310274	-9.00528	0.00291545	0.00860934	38379	38386	8	-0.130194	chr2.359
chr2	41896460	41896642	183	*	7	1.38503	-0.483737	-8.85583	0.00291545	0.00860934	38942	38948	7	-0.220556	chr2.382
chr2	42102301	42102620	320	*	18	5.2269	-0.732693	-12.1597	0.00291545	0.00860934	39067	39084	18	-0.314868	chr2.144
chr2	42492337	42492645	309	*	13	2.025	-0.410175	-11.6768	0.00291545	0.00860934	39358	39370	13	-0.163291	chr2.159
chr2	43170979	43171201	223	*	18	2.12395	-0.380767	-10.395	0.00291545	0.00860934	39858	39875	18	-0.145628	chr2.239
chr2	43370413	43370443	31	*	6	1.33354	0.599224	9.13954	0.00291545	0.00860934	40140	40145	6	0.239521	chr2.347
chr2	43463333	43463425	93	*	6	1.30751	0.510172	11.5303	0.00291545	0.00860934	40199	40204	6	0.236938	chr2.169
chr2	44286475	44286803	329	*	17	2.66374	-0.423046	-12.4448	0.00145773	0.00860934	41033	41049	17	-0.160209	chr2.134
chr2	44768770	44768987	218	*	24	4.20768	-0.432291	-12.8488	0.00145773	0.00860934	41241	41264	24	-0.210868	chr2.124
chr2	44778225	44778309	85	*	6	1.34842	-0.570083	-10.9274	0.00291545	0.00860934	41282	41287	6	-0.251997	chr2.205
chr2	45006324	45006663	340	*	33	6.58943	-0.508269	-16.7916	0.00145773	0.00860934	41998	42030	33	-0.225755	chr2.52
chr2	45238146	45238257	112	*	5	1.26306	-0.660793	-9.59272	0.00291545	0.00860934	42302	42306	5	-0.271828	chr2.308
chr2	46386301	46386450	150	*	8	1.2179	-0.412095	-9.86245	0.00291545	0.00860934	43128	43135	8	-0.198372	chr2.287
chr2	47697414	47697556	143	*	13	2.40701	-0.459808	-10.8021	0.00291545	0.00860934	44757	44769	13	-0.210098	chr2.217
chr2	48415253	48415394	142	*	7	1.59066	-0.569369	-8.98563	0.00291545	0.00860934	44985	44991	7	-0.226209	chr2.363
chr2	48617648	48617958	311	*	43	4.60044	-0.3031	-9.14391	0.00291545	0.00860934	45169	45211	43	-0.128526	chr2.346
chr2	53487169	53487273	105	*	12	1.3714	-0.41618	-10.7097	0.00291545	0.00860934	46365	46376	12	-0.146117	chr2.222
chr2	54384706	54384854	149	*	12	1.82389	0.338132	8.91145	0.00291545	0.00860934	46999	47010	12	0.163571	chr2.374
chr2	54469936	54470196	261	*	6	1.00345	-0.403968	-9.15555	0.00291545	0.00860934	47087	47092	6	-0.18033	chr2.342
chr2	54604932	54605134	203	*	11	2.01101	-0.504494	-11.3644	0.00291545	0.00860934	47304	47314	11	-0.20263	chr2.182
chr2	55119202	55119317	116	*	5	1.1811	-0.535884	-9.60063	0.00291545	0.00860934	47980	47984	5	-0.234186	chr2.306
chr2	55133863	55134248	386	*	10	2.86435	-0.693496	-11.1812	0.00291545	0.00860934	47992	48001	10	-0.293534	chr2.192
chr2	55881586	55881630	45	*	6	0.673145	-0.366801	-9.34232	0.00291545	0.00860934	48890	48895	6	-0.129309	chr2.328
chr2	58899655	58899853	199	*	9	1.43356	-0.394791	-9.39928	0.00291545	0.00860934	49804	49812	9	-0.186142	chr2.324
chr2	59249856	59250248	393	*	23	3.16893	0.282122	11.6282	0.00291545	0.00860934	49930	49952	23	0.136697	chr2.163
chr2	60215368	60215526	159	*	11	2.26998	0.456949	11.1195	0.00291545	0.00860934	50056	50066	11	0.209784	chr2.196
chr2	60298376	60298549	174	*	12	2.2825	0.438102	11.0576	0.00291545	0.00860934	50074	50085	12	0.20555	chr2.200
chr2	60546153	60546298	146	*	7	1.41959	-0.495061	-9.15472	0.00291545	0.00860934	50264	50270	7	-0.241094	chr2.344
chr2	61144693	61145182	490	*	56	10.2275	-0.507715	-21.0039	0.00145773	0.00860934	50823	50878	56	-0.20057	chr2.21
chr2	63057633	63057694	62	*	14	1.7494	-0.427766	-10.0173	0.00291545	0.00860934	52390	52403	14	-0.197803	chr2.273
chr2	64017790	64017897	108	*	6	1.00427	0.379603	9.16775	0.00291545	0.00860934	53061	53066	6	0.171787	chr2.340
chr2	64204205	64204413	209	*	15	3.77295	-0.547524	-12.4661	0.00145773	0.00860934	53164	53178	15	-0.248251	chr2.132
chr2	64606972	64607372	401	*	23	5.45052	-0.581199	-17.3414	0.00145773	0.00860934	53428	53450	23	-0.258804	chr2.48
chr2	64636344	64636561	218	*	17	5.30488	-0.736453	-19.6388	0.00145773	0.00860934	53477	53493	17	-0.316206	chr2.31
chr2	64643356	64643464	109	*	14	2.74669	-0.473894	-10.2296	0.00291545	0.00860934	53500	53513	14	-0.221636	chr2.251
chr2	64658349	64658448	100	*	10	2.04487	-0.527566	-13.5933	0.00145773	0.00860934	53607	53616	10	-0.224743	chr2.102
chr2	64969777	64970111	335	*	23	2.84752	-0.413581	-9.44415	0.00291545	0.00860934	53888	53910	23	-0.151706	chr2.320
chr2	65076501	65076646	146	*	9	1.66382	0.367493	9.70214	0.00291545	0.00860934	54136	54144	9	0.17937	chr2.297
chr2	65991507	65991601	95	*	8	1.60232	0.483724	14.0747	0.00145773	0.00860934	54698	54705	8	0.21019	chr2.90
chr2	66437535	66440490	2956	*	89	16.3955	-0.466979	-20.734	0.00145773	0.00860934	55028	55116	89	-0.18991	chr2.23
chr2	66445105	66446902	1798	*	96	21.5317	-0.545855	-20.7311	0.00145773	0.00860934	55193	55288	96	-0.238783	chr2.24
chr2	66582828	66584113	1286	*	36	5.11845	-0.380105	-14.8032	0.00145773	0.00860934	55521	55556	36	-0.177473	chr2.79
chr2	68365213	68365365	153	*	9	2.39088	-0.598216	-11.6024	0.00291545	0.00860934	56378	56386	9	-0.273826	chr2.164
chr2	68734363	68734881	519	*	12	3.3524	-0.623157	-15.5709	0.00145773	0.00860934	56752	56763	12	-0.302432	chr2.66
chr2	68774492	68775246	755	*	51	15.1929	-0.679916	-25.4819	0.00145773	0.00860934	56788	56838	51	-0.312633	chr2.6
chr2	69177625	69177784	160	*	13	3.00869	-0.572122	-11.6737	0.00291545	0.00860934	57208	57220	13	-0.261956	chr2.161
chr2	70904072	70907395	3324	*	97	17.7962	-0.456973	-22.1768	0.00145773	0.00860934	59583	59679	97	-0.203379	chr2.16
chr2	72695010	72695142	133	*	7	1.64766	0.530611	11.4848	0.00291545	0.00860934	61279	61285	7	0.238389	chr2.175
chr2	73644788	73644913	126	*	7	1.6339	-0.564021	-11.5052	0.00291545	0.00860934	62493	62499	7	-0.236679	chr2.173
chr2	73701205	73701287	83	*	11	1.61248	-0.534714	-10.8029	0.00291545	0.00860934	62512	62522	11	-0.228728	chr2.216
chr2	73703185	73704499	1315	*	11	1.92739	-0.379976	-9.10539	0.00291545	0.00860934	62554	62564	11	-0.151523	chr2.350
chr2	73925882	73926087	206	*	13	2.07323	0.376156	11.1514	0.00291545	0.00860934	62905	62917	13	0.194248	chr2.195
chr2	74148342	74148419	78	*	10	1.41533	-0.534498	-10.7746	0.00291545	0.00860934	63274	63283	10	-0.209699	chr2.220
chr2	74648126	74648884	759	*	31	5.00461	-0.263986	-9.53682	0.00291545	0.00860934	64697	64727	31	-0.154907	chr2.314
chr2	74862501	74862691	191	*	7	1.30252	0.404536	9.46986	0.00291545	0.00860934	65083	65089	7	0.196071	chr2.317
chr2	76697552	76697797	246	*	31	3.51829	-0.340165	-9.24608	0.00291545	0.00860934	66327	66357	31	-0.127163	chr2.333
chr2	78546869	78547111	243	*	19	2.63918	-0.436502	-12.3643	0.00291545	0.00860934	66625	66643	19	-0.145687	chr2.137
chr2	79085098	79085600	503	*	7	0.906001	-0.354561	-9.00763	0.00291545	0.00860934	66780	66786	7	-0.137453	chr2.358
chr2	79994335	79994466	132	*	6	1.90736	-0.681509	-11.4583	0.00291545	0.00860934	67096	67101	6	-0.330318	chr2.177
chr2	80322726	80323109	384	*	26	5.19728	-0.522652	-17.9701	0.00145773	0.00860934	67461	67486	26	-0.231763	chr2.42
chr2	80871766	80871910	145	*	14	1.77186	-0.421458	-11.1107	0.00291545	0.00860934	67563	67576	14	-0.152834	chr2.197
chr2	84894898	84895325	428	*	7	1.80211	-0.602276	-11.9264	0.00291545	0.00860934	69042	69048	7	-0.275895	chr2.151
chr2	85134837	85136434	1598	*	20	3.32088	-0.424563	-9.08289	0.00291545	0.00860934	69442	69461	20	-0.204351	chr2.352
chr2	85693894	85694161	268	*	10	1.3215	-0.382258	-9.0393	0.00291545	0.00860934	70703	70712	10	-0.151018	chr2.356
chr2	85765452	85765637	186	*	11	2.99639	-0.669839	-11.3007	0.00291545	0.00860934	70790	70800	11	-0.304663	chr2.188
chr2	85928591	85928830	240	*	18	3.05051	-0.483058	-10.5463	0.00291545	0.00860934	71036	71053	18	-0.217904	chr2.228
chr2	87455767	87455933	167	*	8	1.72839	-0.519228	-11.4312	0.00291545	0.00860934	72355	72362	8	-0.226801	chr2.179
chr2	88127492	88128119	628	*	17	3.20362	0.448991	12.7898	0.00145773	0.00860934	72600	72616	17	0.198249	chr2.125
chr2	88859624	88859859	236	*	27	4.48498	-0.500243	-14.9679	0.00145773	0.00860934	73405	73431	27	-0.211212	chr2.76
chr2	91744093	91744988	896	*	23	2.999	-0.296443	-9.31564	0.00291545	0.00860934	74146	74168	23	-0.149663	chr2.331
chr2	94735636	94735714	79	*	19	2.43381	-0.425466	-13.0084	0.00145773	0.00860934	74473	74491	19	-0.119394	chr2.116
chr2	95074543	95074975	433	*	9	1.7547	-0.510733	-10.9097	0.00291545	0.00860934	74864	74872	9	-0.207021	chr2.207
chr2	95530740	95530989	250	*	11	2.05651	-0.488377	-11.7644	0.00291545	0.00860934	75658	75668	11	-0.217198	chr2.157
chr2	95551258	95551370	113	*	9	2.52766	-0.677676	-11.0555	0.00291545	0.00860934	75671	75679	9	-0.287309	chr2.201
chr2	96315891	96315962	72	*	8	2.22785	-0.598005	-11.4498	0.00291545	0.00860934	76369	76376	8	-0.271104	chr2.178
chr2	97709991	97710126	136	*	16	3.51867	-0.509648	-13.8418	0.00145773	0.00860934	78008	78023	16	-0.231282	chr2.99
chr2	97712874	97713691	818	*	24	4.86975	-0.522794	-16.2989	0.00145773	0.00860934	78024	78047	24	-0.220594	chr2.60
chr2	97761373	97761519	147	*	28	3.07104	-0.391182	-13.0556	0.00145773	0.00860934	78167	78194	28	-0.140896	chr2.112
chr2	98464887	98464929	43	*	6	1.29322	-0.473665	-10.297	0.00291545	0.00860934	78927	78932	6	-0.225216	chr2.245
chr2	100142496	100142673	178	*	12	3.52914	-0.780091	-13.054	0.00145773	0.00860934	80498	80509	12	-0.357451	chr2.113
chr2	100235127	100235278	152	*	14	3.19491	-0.571808	-11.1564	0.00291545	0.00860934	80571	80584	14	-0.244069	chr2.194
chr2	101311747	101311819	73	*	6	1.34703	-0.519182	-9.73766	0.00291545	0.00860934	81770	81775	6	-0.235589	chr2.296
chr2	101464096	101464339	244	*	6	1.27226	-0.461573	-9.62171	0.00291545	0.00860934	81940	81945	6	-0.229566	chr2.304
chr2	101475145	101475294	150	*	12	3.14394	-0.604021	-16.7237	0.00145773	0.00860934	82025	82036	12	-0.291458	chr2.54
chr2	101479852	101480916	1065	*	8	1.48349	-0.509794	-10.8994	0.00291545	0.00860934	82051	82058	8	-0.205533	chr2.208
chr2	102082718	102082827	110	*	7	1.6763	-0.573525	-11.676	0.00291545	0.00860934	82546	82552	7	-0.262897	chr2.160
chr2	102120325	102120900	576	*	7	1.40228	0.497262	8.98091	0.00291545	0.00860934	82567	82573	7	0.237843	chr2.365
chr2	105438435	105438550	116	*	10	1.42605	0.391414	9.35599	0.00291545	0.00860934	84941	84950	10	0.172147	chr2.327
chr2	105747075	105747873	799	*	23	2.91413	-0.326653	-12.1626	0.00291545	0.00860934	85137	85159	23	-0.138519	chr2.143
chr2	106145129	106145299	171	*	19	4.33793	-0.558598	-14.6693	0.00145773	0.00860934	85552	85570	19	-0.257047	chr2.83
chr2	106160242	106160694	453	*	30	8.71385	-0.718121	-24.0489	0.00145773	0.00860934	85593	85622	30	-0.328989	chr2.10
chr2	106209308	106209502	195	*	12	1.40893	-0.381059	-9.5935	0.00291545	0.00860934	85747	85758	12	-0.141532	chr2.307
chr2	108377388	108378059	672	*	16	3.39472	-0.578846	-16.4453	0.00145773	0.00860934	86926	86941	16	-0.260197	chr2.58
chr2	109031464	109031530	67	*	10	1.50273	-0.582375	-9.11269	0.00291545	0.00860934	87604	87613	10	-0.20222	chr2.349
chr2	109032471	109032826	356	*	11	1.51017	-0.44974	-12.4162	0.00145773	0.00860934	87688	87698	11	-0.209788	chr2.136
chr2	110114019	110115308	1290	*	26	3.88238	0.34133	13.0535	0.00145773	0.00860934	88364	88389	26	0.158254	chr2.114
chr2	111118413	111118484	72	*	16	1.80801	-0.400306	-9.81975	0.00291545	0.00860934	88949	88964	16	-0.116399	chr2.288
chr2	111146302	111146406	105	*	6	1.12905	0.442782	8.92798	0.00291545	0.00860934	89044	89049	6	0.17517	chr2.371
chr2	111366803	111366911	109	*	17	2.29133	0.325757	9.39382	0.00291545	0.00860934	89159	89175	17	0.155105	chr2.326
chr2	112159654	112159857	204	*	22	2.9375	-0.418146	-10.5893	0.00291545	0.00860934	89635	89656	22	-0.167231	chr2.227
chr2	112647101	112647191	91	*	7	1.33698	-0.424634	-9.09937	0.00291545	0.00860934	90410	90416	7	-0.184539	chr2.351
chr2	112836170	112836289	120	*	8	1.68975	-0.52443	-13.2465	0.00145773	0.00860934	90643	90650	8	-0.2474	chr2.107
chr2	112977800	112977834	35	*	6	0.745658	-0.43611	-9.92644	0.00291545	0.00860934	90780	90785	6	-0.204934	chr2.280
chr2	113127496	113127701	206	*	12	2.05799	-0.558939	-15.1842	0.00145773	0.00860934	91002	91013	12	-0.260565	chr2.69
chr2	113173385	113173989	605	*	10	2.69151	-0.709381	-12.5328	0.00145773	0.00860934	91114	91123	10	-0.301689	chr2.130
chr2	113273165	113274278	1114	*	12	2.71106	-0.545086	-13.8503	0.00145773	0.00860934	91203	91214	12	-0.247148	chr2.98
chr2	113275706	113279377	3672	*	107	24.8298	-0.542924	-21.9065	0.00145773	0.00860934	91215	91321	107	-0.250889	chr2.18
chr2	114651889	114651941	53	*	6	1.53643	-0.56687	-11.5184	0.00291545	0.00860934	92194	92199	6	-0.261774	chr2.170
chr2	115440498	115440595	98	*	15	3.25268	-0.471098	-12.2056	0.00291545	0.00860934	92445	92459	15	-0.180409	chr2.141
chr2	118185026	118185140	115	*	16	2.44782	0.374269	10.0985	0.00291545	0.00860934	93118	93133	16	0.181794	chr2.262
chr2	120012341	120012427	87	*	12	2.28374	0.446375	11.0399	0.00291545	0.00860934	95229	95240	12	0.193757	chr2.202
chr2	120067023	120067151	129	*	6	1.18103	0.447301	10.2652	0.00291545	0.00860934	95304	95309	6	0.202954	chr2.246
chr2	120579029	120579138	110	*	8	1.39187	-0.439321	-9.06643	0.00291545	0.00860934	96049	96056	8	-0.157105	chr2.354
chr2	120868002	120868263	262	*	25	3.41321	-0.331773	-10.4485	0.00291545	0.00860934	96638	96662	25	-0.158896	chr2.233
chr2	126656879	126658069	1191	*	42	8.71781	-0.530505	-16.6402	0.00145773	0.00860934	98414	98455	42	-0.231881	chr2.56
chr2	127295161	127295387	227	*	12	1.53472	-0.37822	-9.99586	0.00291545	0.00860934	99207	99218	12	-0.142499	chr2.275
chr2	127401053	127401556	504	*	24	4.04664	0.393088	11.3583	0.00291545	0.00860934	99290	99313	24	0.183101	chr2.183
chr2	127681338	127681659	322	*	19	3.28972	-0.447929	-10.0577	0.00291545	0.00860934	99842	99860	19	-0.192212	chr2.268
chr2	127829890	127830077	188	*	5	1.44982	-0.757504	-9.64047	0.00291545	0.00860934	100138	100142	5	-0.298004	chr2.301
chr2	127884375	127884830	456	*	20	2.60994	0.346757	10.6864	0.00291545	0.00860934	100276	100295	20	0.140165	chr2.224
chr2	128638839	128638930	92	*	6	0.975975	-0.390834	-8.90542	0.00291545	0.00860934	100816	100821	6	-0.173456	chr2.375
chr2	128901532	128902195	664	*	45	7.59959	-0.306755	-9.80978	0.00291545	0.00860934	101078	101122	45	-0.142927	chr2.289
chr2	130202351	130202405	55	*	9	1.7109	-0.470126	-9.54244	0.00291545	0.00860934	101972	101980	9	-0.212154	chr2.312
chr2	130252332	130252585	254	*	30	3.38155	-0.341544	-9.63542	0.00291545	0.00860934	102100	102129	30	-0.108883	chr2.302
chr2	130598593	130598696	104	*	12	2.90148	-0.596087	-13.2432	0.00145773	0.00860934	102640	102651	12	-0.265517	chr2.108
chr2	131647138	131647354	217	*	32	5.68407	-0.483728	-12.9888	0.00145773	0.00860934	104416	104447	32	-0.205557	chr2.117
chr2	132644793	132646320	1528	*	53	7.34497	-0.40372	-14.191	0.00145773	0.00860934	105516	105568	53	-0.171167	chr2.89
chr2	134803504	134804043	540	*	25	4.81221	-0.487109	-15.1175	0.00145773	0.00860934	106730	106754	25	-0.215627	chr2.70
chr2	136114497	136114593	97	*	10	1.6574	-0.402786	-10.3395	0.00291545	0.00860934	107584	107593	10	-0.188512	chr2.241
chr2	136327286	136327409	124	*	12	2.65366	-0.538106	-11.2443	0.00291545	0.00860934	107805	107816	12	-0.241697	chr2.190
chr2	137963716	137963748	33	*	10	1.51769	0.381263	9.46076	0.00291545	0.00860934	108247	108256	10	0.184413	chr2.318
chr2	139411151	139411451	301	*	19	4.12898	-0.502176	-12.8847	0.00145773	0.00860934	108773	108791	19	-0.208607	chr2.122
chr2	143128757	143129459	703	*	14	3.18975	-0.532109	-14.9377	0.00145773	0.00860934	109484	109497	14	-0.2548	chr2.77
chr2	144389293	144390156	864	*	69	10.9848	0.324023	14.989	0.00145773	0.00860934	109922	109990	69	0.165229	chr2.75
chr2	144431440	144431590	151	*	16	2.37364	-0.355836	-11.3101	0.00291545	0.00860934	110040	110055	16	-0.164349	chr2.187
chr2	144491020	144491107	88	*	12	2.00196	-0.487614	-9.42192	0.00291545	0.00860934	110144	110155	12	-0.175803	chr2.321
chr2	144496786	144496908	123	*	9	2.24632	0.567513	12.2197	0.00291545	0.00860934	110156	110164	9	0.259278	chr2.140
chr2	147031164	147032123	960	*	10	1.31061	0.352186	10.0907	0.00291545	0.00860934	110879	110888	10	0.151274	chr2.264
chr2	148870320	148870473	154	*	7	1.4812	-0.495767	-8.9007	0.00291545	0.00860934	111689	111695	7	-0.232591	chr2.378
chr2	151363896	151364044	149	*	15	2.55855	-0.503016	-14.8486	0.00145773	0.00860934	112971	112985	15	-0.197506	chr2.78
chr2	151670400	151670623	224	*	14	2.62882	-0.423434	-15.9377	0.00145773	0.00860934	113092	113105	14	-0.195982	chr2.64
chr2	152647819	152647891	73	*	15	3.74069	0.498403	13.1044	0.00145773	0.00860934	113818	113832	15	0.245855	chr2.111
chr2	156327963	156330717	2755	*	75	12.9661	-0.513285	-26.5825	0.00145773	0.00860934	115067	115141	75	-0.196612	chr2.5
chr2	156338681	156339788	1108	*	11	1.63768	0.319037	8.88358	0.00291545	0.00860934	115267	115277	11	0.158333	chr2.380
chr2	157443854	157444513	660	*	24	8.41375	-0.759615	-27.8622	0.00145773	0.00860934	115762	115785	24	-0.362121	chr2.2
chr2	157597288	157597724	437	*	46	10.6123	-0.605951	-14.7561	0.00145773	0.00860934	115820	115865	46	-0.260065	chr2.80
chr2	160265912	160265984	73	*	8	2.3023	-0.65375	-14.7084	0.00145773	0.00860934	117156	117163	8	-0.301884	chr2.82
chr2	160329337	160329400	64	*	5	1.01346	0.460928	9.57361	0.00291545	0.00860934	117360	117364	5	0.209406	chr2.311
chr2	160368144	160368261	118	*	8	1.62231	-0.456073	-11.9058	0.00291545	0.00860934	117392	117399	8	-0.218776	chr2.152
chr2	160473096	160473210	115	*	6	1.3575	0.490157	11.5359	0.00291545	0.00860934	117522	117527	6	0.234316	chr2.168
chr2	160652245	160652410	166	*	7	1.78136	-0.628078	-12.1911	0.00291545	0.00860934	117621	117627	7	-0.294827	chr2.142
chr2	161136367	161136854	488	*	8	0.99822	-0.476061	-10.2114	0.00291545	0.00860934	117755	117762	8	-0.150442	chr2.252
chr2	162170974	162171060	87	*	8	1.81857	-0.502488	-10.7976	0.00291545	0.00860934	118840	118847	8	-0.243606	chr2.218
chr2	162184507	162184568	62	*	8	1.11851	0.342565	8.88777	0.00291545	0.00860934	118855	118862	8	0.163909	chr2.379
chr2	166610265	166611393	1129	*	36	9.20206	-0.587981	-24.3304	0.00145773	0.00860934	120620	120655	36	-0.269182	chr2.9
chr2	168006774	168006922	149	*	10	2.02266	0.44867	11.5771	0.00291545	0.00860934	121087	121096	10	0.211136	chr2.166
chr2	168802319	168802538	220	*	12	1.91061	0.369265	13.9351	0.00145773	0.00860934	121555	121566	12	0.167252	chr2.93
chr2	169069497	169069643	147	*	7	1.40153	-0.465291	-8.9127	0.00291545	0.00860934	121756	121762	7	-0.171623	chr2.373
chr2	170213188	170213337	150	*	14	3.24204	-0.487813	-11.4645	0.00291545	0.00860934	122899	122912	14	-0.228172	chr2.176
chr2	170717636	170718154	519	*	15	3.62756	-0.535926	-10.837	0.00291545	0.00860934	123171	123185	15	-0.239237	chr2.214
chr2	170974239	170974399	161	*	10	1.74738	0.44595	8.90168	0.00291545	0.00860934	123601	123610	10	0.180708	chr2.376
chr2	172079558	172080656	1099	*	67	15.7971	-0.532437	-24.6486	0.00145773	0.00860934	124474	124540	67	-0.243682	chr2.8
chr2	172109401	172110148	748	*	49	9.77047	-0.485434	-20.6252	0.00145773	0.00860934	125052	125100	49	-0.224529	chr2.25
chr2	172196927	172197273	347	*	19	5.71762	-0.713287	-23.6185	0.00145773	0.00860934	125162	125180	19	-0.312343	chr2.12
chr2	172674738	172674939	202	*	20	4.30473	-0.550061	-13.8956	0.00145773	0.00860934	125745	125764	20	-0.258415	chr2.94
chr2	172928103	172928256	154	*	8	1.64537	0.461927	9.2423	0.00291545	0.00860934	125907	125914	8	0.219189	chr2.334
chr2	173037677	173037801	125	*	10	1.80206	0.423973	9.69171	0.00291545	0.00860934	125966	125975	10	0.195587	chr2.298
chr2	173264618	173264836	219	*	9	2.26682	-0.612727	-11.1097	0.00291545	0.00860934	126178	126186	9	-0.260381	chr2.198
chr2	173359332	173359459	128	*	12	2.37047	-0.495217	-13.1862	0.00145773	0.00860934	126360	126371	12	-0.215734	chr2.109
chr2	174485746	174485904	159	*	7	0.885092	-0.433155	-10.8399	0.00291545	0.00860934	127399	127405	7	-0.128399	chr2.213
chr2	174593751	174594141	391	*	6	1.36374	-0.609338	-10.8604	0.00291545	0.00860934	127547	127552	6	-0.250459	chr2.210
chr2	174597601	174597813	213	*	12	3.03038	-0.570887	-15.4297	0.00145773	0.00860934	127553	127564	12	-0.261766	chr2.67
chr2	174599492	174599606	115	*	8	1.46106	-0.438429	-10.0383	0.00291545	0.00860934	127567	127574	8	-0.185483	chr2.270
chr2	174634237	174635003	767	*	23	5.19264	-0.517567	-18.3406	0.00145773	0.00860934	127585	127607	23	-0.255321	chr2.40
chr2	175744024	175744202	179	*	7	1.1166	-0.353184	-9.91448	0.00291545	0.00860934	128260	128266	7	-0.146497	chr2.281
chr2	176112537	176113631	1095	*	42	11.7105	-0.656494	-13.6435	0.00145773	0.00860934	129300	129341	42	-0.298001	chr2.100
chr2	176120447	176121782	1336	*	32	6.35384	-0.512167	-13.3918	0.00145773	0.00860934	129500	129531	32	-0.222322	chr2.104
chr2	176124677	176124926	250	*	19	4.1491	-0.546168	-10.9644	0.00291545	0.00860934	129636	129654	19	-0.230825	chr2.204
chr2	176128223	176128484	262	*	34	6.69554	-0.545064	-19.0113	0.00145773	0.00860934	129666	129699	34	-0.237036	chr2.37
chr2	176132412	176133022	611	*	36	7.51739	-0.475037	-15.9687	0.00145773	0.00860934	129777	129812	36	-0.225606	chr2.62
chr2	176138633	176139322	690	*	40	9.74281	-0.48287	-11.3406	0.00291545	0.00860934	129829	129868	40	-0.23663	chr2.185
chr2	176147389	176152788	5400	*	170	40.8435	-0.588854	-32.4663	0.00145773	0.00860934	129918	130087	170	-0.262215	chr2.1
chr2	176159336	176162348	3013	*	72	16.0662	-0.547555	-20.7396	0.00145773	0.00860934	130198	130269	72	-0.242056	chr2.22
chr2	176163878	176165561	1684	*	84	18.4637	-0.564107	-18.527	0.00145773	0.00860934	130319	130402	84	-0.242067	chr2.39
chr2	176171636	176172983	1348	*	61	13.9241	-0.493772	-20.4611	0.00145773	0.00860934	130405	130465	61	-0.232161	chr2.26
chr2	177000151	177000209	59	*	8	1.3144	-0.438458	-9.41064	0.00291545	0.00860934	131135	131142	8	-0.15114	chr2.322
chr2	177008712	177009103	392	*	31	9.17794	-0.693799	-23.2611	0.00145773	0.00860934	131157	131187	31	-0.327363	chr2.15
chr2	177254569	177254665	97	*	10	1.96426	0.419732	9.18958	0.00291545	0.00860934	131441	131450	10	0.204218	chr2.337
chr2	178320127	178320140	14	*	6	1.19783	-0.486818	-14.5929	0.00145773	0.00860934	132464	132469	6	-0.21734	chr2.84
chr2	178327763	178327785	23	*	6	1.32914	0.475649	9.01468	0.00291545	0.00860934	132472	132477	6	0.224542	chr2.357
chr2	178531094	178531388	295	*	22	3.84196	-0.461218	-15.2941	0.00145773	0.00860934	132908	132929	22	-0.202735	chr2.68
chr2	179428865	179429284	420	*	14	2.73856	-0.430038	-11.5694	0.00291545	0.00860934	133267	133280	14	-0.187529	chr2.167
chr2	179562423	179562599	177	*	16	1.84972	-0.285599	-9.15511	0.00291545	0.00860934	133290	133305	16	-0.135183	chr2.343
chr2	181461124	181461303	180	*	6	1.58506	-0.520997	-8.85805	0.00291545	0.00860934	134033	134038	6	-0.269398	chr2.381
chr2	181678501	181679063	563	*	35	3.64896	-0.273277	-10.4594	0.00291545	0.00860934	134152	134186	35	-0.111375	chr2.232
chr2	182522117	182522225	109	*	8	1.2043	-0.398819	-10.3957	0.00291545	0.00860934	134680	134687	8	-0.181927	chr2.238
chr2	182609450	182609562	113	*	9	1.03467	-0.424408	-8.94007	0.00291545	0.00860934	134803	134811	9	-0.179939	chr2.369
chr2	190478517	190478558	42	*	6	1.38276	0.488984	10.7798	0.00291545	0.00860934	138258	138263	6	0.24681	chr2.219
chr2	190679061	190679302	242	*	6	1.16274	-0.485143	-10.8453	0.00291545	0.00860934	138423	138428	6	-0.208302	chr2.212
chr2	190760950	190761317	368	*	63	8.24415	-0.375424	-13.8592	0.00145773	0.00860934	138477	138539	63	-0.150649	chr2.96
chr2	191304859	191304922	64	*	6	1.15158	0.474415	8.85114	0.00291545	0.00860934	138999	139004	6	0.208869	chr2.383
chr2	191679172	191679322	151	*	8	1.70848	-0.482412	-12.241	0.00291545	0.00860934	139150	139157	8	-0.2062	chr2.139
chr2	191836809	191836944	136	*	5	0.802355	-0.388804	-9.52299	0.00291545	0.00860934	139252	139256	5	-0.164805	chr2.316
chr2	191846471	191846747	277	*	30	9.20097	-0.696542	-23.6804	0.00145773	0.00860934	139257	139286	30	-0.318025	chr2.11
chr2	194002921	194003264	344	*	17	1.794	-0.329011	-9.7846	0.00291545	0.00860934	139992	140008	17	-0.110853	chr2.291
chr2	195534032	195534251	220	*	8	1.80879	-0.512854	-10.2534	0.00291545	0.00860934	140246	140253	8	-0.258959	chr2.248
chr2	197198894	197199137	244	*	16	5.40261	-0.690151	-21.7842	0.00145773	0.00860934	141234	141249	16	-0.304322	chr2.19
chr2	197255696	197255929	234	*	17	4.45517	-0.667317	-17.6028	0.00145773	0.00860934	141259	141275	17	-0.296502	chr2.47
chr2	199603643	199603930	288	*	26	2.83369	-0.300022	-12.0993	0.00291545	0.00860934	142820	142845	26	-0.120902	chr2.147
chr2	199988249	199988341	93	*	8	1.60765	-0.460029	-11.1998	0.00291545	0.00860934	143370	143377	8	-0.201583	chr2.191
chr2	200077439	200077594	156	*	9	1.48272	0.399368	11.4198	0.00291545	0.00860934	143405	143413	9	0.183465	chr2.180
chr2	200364309	200364431	123	*	10	1.46831	-0.36737	-8.90123	0.00291545	0.00860934	143656	143665	10	-0.163109	chr2.377
chr2	200748154	200748310	157	*	10	1.76288	0.432247	10.0217	0.00291545	0.00860934	144115	144124	10	0.194035	chr2.272
chr2	201260452	201260603	152	*	10	2.3745	-0.58914	-10.9722	0.00291545	0.00860934	144984	144993	10	-0.261784	chr2.203
chr2	203706297	203706685	389	*	19	5.47241	-0.670287	-22.0405	0.00145773	0.00860934	147150	147168	19	-0.294034	chr2.17
chr2	203867718	203867752	35	*	8	2.11333	-0.591749	-10.8535	0.00291545	0.00860934	147259	147266	8	-0.293135	chr2.211
chr2	203935763	203936788	1026	*	13	2.01429	-0.390229	-13.8697	0.00145773	0.00860934	147288	147300	13	-0.165039	chr2.95
chr2	204108967	204109124	158	*	6	1.30162	-0.464146	-9.07592	0.00291545	0.00860934	147314	147319	6	-0.240683	chr2.353
chr2	204226701	204226797	97	*	8	1.33391	0.421114	10.3324	0.00291545	0.00860934	147348	147355	8	0.189164	chr2.242
chr2	205140030	205140213	184	*	11	2.58922	-0.592707	-13.8542	0.00145773	0.00860934	147575	147585	11	-0.265102	chr2.97
chr2	205609344	205609428	85	*	6	1.72777	-0.62119	-9.19484	0.00291545	0.00860934	147691	147696	6	-0.301077	chr2.336
chr2	205686641	205686791	151	*	14	1.75642	-0.373008	-8.99615	0.00291545	0.00860934	147859	147872	14	-0.136765	chr2.361
chr2	205707225	205707341	117	*	11	1.95705	-0.427378	-9.33012	0.00291545	0.00860934	147912	147922	11	-0.202157	chr2.329
chr2	205803055	205803200	146	*	10	2.62289	-0.614304	-14.3075	0.00145773	0.00860934	148030	148039	10	-0.293206	chr2.88
chr2	207770748	207771241	494	*	45	5.87161	-0.391032	-15.031	0.00145773	0.00860934	149668	149712	45	-0.163315	chr2.74
chr2	207930169	207931215	1047	*	54	8.60336	0.356851	15.0384	0.00145773	0.00860934	149889	149942	54	0.161877	chr2.72
chr2	208124111	208124875	765	*	82	15.9199	-0.498352	-27.5817	0.00145773	0.00860934	150135	150216	82	-0.213133	chr2.3
chr2	215619314	215619833	520	*	15	3.47792	-0.589073	-16.3736	0.00145773	0.00860934	153136	153150	15	-0.26495	chr2.59
chr2	215681385	215681521	137	*	5	1.61862	-0.733647	-10.0425	0.00291545	0.00860934	153186	153190	5	-0.323481	chr2.269
chr2	216006505	216006679	175	*	11	2.98108	-0.615503	-16.6507	0.00145773	0.00860934	153307	153317	11	-0.297235	chr2.55
chr2	216017528	216017625	98	*	5	1.05823	-0.543297	-11.159	0.00291545	0.00860934	153363	153367	5	-0.228787	chr2.193
chr2	217755520	217756569	1050	*	16	3.08511	-0.422137	-10.482	0.00291545	0.00860934	154733	154748	16	-0.183575	chr2.231
chr2	218125456	218126331	876	*	10	1.39893	-0.479219	-10.546	0.00291545	0.00860934	155114	155123	10	-0.214782	chr2.229
chr2	218263888	218264079	192	*	19	2.45225	0.403796	10.7293	0.00291545	0.00860934	155320	155338	19	0.165955	chr2.221
chr2	218316704	218316854	151	*	7	1.76078	-0.54818	-11.3262	0.00291545	0.00860934	155452	155458	7	-0.250796	chr2.186
chr2	218806424	218806600	177	*	14	2.71982	-0.498314	-10.1856	0.00291545	0.00860934	156031	156044	14	-0.219517	chr2.255
chr2	220776771	220776938	168	*	10	1.48518	-0.425524	-10.1881	0.00291545	0.00860934	158547	158556	10	-0.17521	chr2.254
chr2	221420499	221420691	193	*	9	3.3552	-0.85148	-16.8731	0.00145773	0.00860934	158650	158658	9	-0.385102	chr2.50
chr2	223051671	223052235	565	*	37	3.95084	0.306814	19.3808	0.00145773	0.00860934	160293	160329	37	0.126744	chr2.34
chr2	224401346	224402265	920	*	57	12.5679	-0.524331	-24.9799	0.00145773	0.00860934	161069	161125	57	-0.240644	chr2.7
chr2	224602722	224603013	292	*	32	7.66556	-0.60492	-19.2198	0.00145773	0.00860934	161269	161300	32	-0.273522	chr2.36
chr2	225164974	225165137	164	*	10	1.52865	-0.377546	-9.05241	0.00291545	0.00860934	161479	161488	10	-0.173436	chr2.355
chr2	226136870	226136978	109	*	7	1.59768	-0.502974	-12.7464	0.00145773	0.00860934	161719	161725	7	-0.237334	chr2.126
chr2	226423731	226423832	102	*	8	1.97205	-0.584604	-12.4309	0.00145773	0.00860934	161775	161782	8	-0.283283	chr2.135
chr2	226652630	226652727	98	*	5	1.71332	-0.892739	-13.1517	0.00145773	0.00860934	161879	161883	5	-0.388365	chr2.110
chr2	226869551	226869676	126	*	6	1.20805	0.432052	9.15385	0.00291545	0.00860934	162155	162160	6	0.205183	chr2.345
chr2	226985408	226985450	43	*	6	1.13496	0.39908	10.1203	0.00291545	0.00860934	162176	162181	6	0.188274	chr2.258
chr2	227228318	227228367	50	*	10	1.83702	0.392172	10.0943	0.00291545	0.00860934	162270	162279	10	0.178912	chr2.263
chr2	227460196	227460357	162	*	16	4.34282	-0.599796	-19.8466	0.00145773	0.00860934	162490	162505	16	-0.281806	chr2.30
chr2	227805712	227805874	163	*	24	5.99391	-0.576405	-15.9646	0.00145773	0.00860934	162756	162779	24	-0.266396	chr2.63
chr2	230225615	230226089	475	*	19	4.54562	-0.562254	-18.9832	0.00145773	0.00860934	163788	163806	19	-0.265985	chr2.38
chr2	231228367	231228432	66	*	10	1.95589	-0.494199	-9.29455	0.00291545	0.00860934	164799	164808	10	-0.223124	chr2.332
chr2	231322159	231322313	155	*	24	5.11836	-0.460804	-16.7634	0.00145773	0.00860934	164874	164897	24	-0.22194	chr2.53
chr2	231393552	231394611	1060	*	8	2.00478	-0.592359	-12.5316	0.00145773	0.00860934	164929	164936	8	-0.24722	chr2.131
chr2	231717684	231717724	41	*	6	1.26185	-0.46072	-10.4236	0.00291545	0.00860934	165619	165624	6	-0.210096	chr2.234
chr2	232315652	232315818	167	*	16	5.40501	-0.748606	-19.5228	0.00145773	0.00860934	166105	166120	16	-0.333461	chr2.33
chr2	232634734	232635001	268	*	30	5.05538	-0.432038	-13.3565	0.00145773	0.00860934	166914	166943	30	-0.202693	chr2.105
chr2	233013121	233014005	885	*	23	3.26248	0.337248	10.6728	0.00291545	0.00860934	167159	167181	23	0.159264	chr2.225
chr2	233059956	233060600	645	*	25	6.97721	-0.702339	-15.8323	0.00145773	0.00860934	167218	167242	25	-0.308304	chr2.65
chr2	233636424	233636651	228	*	16	1.79007	0.285607	9.22136	0.00291545	0.00860934	168034	168049	16	0.138899	chr2.335
chr2	233692518	233692798	281	*	11	1.6378	0.35812	9.13422	0.00291545	0.00860934	168128	168138	11	0.156992	chr2.348
chr2	233713463	233713588	126	*	9	1.54086	-0.437647	-9.88799	0.00291545	0.00860934	168190	168198	9	-0.178867	chr2.286
chr2	233753815	233754249	435	*	9	1.25887	-0.418546	-9.66884	0.00291545	0.00860934	168365	168373	9	-0.182054	chr2.299
chr2	234620111	234620222	112	*	7	1.94723	-0.593582	-9.8933	0.00291545	0.00860934	169434	169440	7	-0.300654	chr2.285
chr2	234954701	234954902	202	*	10	1.8654	0.458882	9.98958	0.00291545	0.00860934	169625	169634	10	0.194306	chr2.276
chr2	234981405	234981553	149	*	12	2.89897	0.399217	9.80914	0.00291545	0.00860934	169728	169739	12	0.144215	chr2.290
chr2	235026962	235027147	186	*	15	1.91084	0.320853	8.98294	0.00291545	0.00860934	169834	169848	15	0.139792	chr2.364
chr2	235263692	235263727	36	*	12	1.86612	0.357712	9.46001	0.00291545	0.00860934	170151	170162	12	0.143284	chr2.319
chr2	235493058	235493376	319	*	25	4.39286	-0.450938	-12.9338	0.00145773	0.00860934	170359	170383	25	-0.195426	chr2.118
chr2	235506982	235507189	208	*	20	2.59048	0.30987	11.5183	0.00291545	0.00860934	170442	170461	20	0.144393	chr2.171
chr2	235508525	235509031	507	*	28	4.07977	0.309934	9.77271	0.00291545	0.00860934	170481	170508	28	0.142028	chr2.293
chr2	235864483	235865521	1039	*	53	10.4658	-0.518108	-19.9328	0.00145773	0.00860934	171484	171536	53	-0.225009	chr2.29
chr2	235936672	235936801	130	*	7	1.33297	-0.507741	-9.90904	0.00291545	0.00860934	171812	171818	7	-0.209224	chr2.283
chr2	235981675	235981911	237	*	24	4.99166	-0.488531	-17.7564	0.00145773	0.00860934	172029	172052	24	-0.212526	chr2.45
chr2	236014672	236014903	232	*	13	2.91845	-0.542751	-9.62418	0.00291545	0.00860934	172140	172152	13	-0.230026	chr2.303
chr2	236053475	236053614	140	*	10	1.14368	-0.475806	-10.4092	0.00291545	0.00860934	172282	172291	10	-0.185254	chr2.235
chr2	236715176	236715226	51	*	8	1.77107	-0.522113	-10.2423	0.00291545	0.00860934	173349	173356	8	-0.234953	chr2.249
chr2	237344617	237344697	81	*	11	1.47634	-0.426549	-9.53518	0.00291545	0.00860934	174026	174036	11	-0.174217	chr2.315
chr2	237510049	237510152	104	*	10	1.6417	0.354496	8.9231	0.00291545	0.00860934	174572	174581	10	0.165073	chr2.372
chr2	237616854	237616885	32	*	6	1.12376	-0.419989	-10.7009	0.00291545	0.00860934	174745	174750	6	-0.208473	chr2.223
chr2	237860699	237860815	117	*	14	2.70829	0.460948	11.255	0.00291545	0.00860934	175314	175327	14	0.208437	chr2.189
chr2	237868869	237869033	165	*	17	4.27104	-0.594224	-17.9569	0.00145773	0.00860934	175330	175346	17	-0.284884	chr2.43
chr2	237923501	237923650	150	*	20	3.01681	-0.365054	-10.4892	0.00291545	0.00860934	175422	175441	20	-0.166929	chr2.230
chr2	238057407	238057615	209	*	19	4.2612	-0.517198	-12.1547	0.00291545	0.00860934	175569	175587	19	-0.226712	chr2.145
chr2	238425662	238425942	281	*	26	3.50907	0.326837	10.3152	0.00291545	0.00860934	176363	176388	26	0.154354	chr2.244
chr2	239220781	239221121	341	*	18	2.08884	-0.353556	-10.3982	0.00291545	0.00860934	178617	178634	18	-0.11201	chr2.237
chr2	239230562	239232125	1564	*	27	5.3103	-0.487129	-17.7492	0.00145773	0.00860934	178672	178698	27	-0.207352	chr2.46
chr2	239240583	239240718	136	*	14	2.16379	-0.392013	-12.6832	0.00145773	0.00860934	178741	178754	14	-0.156351	chr2.128
chr2	239250941	239251050	110	*	13	1.35122	-0.404968	-10.0686	0.00291545	0.00860934	178821	178833	13	-0.133762	chr2.267
chr2	239252928	239253074	147	*	19	4.63205	-0.6045	-14.5467	0.00145773	0.00860934	178844	178862	19	-0.267714	chr2.86
chr2	239274579	239275518	940	*	43	9.9781	-0.50608	-16.0653	0.00145773	0.00860934	178936	178978	43	-0.243684	chr2.61
chr2	239303386	239303481	96	*	15	3.00498	-0.572112	-11.9824	0.00291545	0.00860934	179070	179084	15	-0.245101	chr2.149
chr2	239369290	239370026	737	*	33	8.15871	-0.559253	-23.3975	0.00145773	0.00860934	179472	179504	33	-0.252741	chr2.13
chr2	239380834	239381239	406	*	46	14.1066	-0.706774	-27.5596	0.00145773	0.00860934	179578	179623	46	-0.323887	chr2.4
chr2	239928915	239929283	369	*	33	4.00218	-0.269845	-10.0367	0.00291545	0.00860934	180536	180568	33	-0.106341	chr2.271
chr2	240623017	240623188	172	*	32	9.10134	-0.681767	-20.0346	0.00145773	0.00860934	181913	181944	32	-0.307616	chr2.28
chr2	240646320	240646502	183	*	21	2.41317	-0.329203	-9.18818	0.00291545	0.00860934	181968	181988	21	-0.133699	chr2.338
chr2	240868220	240868443	224	*	12	2.14314	0.368462	10.3936	0.00291545	0.00860934	182211	182222	12	0.172267	chr2.240
chr2	240911971	240912126	156	*	17	2.48082	-0.403579	-11.3765	0.00291545	0.00860934	182332	182348	17	-0.166382	chr2.181
chr2	241087942	241088220	279	*	21	2.7292	-0.354807	-12.8491	0.00145773	0.00860934	182549	182569	21	-0.133004	chr2.123
chr2	241108778	241109109	332	*	16	2.32879	-0.401039	-10.0103	0.00291545	0.00860934	182752	182767	16	-0.154071	chr2.274
chr2	241357032	241357578	547	*	12	1.28936	0.363914	10.1284	0.00291545	0.00860934	183467	183478	12	0.12815	chr2.257
chr2	241560042	241560185	144	*	13	2.24377	0.425483	10.0768	0.00291545	0.00860934	183656	183668	13	0.175983	chr2.266
chr2	241763182	241763401	220	*	7	1.75709	-0.698801	-11.962	0.00291545	0.00860934	184363	184369	7	-0.293338	chr2.150
chr2	241842912	241843127	216	*	23	4.31562	-0.630673	-14.7518	0.00145773	0.00860934	184568	184590	23	-0.26943	chr2.81
chr2	241863711	241863968	258	*	31	4.29813	-0.435214	-16.873	0.00145773	0.00860934	184692	184722	31	-0.163687	chr2.51
chr2	241933752	241933846	95	*	9	2.11948	0.535074	11.792	0.00291545	0.00860934	185034	185042	9	0.247483	chr2.155
chr2	241965980	241966068	89	*	6	1.5395	-0.565506	-10.822	0.00291545	0.00860934	185177	185182	6	-0.267612	chr2.215
chr2	242011313	242011390	78	*	10	2.25983	-0.598443	-9.41024	0.00291545	0.00860934	185406	185415	10	-0.260019	chr2.323
chr2	242031718	242032001	284	*	26	6.36882	-0.613237	-20.2614	0.00145773	0.00860934	185522	185547	26	-0.272679	chr2.27
chr2	656861	656922	62	*	6	1.09486	-0.440607	-8.07895	0.00437318	0.00912558	2286	2291	6	-0.187691	chr2.479
chr2	778669	778709	41	*	8	1.54803	-0.507826	-8.65366	0.00437318	0.00912558	2804	2811	8	-0.22556	chr2.400
chr2	1564170	1564306	137	*	9	1.08358	-0.405986	-7.62981	0.00437318	0.00912558	4866	4874	9	-0.165368	chr2.540
chr2	1715551	1715574	24	*	9	2.01715	-0.483275	-8.31639	0.00437318	0.00912558	5456	5464	9	-0.240957	chr2.452
chr2	3196049	3196119	71	*	8	1.93231	-0.561669	-8.62904	0.00437318	0.00912558	7966	7973	8	-0.244953	chr2.402
chr2	6770318	6770501	184	*	8	1.01054	-0.320126	-7.8972	0.00437318	0.00912558	12150	12157	8	-0.149365	chr2.513
chr2	6878022	6878062	41	*	6	1.15876	-0.413017	-7.9869	0.00437318	0.00912558	12303	12308	6	-0.167054	chr2.498
chr2	8515544	8515654	111	*	7	1.73983	-0.566913	-8.27805	0.00437318	0.00912558	13191	13197	7	-0.23585	chr2.456
chr2	8709763	8709891	129	*	13	1.89761	0.284901	8.25583	0.00437318	0.00912558	13695	13707	13	0.153912	chr2.459
chr2	9179316	9179424	109	*	10	1.63208	0.37249	8.03921	0.00437318	0.00912558	14206	14215	10	0.161767	chr2.486
chr2	10497946	10498023	78	*	10	1.02482	0.396612	8.4035	0.00437318	0.00912558	16193	16202	10	0.109942	chr2.439
chr2	11374867	11374910	44	*	8	1.08569	0.377776	7.92307	0.00437318	0.00912558	17327	17334	8	0.162415	chr2.506
chr2	11496016	11496169	154	*	16	1.73843	-0.363435	-8.3665	0.00437318	0.00912558	17531	17546	16	-0.154178	chr2.443
chr2	11539496	11539754	259	*	12	1.52178	0.29679	8.35641	0.00437318	0.00912558	17596	17607	12	0.144453	chr2.444
chr2	11586922	11587048	127	*	12	1.52938	-0.355775	-8.04374	0.00437318	0.00912558	17665	17676	12	-0.151019	chr2.484
chr2	19351976	19352192	217	*	21	5.02246	-0.599978	-8.54228	0.00437318	0.00912558	21399	21419	21	-0.255657	chr2.423
chr2	23390313	23390375	63	*	7	1.08188	-0.375201	-7.90527	0.00437318	0.00912558	23537	23543	7	-0.168471	chr2.511
chr2	23496920	23497042	123	*	6	1.01981	-0.495556	-8.28489	0.00437318	0.00912558	23710	23715	6	-0.21572	chr2.455
chr2	23532408	23532517	110	*	6	1.46783	-0.633404	-8.2639	0.00437318	0.00912558	23774	23779	6	-0.262413	chr2.457
chr2	24489397	24489598	202	*	5	0.742395	0.537076	8.62253	0.00437318	0.00912558	24954	24958	5	0.242986	chr2.404
chr2	25279090	25279272	183	*	5	0.900781	-0.437051	-8.62822	0.00437318	0.00912558	25704	25708	5	-0.215232	chr2.403
chr2	26074802	26074917	116	*	6	1.10038	0.427641	8.29901	0.00437318	0.00912558	26421	26426	6	0.195901	chr2.453
chr2	27954329	27954397	69	*	6	1.13374	0.413787	8.56026	0.00437318	0.00912558	30323	30328	6	0.196485	chr2.417
chr2	30156678	30156731	54	*	8	1.41209	0.426759	7.7433	0.00437318	0.00912558	31641	31648	8	0.19923	chr2.531
chr2	33680396	33680471	76	*	8	1.48879	-0.4424	-8.32319	0.00437318	0.00912558	34070	34077	8	-0.211674	chr2.450
chr2	36376353	36376532	180	*	10	1.27999	0.379043	8.50844	0.00437318	0.00912558	34580	34589	10	0.12064	chr2.430
chr2	38070560	38070678	119	*	5	0.842976	-0.526573	-7.90997	0.00437318	0.00912558	36449	36453	5	-0.227061	chr2.509
chr2	38177121	38177154	34	*	6	1.028	-0.435019	-8.53395	0.00437318	0.00912558	36709	36714	6	-0.176082	chr2.424
chr2	38374875	38375536	662	*	9	1.3662	0.35615	7.62384	0.00437318	0.00912558	36766	36774	9	0.152074	chr2.541
chr2	39938292	39938474	183	*	5	0.76803	-0.346634	-7.69515	0.00437318	0.00912558	38347	38351	5	-0.157751	chr2.535
chr2	43186983	43187042	60	*	7	1.44009	0.467325	7.90858	0.00437318	0.00912558	39883	39889	7	0.214258	chr2.510
chr2	44800258	44801132	875	*	11	1.43486	-0.349995	-8.46227	0.00437318	0.00912558	41297	41307	11	-0.146507	chr2.435
chr2	44946305	44946460	156	*	6	1.10363	-0.557481	-8.61718	0.00437318	0.00912558	41700	41705	6	-0.249073	chr2.405
chr2	45193103	45193273	171	*	8	0.903437	-0.308612	-7.96249	0.00437318	0.00912558	42284	42291	8	-0.126528	chr2.500
chr2	46187178	46187220	43	*	6	1.34548	0.512704	8.61217	0.00437318	0.00912558	42866	42871	6	0.214897	chr2.407
chr2	46276281	46276455	175	*	10	1.94537	-0.455201	-8.71818	0.00437318	0.00912558	42905	42914	10	-0.203809	chr2.389
chr2	46697939	46698003	65	*	10	1.73025	0.428169	8.66092	0.00437318	0.00912558	43477	43486	10	0.180802	chr2.397
chr2	53968322	53968589	268	*	6	0.903219	-0.343853	-7.76883	0.00437318	0.00912558	46688	46693	6	-0.139854	chr2.523
chr2	54421973	54422328	356	*	13	3.84062	-0.612557	-8.58926	0.00437318	0.00912558	47013	47025	13	-0.294702	chr2.408
chr2	60807352	60807426	75	*	6	1.48218	-0.522379	-8.67522	0.00437318	0.00912558	50585	50590	6	-0.254345	chr2.395
chr2	62181109	62181185	77	*	6	1.15852	-0.464131	-7.92324	0.00437318	0.00912558	51479	51484	6	-0.208459	chr2.505
chr2	62306046	62306074	29	*	6	1.07437	-0.424253	-8.43334	0.00437318	0.00912558	51598	51603	6	-0.164029	chr2.437
chr2	65344804	65344903	100	*	9	1.50778	-0.420991	-8.2986	0.00437318	0.00912558	54404	54412	9	-0.18441	chr2.454
chr2	65662672	65662708	37	*	6	1.44853	0.511088	8.47699	0.00437318	0.00912558	54615	54620	6	0.239178	chr2.433
chr2	67516179	67516259	81	*	8	1.4732	0.370679	8.55118	0.00437318	0.00912558	55813	55820	8	0.186347	chr2.421
chr2	67561705	67561754	50	*	6	1.56508	0.380434	8.02618	0.00437318	0.00912558	55832	55837	6	0.197151	chr2.491
chr2	69082161	69082350	190	*	8	1.08537	-0.387549	-8.16573	0.00437318	0.00912558	57115	57122	8	-0.154143	chr2.467
chr2	71605366	71605414	49	*	6	1.12749	-0.530483	-7.9654	0.00437318	0.00912558	60929	60934	6	-0.210909	chr2.499
chr2	73268652	73268825	174	*	18	2.52952	0.273336	7.75737	0.00437318	0.00912558	62193	62210	18	0.136349	chr2.525
chr2	74181762	74181851	90	*	5	1.08819	-0.52226	-7.83689	0.00437318	0.00912558	63364	63368	5	-0.238582	chr2.518
chr2	75872218	75872367	150	*	7	0.7672	-0.351744	-8.55527	0.00437318	0.00912558	66237	66243	7	-0.125853	chr2.419
chr2	80136088	80136222	135	*	5	0.648173	-0.393265	-8.40411	0.00437318	0.00912558	67148	67152	5	-0.146913	chr2.438
chr2	80302187	80302293	107	*	11	1.67713	-0.452668	-7.64089	0.00437318	0.00912558	67191	67201	11	-0.206028	chr2.539
chr2	80324256	80324404	149	*	14	2.46653	-0.354913	-7.92084	0.00437318	0.00912558	67487	67500	14	-0.174472	chr2.507
chr2	81985981	81986338	358	*	18	1.91914	-0.309471	-8.34746	0.00437318	0.00912558	67844	67861	18	-0.113571	chr2.448
chr2	83835233	83835338	106	*	8	0.885922	-0.323309	-8.09016	0.00437318	0.00912558	68380	68387	8	-0.127299	chr2.477
chr2	85318674	85318786	113	*	6	1.41546	-0.444808	-8.18225	0.00437318	0.00912558	69612	69617	6	-0.233292	chr2.465
chr2	85369503	85369575	73	*	7	1.37835	0.446389	8.5106	0.00437318	0.00912558	69903	69909	7	0.203719	chr2.429
chr2	85440258	85440350	93	*	5	1.01676	-0.465544	-8.14165	0.00437318	0.00912558	70016	70020	5	-0.205194	chr2.469
chr2	85550621	85550655	35	*	8	0.938097	-0.349467	-8.05731	0.00437318	0.00912558	70194	70201	8	-0.143814	chr2.483
chr2	85584853	85584996	144	*	12	2.05613	-0.480466	-8.02901	0.00437318	0.00912558	70334	70345	12	-0.171936	chr2.489
chr2	85687378	85687516	139	*	7	1.36396	0.447806	8.23075	0.00437318	0.00912558	70696	70702	7	0.199339	chr2.460
chr2	96505481	96505713	233	*	12	1.33853	0.272874	7.95731	0.00437318	0.00912558	76610	76621	12	0.117894	chr2.501
chr2	96595037	96595124	88	*	8	1.05794	-0.340956	-8.0761	0.00437318	0.00912558	76804	76811	8	-0.130239	chr2.480
chr2	98085053	98085855	803	*	9	1.34808	0.315322	8.06685	0.00437318	0.00912558	78417	78425	9	0.164365	chr2.481
chr2	98311930	98312354	425	*	15	2.45209	-0.362546	-7.64939	0.00437318	0.00912558	78641	78655	15	-0.147331	chr2.537
chr2	98446455	98446537	83	*	6	0.682204	-0.320139	-8.11314	0.00437318	0.00912558	78906	78911	6	-0.125538	chr2.474
chr2	98664386	98664501	116	*	6	1.01069	-0.377148	-8.68385	0.00437318	0.00912558	79245	79250	6	-0.185015	chr2.393
chr2	100060943	100061113	171	*	6	1.09608	-0.467314	-8.15726	0.00437318	0.00912558	80415	80420	6	-0.195062	chr2.468
chr2	100816461	100816951	491	*	6	0.72379	-0.395185	-8.39511	0.00437318	0.00912558	81041	81046	6	-0.144168	chr2.440
chr2	101752842	101752933	92	*	8	1.30382	0.33967	7.70263	0.00437318	0.00912558	82244	82251	8	0.156343	chr2.534
chr2	104658343	104658775	433	*	10	1.61729	-0.462444	-8.00438	0.00437318	0.00912558	83611	83620	10	-0.208411	chr2.494
chr2	105119129	105119316	188	*	19	2.23888	-0.319025	-8.79267	0.00437318	0.00912558	84426	84444	19	-0.11791	chr2.385
chr2	105296177	105296385	209	*	8	1.45838	0.386187	7.74547	0.00437318	0.00912558	84665	84672	8	0.186571	chr2.528
chr2	106147986	106148172	187	*	7	0.809098	-0.346037	-8.52971	0.00437318	0.00912558	85585	85591	7	-0.122435	chr2.427
chr2	106698410	106698744	335	*	12	1.42614	-0.37941	-8.53099	0.00437318	0.00912558	86219	86230	12	-0.138746	chr2.426
chr2	109217462	109217673	212	*	6	1.26462	-0.543116	-8.18397	0.00437318	0.00912558	87949	87954	6	-0.226765	chr2.464
chr2	111494597	111494678	82	*	6	1.15807	-0.468842	-8.654	0.00437318	0.00912558	89176	89181	6	-0.233384	chr2.399
chr2	111678369	111678510	142	*	6	0.84963	-0.336847	-8.09284	0.00437318	0.00912558	89217	89222	6	-0.141566	chr2.476
chr2	111906537	111906631	95	*	6	0.944188	-0.459581	-8.68526	0.00437318	0.00912558	89423	89428	6	-0.172477	chr2.392
chr2	112985388	112985400	13	*	6	0.855063	-0.371952	-8.04249	0.00437318	0.00912558	90803	90808	6	-0.147079	chr2.485
chr2	113703875	113704055	181	*	14	2.60085	0.465415	8.03458	0.00437318	0.00912558	91920	91933	14	0.211025	chr2.488
chr2	113977717	113978044	328	*	7	1.38827	0.522623	8.47504	0.00437318	0.00912558	92099	92105	7	0.237956	chr2.434
chr2	115163679	115163796	118	*	5	0.574501	-0.375697	-7.81568	0.00437318	0.00912558	92417	92421	5	-0.174094	chr2.520
chr2	118189602	118189751	150	*	8	1.15518	-0.389161	-7.90089	0.00437318	0.00912558	93218	93225	8	-0.167873	chr2.512
chr2	118940657	118940797	141	*	5	0.919678	-0.447249	-8.39505	0.00437318	0.00912558	94361	94365	5	-0.234218	chr2.441
chr2	118942027	118942214	188	*	10	1.29538	-0.309359	-8.11571	0.00437318	0.00912558	94375	94384	10	-0.147356	chr2.473
chr2	119695012	119695063	52	*	6	0.836449	0.381372	7.84404	0.00437318	0.00912558	95073	95078	6	0.154154	chr2.517
chr2	120544003	120544131	129	*	6	0.740855	-0.328636	-7.92053	0.00437318	0.00912558	96000	96005	6	-0.142677	chr2.508
chr2	125478336	125478521	186	*	17	1.87369	-0.324421	-8.02731	0.00437318	0.00912558	98171	98187	17	-0.113712	chr2.490
chr2	127193748	127193928	181	*	17	2.68024	0.411531	8.34491	0.00437318	0.00912558	99034	99050	17	0.183908	chr2.449
chr2	127505309	127505605	297	*	9	1.26431	-0.349247	-7.69188	0.00437318	0.00912558	99455	99463	9	-0.158724	chr2.536
chr2	127700759	127700983	225	*	14	1.63398	-0.324574	-8.61458	0.00437318	0.00912558	99932	99945	14	-0.152721	chr2.406
chr2	128309583	128309720	138	*	6	1.52563	0.55347	8.03645	0.00437318	0.00912558	100581	100586	6	0.220899	chr2.487
chr2	130288853	130288930	78	*	10	1.30581	-0.419636	-8.35637	0.00437318	0.00912558	102192	102201	10	-0.152873	chr2.445
chr2	131299206	131299362	157	*	18	2.54198	-0.503113	-8.48921	0.00437318	0.00912558	103644	103661	18	-0.195864	chr2.431
chr2	131461017	131461265	249	*	30	3.78771	-0.275388	-8.67405	0.00437318	0.00912558	104036	104065	30	-0.128277	chr2.396
chr2	133130691	133130740	50	*	6	1.03214	-0.399648	-8.65705	0.00437318	0.00912558	105855	105860	6	-0.197641	chr2.398
chr2	133422457	133422990	534	*	10	1.58511	-0.38728	-8.19309	0.00437318	0.00912558	105967	105976	10	-0.168955	chr2.463
chr2	144414421	144414514	94	*	7	1.32088	-0.461355	-8.00158	0.00437318	0.00912558	110020	110026	7	-0.184888	chr2.496
chr2	151947518	151947617	100	*	8	1.30986	-0.42514	-8.05933	0.00437318	0.00912558	113217	113224	8	-0.191942	chr2.482
chr2	151974007	151974152	146	*	14	1.4792	-0.266243	-8.35195	0.00437318	0.00912558	113236	113249	14	-0.122613	chr2.447
chr2	156466878	156467946	1069	*	5	1.73026	0.404902	8.54318	0.00437318	0.00912558	115475	115479	5	0.170312	chr2.422
chr2	160227427	160227483	57	*	6	1.14978	-0.434607	-7.9967	0.00437318	0.00912558	117134	117139	6	-0.178548	chr2.497
chr2	160388655	160388773	119	*	6	1.50641	-0.5911	-8.00295	0.00437318	0.00912558	117422	117427	6	-0.271124	chr2.495
chr2	161981837	161981929	93	*	14	1.57784	0.311649	8.68823	0.00437318	0.00912558	118621	118634	14	0.151021	chr2.391
chr2	162059340	162059459	120	*	8	1.27717	-0.402181	-8.57518	0.00437318	0.00912558	118669	118676	8	-0.180188	chr2.410
chr2	169031309	169031864	556	*	8	0.898105	-0.259123	-8.22903	0.00437318	0.00912558	121733	121740	8	-0.110181	chr2.461
chr2	169771184	169771298	115	*	5	0.905163	-0.399915	-7.72383	0.00437318	0.00912558	122541	122545	5	-0.162658	chr2.533
chr2	172465642	172465697	56	*	11	1.74671	0.420646	8.75772	0.00437318	0.00912558	125483	125493	11	0.195617	chr2.387
chr2	172985439	172985635	197	*	14	1.65997	-0.310788	-8.45396	0.00437318	0.00912558	125950	125963	14	-0.148551	chr2.436
chr2	174778763	174778799	37	*	6	1.01619	-0.514411	-8.67895	0.00437318	0.00912558	127871	127876	6	-0.217531	chr2.394
chr2	176100674	176101106	433	*	10	3.24733	-0.821502	-7.75466	0.00437318	0.00912558	129125	129134	10	-0.36731	chr2.526
chr2	176109261	176110165	905	*	15	3.2153	-0.524087	-8.53146	0.00437318	0.00912558	129253	129267	15	-0.226303	chr2.425
chr2	176491352	176491649	298	*	6	1.10411	-0.507554	-8.01072	0.00437318	0.00912558	130862	130867	6	-0.229848	chr2.493
chr2	176493327	176493410	84	*	6	0.989922	-0.475336	-8.56643	0.00437318	0.00912558	130868	130873	6	-0.207272	chr2.412
chr2	177616170	177616409	240	*	7	0.742016	-0.308951	-7.82289	0.00437318	0.00912558	131898	131904	7	-0.128124	chr2.519
chr2	178284745	178284879	135	*	6	0.764311	-0.333261	-8.35343	0.00437318	0.00912558	132444	132449	6	-0.142286	chr2.446
chr2	182866166	182866277	112	*	12	2.48411	-0.496893	-8.74416	0.00437318	0.00912558	134935	134946	12	-0.209381	chr2.388
chr2	188293245	188293399	155	*	5	0.778474	0.402177	8.25768	0.00437318	0.00912558	136766	136770	5	0.172479	chr2.458
chr2	191848072	191848318	247	*	10	1.14171	-0.294202	-8.55796	0.00437318	0.00912558	139310	139319	10	-0.148685	chr2.418
chr2	192958316	192958420	105	*	5	0.710077	-0.499362	-8.37165	0.00437318	0.00912558	139861	139865	5	-0.148232	chr2.442
chr2	193412092	193412381	290	*	6	1.14967	-0.468214	-7.61901	0.00437318	0.00912558	139890	139895	6	-0.201302	chr2.542
chr2	196260616	196260728	113	*	6	1.42736	-0.560367	-8.56155	0.00437318	0.00912558	140773	140778	6	-0.230194	chr2.415
chr2	201433665	201433748	84	*	6	1.06382	0.414949	8.52508	0.00437318	0.00912558	145052	145057	6	0.195299	chr2.428
chr2	201939467	201939523	57	*	5	0.887383	0.427299	7.88111	0.00437318	0.00912558	145607	145611	5	0.205535	chr2.516
chr2	203784831	203785043	213	*	14	1.54929	-0.403052	-8.3166	0.00437318	0.00912558	147213	147226	14	-0.155696	chr2.451
chr2	204282666	204282848	183	*	6	0.887991	0.311305	7.95213	0.00437318	0.00912558	147373	147378	6	0.148975	chr2.503
chr2	207762982	207763149	168	*	8	1.30069	0.363884	7.73249	0.00437318	0.00912558	149606	149613	8	0.184906	chr2.532
chr2	208026016	208026109	94	*	12	2.17243	-0.436157	-8.21964	0.00437318	0.00912558	150029	150040	12	-0.217798	chr2.462
chr2	218221058	218221192	135	*	5	0.978298	-0.428542	-7.78324	0.00437318	0.00912558	155293	155297	5	-0.198069	chr2.522
chr2	218417664	218417797	134	*	8	1.32199	0.375958	7.75296	0.00437318	0.00912558	155658	155665	8	0.181374	chr2.527
chr2	218732474	218732550	77	*	6	1.21878	0.444029	7.64263	0.00437318	0.00912558	155991	155996	6	0.209055	chr2.538
chr2	222238918	222239034	117	*	6	0.955827	-0.384567	-8.5657	0.00437318	0.00912558	158963	158968	6	-0.177612	chr2.413
chr2	222709433	222709679	247	*	6	0.974094	-0.426429	-7.92488	0.00437318	0.00912558	160149	160154	6	-0.170558	chr2.504
chr2	223093432	223093620	189	*	12	1.58395	-0.325093	-8.7999	0.00437318	0.00912558	160348	160359	12	-0.143256	chr2.384
chr2	224944833	224944860	28	*	6	1.47032	-0.610725	-8.5861	0.00437318	0.00912558	161394	161399	6	-0.276861	chr2.409
chr2	226690679	226690695	17	*	6	0.958724	-0.35616	-8.64649	0.00437318	0.00912558	161894	161899	6	-0.175933	chr2.401
chr2	226908815	226908855	41	*	6	0.860322	0.350436	7.76845	0.00437318	0.00912558	162164	162169	6	0.171419	chr2.524
chr2	229475841	229475923	83	*	8	1.01135	0.287315	8.01665	0.00437318	0.00912558	163284	163291	8	0.117548	chr2.492
chr2	230869693	230870345	653	*	15	1.75761	0.350306	7.74377	0.00437318	0.00912558	164251	164265	15	0.144945	chr2.530
chr2	231400255	231400460	206	*	9	1.56106	0.395931	8.71619	0.00437318	0.00912558	164974	164982	9	0.172967	chr2.390
chr2	232381176	232381537	362	*	18	3.01078	-0.37896	-8.5609	0.00437318	0.00912558	166207	166224	18	-0.167419	chr2.416
chr2	233117040	233117197	158	*	10	1.45942	-0.37369	-7.81522	0.00437318	0.00912558	167251	167260	10	-0.16028	chr2.521
chr2	233617431	233617715	285	*	10	1.29374	0.28601	8.12524	0.00437318	0.00912558	168010	168019	10	0.14186	chr2.472
chr2	234445225	234445294	70	*	5	1.26265	-0.61596	-8.0805	0.00437318	0.00912558	169251	169255	5	-0.28094	chr2.478
chr2	235045190	235045275	86	*	13	1.99448	-0.426167	-7.95656	0.00437318	0.00912558	169964	169976	13	-0.171926	chr2.502
chr2	235255953	235255990	38	*	6	1.0895	-0.494366	-8.18208	0.00437318	0.00912558	170145	170150	6	-0.190186	chr2.466
chr2	235671503	235671574	72	*	7	1.55614	-0.484774	-7.74383	0.00437318	0.00912558	170827	170833	7	-0.223128	chr2.529
chr2	236793743	236793821	79	*	14	1.57061	-0.311255	-8.56553	0.00437318	0.00912558	173389	173402	14	-0.13418	chr2.414
chr2	237435015	237435162	148	*	15	2.34815	-0.422494	-8.48095	0.00437318	0.00912558	174424	174438	15	-0.181888	chr2.432
chr2	237603719	237603904	186	*	13	2.13387	-0.455121	-8.55167	0.00437318	0.00912558	174722	174734	13	-0.197913	chr2.420
chr2	238099278	238100441	1164	*	12	2.47695	-0.449534	-8.57436	0.00437318	0.00912558	175678	175689	12	-0.194854	chr2.411
chr2	238286789	238287628	840	*	9	1.5148	0.387695	8.0988	0.00437318	0.00912558	176096	176104	9	0.18625	chr2.475
chr2	238555020	238555274	255	*	13	1.58607	-0.279036	-8.12656	0.00437318	0.00912558	176667	176679	13	-0.129065	chr2.471
chr2	239246573	239246718	146	*	12	2.24114	0.444188	8.79245	0.00437318	0.00912558	178755	178766	12	0.200154	chr2.386
chr2	239338141	239338293	153	*	14	1.53415	0.332871	7.88791	0.00437318	0.00912558	179298	179311	14	0.157998	chr2.515
chr2	239895914	239895966	53	*	5	0.727459	-0.373447	-7.88979	0.00437318	0.00912558	180465	180469	5	-0.154373	chr2.514
chr2	241151199	241151229	31	*	6	1.16132	0.468052	8.13848	0.00437318	0.00912558	182928	182933	6	0.187225	chr2.470
chr11	268976	269573	598	*	31	7.85209	-0.579631	-21.8265	0.00265252	0.0096585	225	255	31	-0.252314	chr11.4
chr11	331074	331273	200	*	20	5.15098	-0.618176	-16.865	0.00265252	0.0096585	507	526	20	-0.269147	chr11.16
chr11	457203	457322	120	*	16	3.74175	-0.57344	-14.7782	0.00265252	0.0096585	830	845	16	-0.249373	chr11.40
chr11	628631	628745	115	*	12	3.07159	-0.594676	-12.8678	0.00265252	0.0096585	1477	1488	12	-0.270396	chr11.69
chr11	655375	655538	164	*	17	2.58584	0.355746	9.36532	0.00265252	0.0096585	1508	1524	17	0.158095	chr11.220
chr11	952855	953038	184	*	13	2.44607	0.435689	9.40723	0.00265252	0.0096585	2139	2151	13	0.197218	chr11.217
chr11	955120	955430	311	*	12	2.18969	0.383967	9.71346	0.00265252	0.0096585	2152	2163	12	0.183444	chr11.194
chr11	1304459	1304634	176	*	15	2.40362	0.441715	9.56909	0.00265252	0.0096585	3308	3322	15	0.201864	chr11.204
chr11	1659561	1659700	140	*	16	4.62915	-0.645979	-14.7412	0.00265252	0.0096585	4314	4329	16	-0.299368	chr11.42
chr11	1729072	1729534	463	*	23	4.65	-0.455227	-15.924	0.00265252	0.0096585	4456	4478	23	-0.214437	chr11.25
chr11	1896943	1897385	443	*	22	4.96625	-0.529216	-16.4958	0.00265252	0.0096585	4754	4775	22	-0.241748	chr11.21
chr11	2287086	2287214	129	*	10	1.0973	-0.424306	-9.89698	0.00265252	0.0096585	5582	5591	10	-0.186487	chr11.178
chr11	2300612	2301511	900	*	29	6.89444	-0.578605	-15.5989	0.00265252	0.0096585	5637	5665	29	-0.260709	chr11.29
chr11	2375923	2376384	462	*	24	3.69253	0.362451	13.4887	0.00265252	0.0096585	5817	5840	24	0.164205	chr11.56
chr11	2385215	2386107	893	*	16	3.29822	-0.496583	-11.892	0.00265252	0.0096585	5875	5890	16	-0.231038	chr11.89
chr11	2533237	2533643	407	*	25	3.18618	-0.37454	-11.3072	0.00265252	0.0096585	6341	6365	25	-0.157156	chr11.115
chr11	2761319	2761429	111	*	12	1.36442	-0.422661	-10.7152	0.00265252	0.0096585	6938	6949	12	-0.118566	chr11.136
chr11	2868300	2869250	951	*	51	8.2559	-0.39537	-19.1828	0.00265252	0.0096585	7177	7227	51	-0.176573	chr11.8
chr11	2899387	2899590	204	*	8	1.64797	-0.515037	-9.97691	0.00265252	0.0096585	7369	7376	8	-0.21593	chr11.176
chr11	2903264	2904640	1377	*	17	3.28406	0.447878	10.3205	0.00265252	0.0096585	7420	7436	17	0.195205	chr11.159
chr11	3476741	3477153	413	*	33	3.84883	0.27654	11.2997	0.00265252	0.0096585	8610	8642	33	0.129707	chr11.117
chr11	3626308	3626860	553	*	23	5.13324	-0.566981	-20.8686	0.00265252	0.0096585	8950	8972	23	-0.251991	chr11.5
chr11	3712412	3712528	117	*	8	1.71777	0.472737	9.4174	0.00265252	0.0096585	9027	9034	8	0.22774	chr11.216
chr11	4576016	4576139	124	*	8	1.60658	-0.474366	-9.61107	0.00265252	0.0096585	9676	9683	8	-0.182286	chr11.201
chr11	5632024	5632176	153	*	6	1.12768	-0.427335	-10.1725	0.00265252	0.0096585	10773	10778	6	-0.206493	chr11.168
chr11	5691236	5691370	135	*	11	2.43489	-0.671983	-12.399	0.00265252	0.0096585	10885	10895	11	-0.274066	chr11.77
chr11	6320906	6321128	223	*	12	1.47279	-0.450903	-10.4069	0.00265252	0.0096585	11696	11707	12	-0.193505	chr11.155
chr11	6746434	6746596	163	*	6	1.62043	-0.633468	-10.3866	0.00265252	0.0096585	12455	12460	6	-0.288774	chr11.156
chr11	6932312	6932415	104	*	10	1.42499	-0.363112	-10.3182	0.00265252	0.0096585	12654	12663	10	-0.141568	chr11.160
chr11	7088852	7088989	138	*	17	2.1268	-0.340706	-10.055	0.00265252	0.0096585	12841	12857	17	-0.144946	chr11.173
chr11	8364148	8364228	81	*	15	1.65566	-0.324213	-9.57697	0.00265252	0.0096585	14039	14053	15	-0.130115	chr11.203
chr11	9717089	9717167	79	*	6	1.23804	-0.454402	-9.82126	0.00265252	0.0096585	15772	15777	6	-0.20705	chr11.183
chr11	12802710	12802801	92	*	14	2.02501	0.369532	10.4403	0.00265252	0.0096585	18610	18623	14	0.158409	chr11.154
chr11	12842418	12842564	147	*	8	1.60615	-0.494831	-11.3771	0.00265252	0.0096585	18651	18658	8	-0.220516	chr11.112
chr11	12845861	12845970	110	*	12	2.06561	0.394254	9.44569	0.00265252	0.0096585	18661	18672	12	0.169294	chr11.212
chr11	13440235	13440355	121	*	10	1.74234	0.389752	11.0986	0.00265252	0.0096585	19069	19078	10	0.170559	chr11.123
chr11	14905400	14905990	591	*	26	5.24213	-0.489864	-11.8557	0.00265252	0.0096585	20362	20387	26	-0.205659	chr11.91
chr11	14969867	14970046	180	*	14	2.13062	-0.502716	-10.7357	0.00265252	0.0096585	20404	20417	14	-0.179151	chr11.134
chr11	15622366	15622412	47	*	6	1.15391	-0.517375	-9.97749	0.00265252	0.0096585	21008	21013	6	-0.240044	chr11.175
chr11	16610392	16611110	719	*	41	5.87691	-0.370015	-14.7176	0.00265252	0.0096585	21546	21586	41	-0.153331	chr11.43
chr11	16775693	16775918	226	*	11	1.32136	-0.393479	-10.5858	0.00265252	0.0096585	21820	21830	11	-0.135375	chr11.146
chr11	16813225	16813356	132	*	8	1.78642	-0.569464	-12.3611	0.00265252	0.0096585	21849	21856	8	-0.22965	chr11.79
chr11	17013078	17013309	232	*	21	3.15124	0.45882	11.5026	0.00265252	0.0096585	22010	22030	21	0.185565	chr11.106
chr11	18455707	18456139	433	*	52	8.6391	-0.452807	-16.1318	0.00265252	0.0096585	23949	24000	52	-0.201079	chr11.23
chr11	18934607	18935091	485	*	19	2.98434	-0.431952	-16.3286	0.00265252	0.0096585	24573	24591	19	-0.178738	chr11.22
chr11	18972565	18972713	149	*	10	1.43409	-0.415384	-10.1094	0.00265252	0.0096585	24682	24691	10	-0.171297	chr11.172
chr11	19059935	19060968	1034	*	14	2.82542	-0.386148	-9.75505	0.00265252	0.0096585	24728	24741	14	-0.205594	chr11.192
chr11	19864328	19864461	134	*	8	1.85107	0.533469	10.1577	0.00265252	0.0096585	25489	25496	8	0.237227	chr11.169
chr11	20208762	20209004	243	*	25	3.31549	-0.341907	-12.8792	0.00265252	0.0096585	26113	26137	25	-0.13769	chr11.67
chr11	23264983	23265207	225	*	19	2.25069	-0.346921	-9.63867	0.00265252	0.0096585	27719	27737	19	-0.12335	chr11.199
chr11	23933973	23934123	151	*	12	2.89279	-0.65931	-13.0306	0.00265252	0.0096585	28013	28024	12	-0.28814	chr11.66
chr11	26590614	26590781	168	*	16	1.86221	-0.385501	-11.2186	0.00265252	0.0096585	28714	28729	16	-0.136871	chr11.120
chr11	27228619	27228686	68	*	8	1.31742	-0.418241	-10.5947	0.00265252	0.0096585	28920	28927	8	-0.183039	chr11.145
chr11	27395746	27395990	245	*	9	1.79723	0.494738	10.851	0.00265252	0.0096585	29091	29099	9	0.217753	chr11.131
chr11	30560433	30560590	158	*	5	1.11812	-0.538576	-9.50861	0.00265252	0.0096585	30586	30590	5	-0.263654	chr11.208
chr11	31141852	31141937	86	*	8	1.64497	-0.471674	-9.70745	0.00265252	0.0096585	30751	30758	8	-0.228085	chr11.196
chr11	31796192	31796447	256	*	25	4.16406	-0.357173	-12.6927	0.00265252	0.0096585	31022	31046	25	-0.182609	chr11.71
chr11	33161924	33162078	155	*	8	1.44631	-0.504612	-11.5894	0.00265252	0.0096585	33101	33108	8	-0.23853	chr11.103
chr11	33868474	33868586	113	*	9	1.9562	-0.552193	-10.2911	0.00265252	0.0096585	33804	33812	9	-0.239089	chr11.162
chr11	33891523	33893827	2305	*	33	6.35381	-0.474786	-19.7071	0.00265252	0.0096585	33851	33883	33	-0.204383	chr11.6
chr11	34223190	34223295	106	*	8	1.41128	0.520833	9.62308	0.00265252	0.0096585	34224	34231	8	0.200319	chr11.200
chr11	36400827	36401180	354	*	24	4.51945	-0.515907	-19.1245	0.00265252	0.0096585	36190	36213	24	-0.222463	chr11.9
chr11	36488148	36488444	297	*	7	1.6633	-0.496043	-11.0283	0.00265252	0.0096585	36251	36257	7	-0.229268	chr11.124
chr11	36572031	36572372	342	*	10	1.56526	-0.392658	-10.9041	0.00265252	0.0096585	36330	36339	10	-0.186751	chr11.130
chr11	36598125	36598650	526	*	6	1.20109	-0.516032	-11.6459	0.00265252	0.0096585	36422	36427	6	-0.221418	chr11.98
chr11	39161723	39161927	205	*	37	3.77602	-0.308667	-12.0625	0.00265252	0.0096585	36718	36754	37	-0.112889	chr11.86
chr11	45080596	45080689	94	*	7	1.72327	-0.564556	-12.0873	0.00265252	0.0096585	39830	39836	7	-0.250935	chr11.85
chr11	45093089	45093978	890	*	10	1.61283	-0.462679	-9.45012	0.00265252	0.0096585	39854	39863	10	-0.171267	chr11.211
chr11	46360994	46361687	694	*	20	5.01054	-0.5892	-15.702	0.00265252	0.0096585	41500	41519	20	-0.26893	chr11.27
chr11	47378343	47378648	306	*	7	1.72459	-0.572472	-10.9106	0.00265252	0.0096585	42861	42867	7	-0.271639	chr11.129
chr11	47507312	47508373	1062	*	9	1.96668	-0.480005	-9.9289	0.00265252	0.0096585	43049	43057	9	-0.217616	chr11.177
chr11	48020101	48020379	279	*	11	3.48562	-0.718933	-15.0475	0.00265252	0.0096585	43668	43678	11	-0.324492	chr11.35
chr11	48107457	48107552	96	*	8	2.24038	-0.600922	-11.5548	0.00265252	0.0096585	43710	43717	8	-0.283428	chr11.105
chr11	56105468	56105628	161	*	10	1.88898	-0.421962	-10.2709	0.00265252	0.0096585	45455	45464	10	-0.203839	chr11.163
chr11	57155976	57156180	205	*	7	1.55143	-0.516621	-9.47002	0.00265252	0.0096585	46022	46028	7	-0.229873	chr11.210
chr11	57236307	57236873	567	*	21	2.93822	-0.421258	-12.3596	0.00265252	0.0096585	46066	46086	21	-0.157925	chr11.80
chr11	57432784	57432975	192	*	12	2.72907	-0.517227	-12.6278	0.00265252	0.0096585	46461	46472	12	-0.247552	chr11.72
chr11	57751810	57751999	190	*	12	1.37706	0.302969	11.1639	0.00265252	0.0096585	47270	47281	12	0.131162	chr11.121
chr11	58575414	58575808	395	*	6	1.13126	-0.454994	-10.7914	0.00265252	0.0096585	47755	47760	6	-0.200206	chr11.132
chr11	59102029	59102064	36	*	7	0.998676	-0.486154	-9.78536	0.00265252	0.0096585	48504	48510	7	-0.19186	chr11.186
chr11	59212904	59213623	720	*	14	2.70379	-0.470029	-14.8333	0.00265252	0.0096585	48894	48907	14	-0.210531	chr11.38
chr11	59216960	59217100	141	*	14	3.02988	-0.514533	-13.2379	0.00265252	0.0096585	48908	48921	14	-0.242526	chr11.62
chr11	59555570	59557050	1481	*	95	15.8007	-0.46069	-26.581	0.00265252	0.0096585	49117	49211	95	-0.206532	chr11.1
chr11	59866718	59866804	87	*	6	1.65539	-0.574277	-9.76845	0.00265252	0.0096585	49863	49868	6	-0.251708	chr11.189
chr11	60182679	60184191	1513	*	17	1.9576	-0.282516	-10.6508	0.00265252	0.0096585	50119	50135	17	-0.130772	chr11.139
chr11	60280010	60280918	909	*	12	2.11879	-0.358695	-10.2176	0.00265252	0.0096585	50160	50171	12	-0.19034	chr11.166
chr11	60377802	60378657	856	*	8	1.52382	-0.453341	-10.6829	0.00265252	0.0096585	50244	50251	8	-0.211248	chr11.138
chr11	60455765	60455896	132	*	6	1.10914	-0.412694	-10.6129	0.00265252	0.0096585	50282	50287	6	-0.182634	chr11.144
chr11	60971500	60971711	212	*	9	2.57414	-0.678609	-9.59025	0.00265252	0.0096585	51052	51060	9	-0.300507	chr11.202
chr11	61065988	61066163	176	*	11	2.44471	-0.525893	-14.0552	0.00265252	0.0096585	51113	51123	11	-0.245292	chr11.51
chr11	61356992	61357954	963	*	14	2.03064	-0.400579	-11.6081	0.00265252	0.0096585	51511	51524	14	-0.161919	chr11.99
chr11	62842521	62842579	59	*	10	2.09847	-0.474534	-10.358	0.00265252	0.0096585	54975	54984	10	-0.189453	chr11.158
chr11	63505292	63506559	1268	*	10	2.13106	-0.520867	-9.78323	0.00265252	0.0096585	55666	55675	10	-0.250231	chr11.187
chr11	63551365	63551538	174	*	19	3.85348	-0.462922	-11.5936	0.00265252	0.0096585	55741	55759	19	-0.209012	chr11.102
chr11	63699470	63699557	88	*	6	1.40934	0.509201	11.4651	0.00265252	0.0096585	55977	55982	6	0.247148	chr11.107
chr11	64060503	64060766	264	*	14	2.56022	-0.624333	-9.85429	0.00265252	0.0096585	56454	56467	14	-0.275727	chr11.181
chr11	64207359	64207634	276	*	23	6.46222	-0.689519	-15.367	0.00265252	0.0096585	56776	56798	23	-0.295539	chr11.32
chr11	64860076	64860196	121	*	15	3.08643	-0.451331	-10.3641	0.00265252	0.0096585	58130	58144	15	-0.218774	chr11.157
chr11	64868179	64868456	278	*	25	3.69399	-0.396468	-13.1947	0.00265252	0.0096585	58149	58173	25	-0.170161	chr11.63
chr11	64874982	64875151	170	*	19	3.94934	-0.513261	-10.4523	0.00265252	0.0096585	58190	58208	19	-0.197692	chr11.153
chr11	65443129	65443636	508	*	11	2.15671	-0.502015	-11.4444	0.00265252	0.0096585	59852	59862	11	-0.224543	chr11.109
chr11	65853301	65854287	987	*	8	1.74189	0.480059	10.0317	0.00265252	0.0096585	60818	60825	8	0.204654	chr11.174
chr11	66317352	66318589	1238	*	11	1.69069	-0.401394	-9.35536	0.00265252	0.0096585	61987	61997	11	-0.15698	chr11.221
chr11	66543818	66544001	184	*	26	7.37997	-0.703716	-17.4848	0.00265252	0.0096585	62580	62605	26	-0.29355	chr11.12
chr11	67270943	67271649	707	*	9	2.26585	-0.593245	-9.28186	0.00265252	0.0096585	64031	64039	9	-0.26351	chr11.223
chr11	67484344	67484566	223	*	14	2.85092	-0.525818	-11.8581	0.00265252	0.0096585	64676	64689	14	-0.233835	chr11.90
chr11	67558552	67558836	285	*	19	2.95612	0.380971	12.5795	0.00265252	0.0096585	64747	64765	19	0.17556	chr11.73
chr11	67774363	67775218	856	*	10	1.89357	-0.448888	-9.87409	0.00265252	0.0096585	65245	65254	10	-0.188961	chr11.180
chr11	67848307	67848639	333	*	18	2.47954	0.315093	10.5412	0.00265252	0.0096585	65392	65409	18	0.145443	chr11.149
chr11	67885992	67886658	667	*	44	5.35348	0.285901	12.367	0.00265252	0.0096585	65467	65510	44	0.118749	chr11.78
chr11	68370782	68371683	902	*	31	4.8024	-0.421679	-13.2973	0.00265252	0.0096585	66460	66490	31	-0.19526	chr11.59
chr11	68413056	68413199	144	*	16	2.75938	-0.415845	-9.79405	0.00265252	0.0096585	66730	66745	16	-0.190229	chr11.185
chr11	68843008	68843330	323	*	16	3.65795	-0.657921	-14.8222	0.00265252	0.0096585	67625	67640	16	-0.274721	chr11.39
chr11	68980054	68980203	150	*	18	2.55972	-0.430089	-10.1969	0.00265252	0.0096585	68060	68077	18	-0.155642	chr11.167
chr11	69297828	69298403	576	*	14	2.90478	-0.546091	-11.7324	0.00265252	0.0096585	68630	68643	14	-0.208048	chr11.97
chr11	69426013	69426455	443	*	19	3.40339	-0.462008	-12.8634	0.00265252	0.0096585	68707	68725	19	-0.180698	chr11.70
chr11	69449782	69449956	175	*	21	5.50048	-0.618596	-16.0513	0.00265252	0.0096585	68795	68815	21	-0.264685	chr11.24
chr11	69471375	69471603	229	*	31	5.57002	-0.449249	-15.034	0.00265252	0.0096585	68831	68861	31	-0.210901	chr11.36
chr11	69654984	69655119	136	*	15	3.13805	0.496527	10.4827	0.00265252	0.0096585	69212	69226	15	0.215358	chr11.151
chr11	70073322	70074052	731	*	32	4.75014	-0.38774	-14.6809	0.00265252	0.0096585	69958	69989	32	-0.156135	chr11.45
chr11	70365104	70365542	439	*	39	11.8647	-0.6553	-23.808	0.00265252	0.0096585	70476	70514	39	-0.309118	chr11.2
chr11	70402580	70402643	64	*	8	1.64645	-0.520512	-11.8453	0.00265252	0.0096585	70590	70597	8	-0.213786	chr11.93
chr11	70457239	70457461	223	*	16	2.68259	-0.392974	-11.5953	0.00265252	0.0096585	70900	70915	16	-0.173486	chr11.101
chr11	70603053	70603348	296	*	13	3.23342	-0.540176	-15.1538	0.00265252	0.0096585	71239	71251	13	-0.248852	chr11.33
chr11	70609028	70609204	177	*	21	2.33945	-0.315589	-9.38154	0.00265252	0.0096585	71255	71275	21	-0.127986	chr11.219
chr11	70671182	70671361	180	*	19	4.57169	-0.576418	-14.7049	0.00265252	0.0096585	71410	71428	19	-0.266325	chr11.44
chr11	70717026	70717273	248	*	17	2.90357	-0.515383	-13.1551	0.00265252	0.0096585	71488	71504	17	-0.216517	chr11.64
chr11	70718102	70718378	277	*	27	3.98097	-0.447468	-14.6512	0.00265252	0.0096585	71543	71569	27	-0.181699	chr11.46
chr11	70804310	70804417	108	*	12	3.22356	-0.636113	-16.8111	0.00265252	0.0096585	71714	71725	12	-0.27461	chr11.17
chr11	70826608	70826950	343	*	50	11.4234	-0.573654	-17.0533	0.00265252	0.0096585	71755	71804	50	-0.244668	chr11.13
chr11	70845785	70845975	191	*	19	4.99114	-0.675372	-19.6284	0.00265252	0.0096585	71818	71836	19	-0.301536	chr11.7
chr11	71201322	71201471	150	*	21	2.91546	-0.461692	-13.4289	0.00265252	0.0096585	72154	72174	21	-0.149673	chr11.57
chr11	71246383	71248010	1628	*	32	4.23771	-0.344442	-13.3957	0.00265252	0.0096585	72272	72303	32	-0.151101	chr11.58
chr11	71250720	71250880	161	*	16	2.87345	-0.44617	-11.2858	0.00265252	0.0096585	72313	72328	16	-0.209632	chr11.118
chr11	71499235	71499323	89	*	16	3.0781	-0.375094	-11.7911	0.00265252	0.0096585	72952	72967	16	-0.165301	chr11.95
chr11	71615202	71615477	276	*	22	2.84414	0.296641	11.1318	0.00265252	0.0096585	73317	73338	22	0.133318	chr11.122
chr11	71745851	71746153	303	*	28	4.14257	0.325145	13.2678	0.00265252	0.0096585	73662	73689	28	0.156236	chr11.61
chr11	71998842	71998933	92	*	8	1.99557	-0.621151	-14.9137	0.00265252	0.0096585	74217	74224	8	-0.308518	chr11.37
chr11	72221586	72221654	69	*	10	1.4925	-0.577064	-12.1279	0.00265252	0.0096585	74666	74675	10	-0.272971	chr11.83
chr11	76120671	76120787	117	*	6	1.35999	0.482772	9.47757	0.00265252	0.0096585	78373	78378	6	0.219114	chr11.209
chr11	76152528	76152628	101	*	18	2.98892	-0.469469	-9.6783	0.00265252	0.0096585	78419	78436	18	-0.171115	chr11.197
chr11	76588548	76588639	92	*	11	2.29378	-0.584403	-9.42144	0.00265252	0.0096585	78926	78936	11	-0.24899	chr11.215
chr11	76629652	76629804	153	*	8	2.13549	-0.639423	-11.4338	0.00265252	0.0096585	78983	78990	8	-0.275642	chr11.111
chr11	76637628	76637794	167	*	13	3.13622	-0.530456	-11.9455	0.00265252	0.0096585	78991	79003	13	-0.255253	chr11.88
chr11	78465063	78465454	392	*	27	7.14494	-0.612029	-18.4926	0.00265252	0.0096585	80902	80928	27	-0.282911	chr11.10
chr11	82971567	82971880	314	*	15	4.03949	-0.619052	-15.0964	0.00265252	0.0096585	82622	82636	15	-0.280256	chr11.34
chr11	85957883	85957991	109	*	5	1.13771	0.521129	9.89523	0.00265252	0.0096585	84109	84113	5	0.218442	chr11.179
chr11	86116429	86116464	36	*	6	1.6652	-0.589338	-10.7285	0.00265252	0.0096585	84161	84166	6	-0.305995	chr11.135
chr11	87037003	87037200	198	*	8	1.40342	0.406286	9.39171	0.00265252	0.0096585	85106	85113	8	0.210015	chr11.218
chr11	94304612	94304689	78	*	10	1.68742	0.431007	10.6297	0.00265252	0.0096585	88106	88115	10	0.16934	chr11.142
chr11	95232195	95232415	221	*	40	6.12276	-0.48685	-10.9852	0.00265252	0.0096585	89684	89723	40	-0.178317	chr11.125
chr11	96123494	96123548	55	*	6	1.30942	-0.530365	-11.7578	0.00265252	0.0096585	90176	90181	6	-0.234525	chr11.96
chr11	96254167	96254373	207	*	12	3.20152	-0.623267	-15.4551	0.00265252	0.0096585	90277	90288	12	-0.296716	chr11.31
chr11	96307601	96307828	228	*	7	1.13638	0.389617	9.76046	0.00265252	0.0096585	90311	90317	7	0.171029	chr11.190
chr11	97667973	97668324	352	*	21	4.6229	-0.518418	-13.1414	0.00265252	0.0096585	90699	90719	21	-0.229507	chr11.65
chr11	102361205	102361300	96	*	6	0.891482	-0.425642	-10.5108	0.00265252	0.0096585	92308	92313	6	-0.140437	chr11.150
chr11	102767926	102768068	143	*	26	2.98517	-0.338311	-9.53023	0.00265252	0.0096585	92566	92591	26	-0.142157	chr11.206
chr11	102807995	102808117	123	*	19	4.07711	-0.551711	-15.8181	0.00265252	0.0096585	92639	92657	19	-0.252032	chr11.26
chr11	102831736	102831994	259	*	28	3.56528	-0.35498	-13.641	0.00265252	0.0096585	92679	92706	28	-0.15669	chr11.54
chr11	104339640	104339962	323	*	17	3.74361	-0.566103	-12.094	0.00265252	0.0096585	93434	93450	17	-0.23983	chr11.84
chr11	108538180	108538310	131	*	14	1.93093	0.41139	12.429	0.00265252	0.0096585	95629	95642	14	0.186742	chr11.76
chr11	108551920	108552210	291	*	12	1.73319	0.333144	10.238	0.00265252	0.0096585	95657	95668	12	0.167478	chr11.165
chr11	109972175	109972375	201	*	10	1.92492	-0.447284	-10.4614	0.00265252	0.0096585	96147	96156	10	-0.217514	chr11.152
chr11	110328240	110328560	321	*	7	1.39084	-0.500658	-9.42225	0.00265252	0.0096585	96460	96466	7	-0.188114	chr11.214
chr11	111222815	111223279	465	*	36	9.99248	-0.709466	-23.1714	0.00265252	0.0096585	96977	97012	36	-0.323081	chr11.3
chr11	111308243	111308687	445	*	15	2.42699	0.3729	10.1134	0.00265252	0.0096585	97215	97229	15	0.186803	chr11.171
chr11	111378911	111379631	721	*	20	5.89263	-0.67175	-16.5059	0.00265252	0.0096585	97244	97263	20	-0.307204	chr11.19
chr11	111707315	111707419	105	*	8	1.87874	0.530104	11.8192	0.00265252	0.0096585	97586	97593	8	0.26244	chr11.94
chr11	111918645	111918994	350	*	20	2.60362	0.360097	13.7669	0.00265252	0.0096585	97981	98000	20	0.150842	chr11.53
chr11	111938807	111939282	476	*	13	1.79303	-0.363757	-10.6328	0.00265252	0.0096585	98055	98067	13	-0.161189	chr11.141
chr11	112120619	112120788	170	*	8	1.94957	-0.558633	-11.4391	0.00265252	0.0096585	98449	98456	8	-0.253606	chr11.110
chr11	113387488	113387556	69	*	6	1.27021	0.448018	10.6331	0.00265252	0.0096585	99338	99343	6	0.227012	chr11.140
chr11	113974916	113975405	490	*	13	2.27083	0.45835	10.6961	0.00265252	0.0096585	99897	99909	13	0.208538	chr11.137
chr11	114082913	114083475	563	*	23	5.6259	-0.599909	-18.3723	0.00265252	0.0096585	100119	100141	23	-0.273216	chr11.11
chr11	114604419	114605429	1011	*	23	2.47902	-0.320097	-12.1943	0.00265252	0.0096585	100545	100567	23	-0.141755	chr11.82
chr11	114606634	114607117	484	*	15	1.62564	-0.341835	-11.3019	0.00265252	0.0096585	100590	100604	15	-0.123954	chr11.116
chr11	114608097	114609121	1025	*	36	3.98646	-0.336485	-14.5469	0.00265252	0.0096585	100641	100676	36	-0.136306	chr11.47
chr11	114610384	114611150	767	*	19	2.98318	-0.383821	-11.8468	0.00265252	0.0096585	100722	100740	19	-0.161663	chr11.92
chr11	114612284	114612976	693	*	29	3.1795	-0.363621	-14.5284	0.00265252	0.0096585	100767	100795	29	-0.126054	chr11.48
chr11	114616745	114617320	576	*	12	1.25065	-0.337292	-9.6539	0.00265252	0.0096585	100876	100887	12	-0.131179	chr11.198
chr11	114618495	114620046	1552	*	25	3.8147	-0.436721	-12.2338	0.00265252	0.0096585	100916	100940	25	-0.185657	chr11.81
chr11	114624936	114625698	763	*	20	2.42714	-0.327596	-9.74958	0.00265252	0.0096585	101026	101045	20	-0.122446	chr11.193
chr11	115217927	115218188	262	*	10	1.27735	-0.374495	-11.5826	0.00265252	0.0096585	101280	101289	10	-0.139782	chr11.104
chr11	115280669	115280735	67	*	6	1.22183	0.503084	10.9374	0.00265252	0.0096585	101326	101331	6	0.223693	chr11.128
chr11	115975118	115975276	159	*	7	1.06279	-0.405942	-10.5643	0.00265252	0.0096585	101864	101870	7	-0.172197	chr11.148
chr11	116500543	116501113	571	*	28	5.20029	-0.441395	-10.5725	0.00265252	0.0096585	102150	102177	28	-0.187202	chr11.147
chr11	116835280	116835518	239	*	15	2.16643	-0.482368	-11.3088	0.00265252	0.0096585	102632	102646	15	-0.192847	chr11.114
chr11	117663942	117664057	116	*	9	1.78631	-0.532645	-9.42391	0.00265252	0.0096585	103391	103399	9	-0.235757	chr11.213
chr11	117930617	117930778	162	*	8	1.4492	-0.421633	-9.29493	0.00265252	0.0096585	103678	103685	8	-0.159705	chr11.222
chr11	117987200	117987371	172	*	18	4.50701	-0.576208	-14.5271	0.00265252	0.0096585	103741	103758	18	-0.256719	chr11.49
chr11	118214205	118215054	850	*	11	1.98316	-0.388962	-10.9744	0.00265252	0.0096585	103963	103973	11	-0.196064	chr11.126
chr11	118224757	118225061	305	*	8	2.0555	-0.545963	-12.4672	0.00265252	0.0096585	103975	103982	8	-0.267197	chr11.75
chr11	118870600	118870755	156	*	7	1.77748	-0.6363	-9.85341	0.00265252	0.0096585	104733	104739	7	-0.27592	chr11.182
chr11	118883571	118884005	435	*	23	5.58855	-0.581772	-16.4983	0.00265252	0.0096585	104748	104770	23	-0.262198	chr11.20
chr11	120337913	120338219	307	*	8	1.15193	0.502001	11.2558	0.00265252	0.0096585	107429	107436	8	0.180388	chr11.119
chr11	121570171	121570290	120	*	13	2.85991	-0.572269	-13.8362	0.00265252	0.0096585	108508	108520	13	-0.249565	chr11.52
chr11	121590069	121590377	309	*	7	1.73448	-0.58658	-13.2853	0.00265252	0.0096585	108526	108532	7	-0.270819	chr11.60
chr11	122838763	122838907	145	*	8	1.00862	-0.328167	-9.5309	0.00265252	0.0096585	109349	109356	8	-0.12876	chr11.205
chr11	122856672	122856760	89	*	8	1.61988	-0.501527	-12.874	0.00265252	0.0096585	109371	109378	8	-0.218256	chr11.68
chr11	123064413	123064678	266	*	7	1.56349	-0.533482	-9.81976	0.00265252	0.0096585	109876	109882	7	-0.240455	chr11.184
chr11	123137700	123137880	181	*	19	3.93276	-0.452924	-13.5813	0.00265252	0.0096585	109913	109931	19	-0.21036	chr11.55
chr11	123437900	123438587	688	*	10	1.34174	-0.374395	-9.51508	0.00265252	0.0096585	110317	110326	10	-0.144189	chr11.207
chr11	123480789	123480915	127	*	12	2.74255	-0.535871	-11.3229	0.00265252	0.0096585	110353	110364	12	-0.251932	chr11.113
chr11	123518103	123518728	626	*	13	1.98709	-0.389583	-9.7814	0.00265252	0.0096585	110382	110394	13	-0.160497	chr11.188
chr11	123525274	123525864	591	*	23	3.82583	0.408485	10.6223	0.00265252	0.0096585	110398	110420	23	0.187421	chr11.143
chr11	123806195	123806286	92	*	6	0.972185	-0.406779	-10.251	0.00265252	0.0096585	110709	110714	6	-0.197013	chr11.164
chr11	124169963	124170153	191	*	16	3.3741	-0.471706	-12.5323	0.00265252	0.0096585	111063	111078	16	-0.217527	chr11.74
chr11	124897560	124898120	561	*	19	3.68044	-0.519	-16.8654	0.00265252	0.0096585	112176	112194	19	-0.226909	chr11.15
chr11	124920919	124920999	81	*	18	2.48193	-0.445289	-10.9601	0.00265252	0.0096585	112222	112239	18	-0.18114	chr11.127
chr11	125329871	125329980	110	*	7	1.29275	-0.459545	-9.7561	0.00265252	0.0096585	112817	112823	7	-0.213186	chr11.191
chr11	126749855	126749937	83	*	10	1.8042	-0.464325	-10.3077	0.00265252	0.0096585	114670	114679	10	-0.188501	chr11.161
chr11	128039578	128039663	86	*	6	1.35571	-0.53971	-11.4549	0.00265252	0.0096585	115132	115137	6	-0.25396	chr11.108
chr11	128587401	128587788	388	*	10	1.88859	0.413152	11.6004	0.00265252	0.0096585	115541	115550	10	0.173441	chr11.100
chr11	128695624	128697120	1497	*	16	2.94389	-0.441251	-14.1673	0.00265252	0.0096585	115779	115794	16	-0.206997	chr11.50
chr11	128716470	128717176	707	*	13	3.39567	-0.63534	-15.5191	0.00265252	0.0096585	115805	115817	13	-0.275159	chr11.30
chr11	129574581	129574639	59	*	8	1.91875	-0.550829	-10.7796	0.00265252	0.0096585	116826	116833	8	-0.243779	chr11.133
chr11	129618343	129618408	66	*	15	2.43062	-0.482915	-9.70991	0.00265252	0.0096585	116843	116857	15	-0.195448	chr11.195
chr11	130144039	130144886	848	*	19	3.0452	0.39009	14.7445	0.00265252	0.0096585	117714	117732	19	0.173364	chr11.41
chr11	130315463	130315776	314	*	21	3.93783	-0.462635	-11.9514	0.00265252	0.0096585	117872	117892	21	-0.198091	chr11.87
chr11	130401873	130402121	249	*	16	4.63088	-0.680625	-15.6039	0.00265252	0.0096585	117973	117988	16	-0.294946	chr11.28
chr11	133529841	133529978	138	*	9	2.18511	-0.533655	-10.1155	0.00265252	0.0096585	120614	120622	9	-0.241995	chr11.170
chr11	134058370	134058498	129	*	24	5.79212	-0.511777	-16.5397	0.00265252	0.0096585	121330	121353	24	-0.208707	chr11.18
chr11	134471317	134471601	285	*	34	6.59709	-0.493086	-16.8833	0.00265252	0.0096585	122772	122805	34	-0.223193	chr11.14
chr7	160610	160804	195	*	21	3.29991	0.375636	11.8647	0.00181653	0.010009	289	309	21	0.173007	chr7.133
chr7	529906	530225	320	*	26	4.16511	0.364104	11.4545	0.00181653	0.010009	921	946	26	0.166141	chr7.146
chr7	1169836	1170138	303	*	25	4.30959	-0.523383	-11.4561	0.00181653	0.010009	4679	4703	25	-0.21601	chr7.144
chr7	1647200	1647416	217	*	20	4.37919	-0.53162	-11.6741	0.00181653	0.010009	6349	6368	20	-0.233483	chr7.137
chr7	1843775	1844224	450	*	12	2.20292	-0.528199	-11.6094	0.00181653	0.010009	7134	7145	12	-0.205455	chr7.138
chr7	1922081	1922565	485	*	48	9.57916	-0.511523	-11.5658	0.00181653	0.010009	7539	7586	48	-0.204903	chr7.142
chr7	2165969	2166146	178	*	14	2.77985	-0.462881	-11.586	0.00181653	0.010009	9608	9621	14	-0.205666	chr7.140
chr7	2734190	2735001	812	*	41	5.6454	-0.344311	-11.7417	0.00181653	0.010009	12135	12175	41	-0.146055	chr7.135
chr7	2738404	2738505	102	*	13	2.51427	-0.494464	-11.9623	0.00181653	0.010009	12215	12227	13	-0.203595	chr7.129
chr7	4189187	4190480	1294	*	32	4.72291	0.359834	12.0237	0.00181653	0.010009	14685	14716	32	0.154832	chr7.128
chr7	4713259	4713446	188	*	13	3.32939	-0.634107	-11.365	0.00181653	0.010009	15670	15682	13	-0.273854	chr7.150
chr7	5483993	5484161	169	*	16	1.90549	-0.36164	-12.0247	0.00181653	0.010009	18170	18185	16	-0.120797	chr7.127
chr7	26363553	26363715	163	*	12	2.12355	0.430891	11.4549	0.00181653	0.010009	33332	33343	12	0.206842	chr7.145
chr7	30090298	30090377	80	*	6	1.19199	-0.555172	-11.7706	0.00181653	0.010009	39374	39379	6	-0.200611	chr7.134
chr7	45940539	45940881	343	*	18	4.16938	-0.498511	-12.0356	0.00181653	0.010009	53124	53141	18	-0.236067	chr7.126
chr7	51471179	51471827	649	*	40	8.71501	-0.490477	-11.889	0.00181653	0.010009	57059	57098	40	-0.255448	chr7.132
chr7	56092835	56093219	385	*	16	2.66506	0.415701	12.1151	0.00181653	0.010009	60378	60393	16	0.177801	chr7.124
chr7	56229280	56229969	690	*	43	5.27085	-0.304246	-12.0375	0.00181653	0.010009	60653	60695	43	-0.141646	chr7.125
chr7	64037735	64037884	150	*	21	2.76845	-0.358766	-11.5412	0.00181653	0.010009	62729	62749	21	-0.182813	chr7.143
chr7	66281836	66281957	122	*	8	1.34792	-0.391009	-11.3624	0.00181653	0.010009	65347	65354	8	-0.17785	chr7.151
chr7	79976362	79976665	304	*	30	3.44596	-0.362817	-11.9341	0.00181653	0.010009	74229	74258	30	-0.142563	chr7.130
chr7	98826609	98826734	126	*	22	2.81553	-0.339149	-11.4176	0.00181653	0.010009	86884	86905	22	-0.152131	chr7.148
chr7	102912846	102913058	213	*	12	1.48034	-0.302117	-11.3722	0.00181653	0.010009	94687	94698	12	-0.141334	chr7.149
chr7	105638939	105639451	513	*	24	4.15673	0.357256	11.5921	0.00181653	0.010009	97022	97045	24	0.185037	chr7.139
chr7	106022269	106022518	250	*	9	2.15302	-0.626234	-11.7067	0.00181653	0.010009	97540	97548	9	-0.279838	chr7.136
chr7	115411301	115411345	45	*	5	1.60906	-0.660646	-11.5753	0.00181653	0.010009	101761	101765	5	-0.326671	chr7.141
chr7	148419920	148420052	133	*	6	1.57259	-0.622817	-11.423	0.00181653	0.010009	122928	122933	6	-0.286449	chr7.147
chr7	149620949	149621208	260	*	12	2.32681	-0.540989	-11.8937	0.00181653	0.010009	124858	124869	12	-0.245938	chr7.131
chr6	436594	436783	190	*	20	2.64035	-0.398157	-10.6496	0.0031348	0.0101959	832	851	20	-0.169605	chr6.225
chr6	485971	486064	94	*	8	1.27501	-0.467106	-10.8405	0.0031348	0.0101959	1093	1100	8	-0.175217	chr6.212
chr6	1102097	1102204	108	*	8	1.04008	-0.376713	-10.9423	0.0031348	0.0101959	2104	2111	8	-0.160979	chr6.207
chr6	1409853	1410096	244	*	15	2.54839	-0.442121	-10.4247	0.0031348	0.0101959	2685	2699	15	-0.20245	chr6.243
chr6	1524297	1524456	160	*	19	2.97535	-0.393359	-10.2878	0.0031348	0.0101959	2950	2968	19	-0.190179	chr6.253
chr6	2133863	2134053	191	*	8	1.56733	0.473287	9.97859	0.0031348	0.0101959	3942	3949	8	0.211095	chr6.284
chr6	2767744	2768383	640	*	12	2.30612	-0.454204	-10.3381	0.0031348	0.0101959	4804	4815	12	-0.204636	chr6.251
chr6	2973845	2973965	121	*	7	1.56811	-0.565896	-10.3429	0.0031348	0.0101959	5320	5326	7	-0.259069	chr6.250
chr6	3849404	3849919	516	*	33	4.54698	-0.322897	-10.6725	0.0031348	0.0101959	7453	7485	33	-0.145694	chr6.224
chr6	4610417	4610511	95	*	8	1.60825	-0.496585	-10.8258	0.0031348	0.0101959	8154	8161	8	-0.237455	chr6.214
chr6	4858469	4858556	88	*	9	1.71493	0.43231	10.6254	0.0031348	0.0101959	8431	8439	9	0.210115	chr6.228
chr6	9722379	9722666	288	*	16	2.90382	-0.489879	-10.2802	0.0031348	0.0101959	13227	13242	16	-0.196072	chr6.254
chr6	13428254	13428357	104	*	7	1.74212	-0.633275	-10.0225	0.0031348	0.0101959	17690	17696	7	-0.278434	chr6.278
chr6	13455029	13455084	56	*	6	1.3721	-0.560966	-10.4594	0.0031348	0.0101959	17705	17710	6	-0.25165	chr6.241
chr6	14382047	14382182	136	*	8	1.19721	-0.41755	-10.9049	0.0031348	0.0101959	18878	18885	8	-0.164326	chr6.210
chr6	15421228	15421434	207	*	7	1.82201	-0.591586	-10.5506	0.0031348	0.0101959	19615	19621	7	-0.282723	chr6.232
chr6	16215318	16215556	239	*	13	2.25778	-0.441024	-10.2237	0.0031348	0.0101959	20341	20353	13	-0.200257	chr6.259
chr6	19180653	19180877	225	*	9	1.78039	0.410691	10.041	0.0031348	0.0101959	22719	22727	9	0.167899	chr6.276
chr6	20833899	20834033	135	*	10	1.32693	-0.343612	-9.85656	0.0031348	0.0101959	23798	23807	10	-0.154955	chr6.293
chr6	22699206	22699343	138	*	7	1.15138	-0.405261	-10.0263	0.0031348	0.0101959	24858	24864	7	-0.182919	chr6.277
chr6	27139883	27140066	184	*	15	1.82208	-0.34215	-10.1035	0.0031348	0.0101959	33841	33855	15	-0.113967	chr6.269
chr6	27217811	27218285	475	*	46	5.04152	-0.281358	-10.4047	0.0031348	0.0101959	34417	34462	46	-0.133845	chr6.246
chr6	27791522	27791703	182	*	14	2.11354	-0.396351	-10.1963	0.0031348	0.0101959	37647	37660	14	-0.165631	chr6.262
chr6	27815431	27815559	129	*	14	1.6954	-0.347033	-9.95292	0.0031348	0.0101959	38168	38181	14	-0.135337	chr6.286
chr6	27864195	27864385	191	*	26	2.71477	-0.275008	-10.2169	0.0031348	0.0101959	38622	38647	26	-0.125552	chr6.260
chr6	28544007	28544088	82	*	24	2.43807	-0.354818	-9.84957	0.0031348	0.0101959	41811	41834	24	-0.117468	chr6.294
chr6	28695963	28696549	587	*	19	2.61416	-0.36742	-10.6378	0.0031348	0.0101959	42863	42881	19	-0.152808	chr6.226
chr6	28786309	28786485	177	*	20	2.96078	-0.394273	-10.8322	0.0031348	0.0101959	43502	43521	20	-0.156148	chr6.213
chr6	30154746	30155450	705	*	21	2.80908	0.316115	10.7381	0.0031348	0.0101959	50835	50855	21	0.141138	chr6.218
chr6	30769220	30769660	441	*	13	2.97423	-0.567336	-10.4803	0.0031348	0.0101959	55130	55142	13	-0.232659	chr6.238
chr6	31272874	31273518	645	*	15	3.08194	-0.469663	-10.9075	0.0031348	0.0101959	57049	57063	15	-0.209451	chr6.209
chr6	31578992	31580564	1573	*	14	2.95114	-0.496821	-10.4771	0.0031348	0.0101959	58549	58562	14	-0.209653	chr6.239
chr6	31586422	31587309	888	*	14	2.04073	-0.430733	-9.77902	0.0031348	0.0101959	58619	58632	14	-0.212494	chr6.299
chr6	32148440	32149311	872	*	46	9.31637	-0.462263	-9.88329	0.0031348	0.0101959	63810	63855	46	-0.209583	chr6.291
chr6	32327320	32327461	142	*	6	1.06508	-0.485958	-10.4391	0.0031348	0.0101959	64946	64951	6	-0.224601	chr6.242
chr6	32406977	32407671	695	*	22	2.59803	0.301502	10.3067	0.0031348	0.0101959	65302	65323	22	0.134587	chr6.252
chr6	32440507	32441675	1169	*	9	1.89357	-0.58523	-10.3602	0.0031348	0.0101959	65423	65431	9	-0.218592	chr6.249
chr6	33197738	33198160	423	*	19	2.63407	0.360453	10.6006	0.0031348	0.0101959	68920	68938	19	0.140645	chr6.230
chr6	33416402	33416761	360	*	17	2.19559	-0.318915	-10.0041	0.0031348	0.0101959	71144	71160	17	-0.137042	chr6.281
chr6	33533395	33533687	293	*	16	3.48712	-0.602255	-10.404	0.0031348	0.0101959	71612	71627	16	-0.223	chr6.247
chr6	33904889	33906023	1135	*	11	1.46896	-0.444398	-10.5335	0.0031348	0.0101959	72193	72203	11	-0.178468	chr6.233
chr6	35141568	35141850	283	*	21	3.41713	0.362041	10.1459	0.0031348	0.0101959	73679	73699	21	0.17476	chr6.266
chr6	35922116	35922421	306	*	8	1.75825	0.490758	9.76843	0.0031348	0.0101959	74709	74716	8	0.218186	chr6.301
chr6	39102403	39102528	126	*	12	2.53304	-0.451832	-10.0937	0.0031348	0.0101959	78001	78012	12	-0.226305	chr6.272
chr6	39226301	39227244	944	*	10	2.0826	-0.495618	-10.0964	0.0031348	0.0101959	78152	78161	10	-0.223759	chr6.271
chr6	40754611	40754824	214	*	15	2.64691	-0.397847	-9.98585	0.0031348	0.0101959	79009	79023	15	-0.186187	chr6.283
chr6	41426390	41426771	382	*	13	3.46722	-0.474379	-9.90093	0.0031348	0.0101959	79794	79806	13	-0.19967	chr6.289
chr6	42226883	42226984	102	*	8	1.62803	0.442485	10.4947	0.0031348	0.0101959	80876	80883	8	0.202756	chr6.237
chr6	42417852	42417900	49	*	6	1.22287	-0.458514	-10.0907	0.0031348	0.0101959	81016	81021	6	-0.233427	chr6.273
chr6	42821037	42821339	303	*	14	1.81295	0.360907	9.87771	0.0031348	0.0101959	81511	81524	14	0.146003	chr6.292
chr6	52910330	52910455	126	*	6	1.04672	-0.464453	-10.2361	0.0031348	0.0101959	89970	89975	6	-0.199741	chr6.256
chr6	53148768	53149182	415	*	10	1.80205	0.40324	10.4209	0.0031348	0.0101959	90412	90421	10	0.178527	chr6.244
chr6	53335861	53335954	94	*	6	1.76244	-0.639593	-10.7541	0.0031348	0.0101959	90486	90491	6	-0.313343	chr6.216
chr6	54054187	54054401	215	*	10	1.46685	0.384455	10.1012	0.0031348	0.0101959	91220	91229	10	0.161148	chr6.270
chr6	56851739	56851884	146	*	9	0.937102	-0.417895	-10.47	0.0031348	0.0101959	92338	92346	9	-0.128586	chr6.240
chr6	70283279	70283781	503	*	15	1.95585	-0.366215	-10.0198	0.0031348	0.0101959	96062	96076	15	-0.164555	chr6.279
chr6	71588628	71588948	321	*	31	3.41824	-0.312542	-10.0122	0.0031348	0.0101959	97057	97087	31	-0.136637	chr6.280
chr6	73580257	73580794	538	*	17	3.04262	-0.490194	-10.0431	0.0031348	0.0101959	98606	98622	17	-0.208678	chr6.274
chr6	75748288	75748420	133	*	9	1.37148	-0.407513	-10.1833	0.0031348	0.0101959	99901	99909	9	-0.169557	chr6.265
chr6	80164052	80164146	95	*	5	1.13093	-0.501699	-10.6891	0.0031348	0.0101959	101603	101607	5	-0.242472	chr6.223
chr6	88141796	88141845	50	*	6	1.3256	-0.487884	-10.1096	0.0031348	0.0101959	105686	105691	6	-0.218018	chr6.268
chr6	89035534	89035767	234	*	7	1.34121	0.434656	10.4099	0.0031348	0.0101959	106164	106170	7	0.208757	chr6.245
chr6	98932568	98932703	136	*	6	1.36337	-0.571873	-9.80548	0.0031348	0.0101959	110053	110058	6	-0.242912	chr6.298
chr6	105887771	105887895	125	*	6	1.69384	-0.651574	-10.746	0.0031348	0.0101959	113885	113890	6	-0.282297	chr6.217
chr6	106666719	106666779	61	*	6	1.37261	-0.48063	-10.0418	0.0031348	0.0101959	115117	115122	6	-0.228827	chr6.275
chr6	107991262	107991466	205	*	8	1.56015	-0.504775	-10.3639	0.0031348	0.0101959	116074	116081	8	-0.220528	chr6.248
chr6	108114338	108114580	243	*	18	2.0963	-0.324936	-10.6255	0.0031348	0.0101959	116220	116237	18	-0.145614	chr6.227
chr6	110475495	110475732	238	*	10	2.44862	-0.625809	-10.5865	0.0031348	0.0101959	118687	118696	10	-0.269072	chr6.231
chr6	111540902	111541040	139	*	10	1.21352	-0.332389	-10.2322	0.0031348	0.0101959	119599	119608	10	-0.136832	chr6.258
chr6	111566631	111567365	735	*	12	1.93199	-0.404409	-10.1863	0.0031348	0.0101959	119629	119640	12	-0.196553	chr6.264
chr6	111793844	111794007	164	*	12	2.35267	-0.473221	-9.92038	0.0031348	0.0101959	119960	119971	12	-0.210066	chr6.288
chr6	111843850	111843951	102	*	10	1.94647	-0.452968	-10.2356	0.0031348	0.0101959	120016	120025	10	-0.191434	chr6.257
chr6	112019121	112019158	38	*	8	1.2539	0.363694	10.2029	0.0031348	0.0101959	120148	120155	8	0.154592	chr6.261
chr6	115002220	115002367	148	*	13	1.8174	-0.385595	-10.9607	0.0031348	0.0101959	121428	121440	13	-0.165679	chr6.204
chr6	129793580	129793689	110	*	5	1.48183	-0.763827	-9.77341	0.0031348	0.0101959	129353	129357	5	-0.310626	chr6.300
chr6	131637004	131637411	408	*	9	1.63548	0.38849	10.7368	0.0031348	0.0101959	130194	130202	9	0.189748	chr6.219
chr6	132133827	132133928	102	*	8	1.57822	-0.549676	-9.97118	0.0031348	0.0101959	130454	130461	8	-0.261817	chr6.285
chr6	134436602	134436685	84	*	10	1.69815	-0.38033	-10.9435	0.0031348	0.0101959	132564	132573	10	-0.190817	chr6.206
chr6	143607429	143607566	138	*	5	0.651878	-0.491368	-9.94783	0.0031348	0.0101959	138641	138645	5	-0.22673	chr6.287
chr6	146913847	146914072	226	*	9	1.80631	-0.434047	-9.89839	0.0031348	0.0101959	140923	140931	9	-0.227322	chr6.290
chr6	149485596	149485609	14	*	6	0.685457	-0.476906	-9.82716	0.0031348	0.0101959	142444	142449	6	-0.198618	chr6.295
chr6	150060064	150060133	70	*	8	1.73126	-0.49221	-10.6176	0.0031348	0.0101959	143968	143975	8	-0.222823	chr6.229
chr6	151373545	151373586	42	*	7	1.11009	-0.413691	-10.9451	0.0031348	0.0101959	145296	145302	7	-0.166834	chr6.205
chr6	151690376	151690589	214	*	8	2.08332	-0.507677	-10.6948	0.0031348	0.0101959	145613	145620	8	-0.277004	chr6.222
chr6	157187512	157187551	40	*	8	1.87737	0.500711	10.861	0.0031348	0.0101959	149059	149066	8	0.245225	chr6.211
chr6	157461175	157461307	133	*	7	1.89603	-0.595858	-10.5043	0.0031348	0.0101959	149402	149408	7	-0.282701	chr6.236
chr6	157645730	157645978	249	*	13	1.88657	-0.458119	-10.7175	0.0031348	0.0101959	149673	149685	13	-0.15967	chr6.221
chr6	158516311	158516442	132	*	32	3.7246	-0.35331	-10.7357	0.0031348	0.0101959	150889	150920	32	-0.127682	chr6.220
chr6	166442606	166442717	112	*	8	1.38167	-0.448898	-10.5103	0.0031348	0.0101959	159356	159363	8	-0.188078	chr6.235
chr6	166494845	166495136	292	*	20	2.112	-0.333055	-10.1166	0.0031348	0.0101959	159647	159666	20	-0.12658	chr6.267
chr6	166589444	166589602	159	*	6	1.3964	-0.583938	-9.8265	0.0031348	0.0101959	159960	159965	6	-0.266035	chr6.296
chr6	166687710	166687780	71	*	13	2.4428	0.400999	10.8066	0.0031348	0.0101959	160344	160356	13	0.161853	chr6.215
chr6	167291765	167292363	599	*	10	1.46853	-0.391238	-10.9313	0.0031348	0.0101959	161863	161872	10	-0.17778	chr6.208
chr6	167705321	167705493	173	*	20	2.60189	-0.438745	-9.98781	0.0031348	0.0101959	162673	162692	20	-0.177311	chr6.282
chr6	168149090	168149364	275	*	17	2.25637	-0.413464	-10.1962	0.0031348	0.0101959	164324	164340	17	-0.150804	chr6.263
chr6	168192291	168192548	258	*	13	1.91585	0.352371	10.2798	0.0031348	0.0101959	164541	164553	13	0.165976	chr6.255
chr6	168618627	168618826	200	*	17	1.81639	-0.355233	-10.5237	0.0031348	0.0101959	166502	166518	17	-0.120558	chr6.234
chr6	169188702	169188795	94	*	10	1.57779	-0.373248	-9.81715	0.0031348	0.0101959	168234	168243	10	-0.161789	chr6.297
chr2	585299	585461	163	*	9	1.46076	-0.460149	-7.59364	0.0058309	0.0118824	1982	1990	9	-0.202048	chr2.547
chr2	27308231	27308492	262	*	21	2.95728	0.295409	7.60366	0.0058309	0.0118824	28810	28830	21	0.133145	chr2.543
chr2	33775312	33775467	156	*	10	1.10873	-0.380479	-7.5598	0.0058309	0.0118824	34128	34137	10	-0.138018	chr2.553
chr2	34142722	34143030	309	*	13	1.38401	-0.336628	-7.59875	0.0058309	0.0118824	34249	34261	13	-0.115921	chr2.546
chr2	65292657	65292767	111	*	6	0.934281	0.448695	7.54458	0.0058309	0.0118824	54339	54344	6	0.211966	chr2.555
chr2	65566828	65566936	109	*	10	1.78273	-0.407485	-7.57204	0.0058309	0.0118824	54555	54564	10	-0.194357	chr2.550
chr2	85249308	85249366	59	*	6	0.915021	0.40564	7.57515	0.0058309	0.0118824	69556	69561	6	0.182354	chr2.549
chr2	111239222	111239352	131	*	7	1.20502	-0.433025	-7.60063	0.0058309	0.0118824	89123	89129	7	-0.176583	chr2.545
chr2	130005854	130005928	75	*	8	0.859243	-0.292818	-7.58964	0.0058309	0.0118824	101587	101594	8	-0.133012	chr2.548
chr2	131424731	131424935	205	*	33	4.47962	-0.269504	-7.54614	0.0058309	0.0118824	103923	103955	33	-0.142722	chr2.554
chr2	150484297	150484909	613	*	9	1.02893	0.312204	7.56133	0.0058309	0.0118824	112448	112456	9	0.145285	chr2.552
chr2	204678739	204678821	83	*	6	0.926698	-0.409089	-7.56392	0.0058309	0.0118824	147524	147529	6	-0.15012	chr2.551
chr2	237413589	237413713	125	*	22	2.82416	0.226556	7.60085	0.0058309	0.0118824	174347	174368	22	0.118556	chr2.544
chr8	1144613	1144967	355	*	32	9.62296	-0.717353	-26.5469	0.00178891	0.012239	3632	3663	32	-0.316677	chr8.1
chr8	1952425	1952827	403	*	31	4.39859	-0.457561	-15.0093	0.00178891	0.012239	9045	9075	31	-0.206336	chr8.34
chr8	2023235	2023554	320	*	26	5.13867	-0.50659	-14.6369	0.00178891	0.012239	9561	9586	26	-0.224409	chr8.39
chr8	2045355	2045987	633	*	30	5.56183	-0.515005	-18.0279	0.00178891	0.012239	9813	9842	30	-0.231629	chr8.12
chr8	2102063	2102121	59	*	8	1.9195	-0.574875	-11.9153	0.00178891	0.012239	10391	10398	8	-0.251743	chr8.93
chr8	2145265	2145384	120	*	14	2.8536	-0.430775	-12.7249	0.00178891	0.012239	10529	10542	14	-0.196499	chr8.71
chr8	2771039	2771243	205	*	20	4.36429	-0.464197	-13.4972	0.00178891	0.012239	11183	11202	20	-0.216588	chr8.54
chr8	6562868	6563049	182	*	12	2.172	0.438697	16.2509	0.00178891	0.012239	12754	12765	12	0.185727	chr8.28
chr8	7521505	7521597	93	*	22	2.65164	-0.36621	-13.3693	0.00178891	0.012239	14191	14212	22	-0.141946	chr8.60
chr8	9552283	9552379	97	*	8	2.46557	-0.676751	-13.8255	0.00178891	0.012239	15745	15752	8	-0.31175	chr8.49
chr8	10333453	10333493	41	*	6	2.03772	-0.667104	-11.9751	0.00178891	0.012239	16476	16481	6	-0.301489	chr8.91
chr8	10350704	10350780	77	*	9	1.99399	-0.561662	-12.6454	0.00178891	0.012239	16611	16619	9	-0.27461	chr8.72
chr8	11163621	11163695	75	*	8	1.1458	-0.410243	-13.3826	0.00178891	0.012239	17930	17937	8	-0.169008	chr8.59
chr8	11346261	11346725	465	*	40	5.59834	-0.355808	-11.795	0.00178891	0.012239	18187	18226	40	-0.156742	chr8.95
chr8	11492735	11494215	1481	*	26	4.29922	-0.423261	-17.7157	0.00178891	0.012239	18439	18464	26	-0.170012	chr8.15
chr8	13514518	13514982	465	*	21	3.22042	-0.447693	-16.4637	0.00178891	0.012239	21837	21857	21	-0.194212	chr8.26
chr8	17412734	17413116	383	*	25	3.14498	-0.360075	-12.4601	0.00178891	0.012239	23074	23098	25	-0.152096	chr8.80
chr8	19682481	19682802	322	*	14	2.58663	-0.423678	-14.6281	0.00178891	0.012239	24921	24934	14	-0.197863	chr8.40
chr8	21913742	21914158	417	*	10	2.59816	-0.614336	-12.7645	0.00178891	0.012239	25967	25976	10	-0.288877	chr8.69
chr8	22086645	22086902	258	*	41	6.23894	-0.346356	-11.4868	0.00178891	0.012239	26211	26251	41	-0.156593	chr8.100
chr8	22540647	22540775	129	*	16	4.93266	-0.712455	-21.1372	0.00178891	0.012239	26942	26957	16	-0.326038	chr8.4
chr8	23103559	23104619	1061	*	11	2.18888	-0.540455	-13.55	0.00178891	0.012239	27914	27924	11	-0.262924	chr8.53
chr8	24913813	24914597	785	*	59	7.81142	-0.421252	-12.7733	0.00178891	0.012239	29663	29721	59	-0.167122	chr8.68
chr8	27592199	27592675	477	*	41	9.08466	-0.579954	-12.8723	0.00178891	0.012239	32704	32744	41	-0.234618	chr8.66
chr8	27610366	27611850	1485	*	30	5.01536	-0.415038	-13.556	0.00178891	0.012239	32878	32907	30	-0.185181	chr8.52
chr8	28339355	28339455	101	*	9	2.52098	-0.603435	-12.492	0.00178891	0.012239	33620	33628	9	-0.278735	chr8.78
chr8	28348188	28348802	615	*	11	3.0894	-0.699793	-13.4614	0.00178891	0.012239	33639	33649	11	-0.291604	chr8.56
chr8	29319467	29320094	628	*	17	2.64322	0.367394	12.4914	0.00178891	0.012239	34643	34659	17	0.172497	chr8.79
chr8	29529401	29529978	578	*	35	8.49439	-0.624469	-18.0947	0.00178891	0.012239	35004	35038	35	-0.240642	chr8.11
chr8	30028632	30028856	225	*	10	2.49086	-0.649798	-12.2804	0.00178891	0.012239	35207	35216	10	-0.294119	chr8.86
chr8	30387007	30387553	547	*	16	4.01396	-0.56123	-14.9615	0.00178891	0.012239	35838	35853	16	-0.262839	chr8.35
chr8	38720761	38721008	248	*	22	4.91483	-0.56426	-16.7607	0.00178891	0.012239	40598	40619	22	-0.273051	chr8.21
chr8	38728335	38728693	359	*	18	2.92389	-0.461096	-12.4923	0.00178891	0.012239	40656	40673	18	-0.197037	chr8.77
chr8	38900254	38900421	168	*	24	3.77655	-0.53506	-11.6931	0.00178891	0.012239	40811	40834	24	-0.214049	chr8.99
chr8	41507731	41507972	242	*	8	1.7462	-0.528317	-11.9283	0.00178891	0.012239	42142	42149	8	-0.222019	chr8.92
chr8	42768628	42768804	177	*	8	1.89578	-0.603943	-14.829	0.00178891	0.012239	44340	44347	8	-0.269642	chr8.37
chr8	43091083	43091291	209	*	13	3.6695	-0.61873	-16.5196	0.00178891	0.012239	44763	44775	13	-0.288609	chr8.25
chr8	43276159	43277842	1684	*	63	9.91379	-0.408736	-12.4363	0.00178891	0.012239	45140	45202	63	-0.184009	chr8.81
chr8	47659934	47660070	137	*	13	2.43052	0.455319	15.7696	0.00178891	0.012239	45980	45992	13	0.184605	chr8.31
chr8	47735550	47736524	975	*	14	2.51408	0.467088	14.6164	0.00178891	0.012239	46009	46022	14	0.189747	chr8.41
chr8	48428024	48428476	453	*	30	6.23756	0.380799	13.6167	0.00178891	0.012239	46897	46926	30	0.162905	chr8.51
chr8	48683196	48683323	128	*	13	3.60157	-0.60472	-13.4678	0.00178891	0.012239	47386	47398	13	-0.277578	chr8.55
chr8	49307200	49307626	427	*	25	7.01941	-0.643275	-16.744	0.00178891	0.012239	48182	48206	25	-0.284674	chr8.22
chr8	54174483	54174908	426	*	31	4.60329	-0.398588	-14.0201	0.00178891	0.012239	51360	51390	31	-0.173782	chr8.46
chr8	55939287	55939768	482	*	40	9.39587	-0.61571	-16.8115	0.00178891	0.012239	52641	52680	40	-0.276977	chr8.19
chr8	56445568	56446004	437	*	76	8.93326	-0.355997	-14.7829	0.00178891	0.012239	53301	53376	76	-0.134967	chr8.38
chr8	57280161	57280968	808	*	39	6.98813	-0.435099	-13.8968	0.00178891	0.012239	54129	54167	39	-0.212682	chr8.47
chr8	58145977	58146212	236	*	19	3.70584	-0.501484	-16.7321	0.00178891	0.012239	54358	54376	19	-0.233616	chr8.23
chr8	60951064	60951139	76	*	8	2.03901	-0.563159	-11.7895	0.00178891	0.012239	56131	56138	8	-0.251498	chr8.96
chr8	62701773	62701932	160	*	11	1.93861	-0.378897	-12.8079	0.00178891	0.012239	57062	57072	11	-0.18964	chr8.67
chr8	65838884	65838948	65	*	8	1.60691	-0.450925	-13.2084	0.00178891	0.012239	59113	59120	8	-0.215977	chr8.62
chr8	69466119	69466867	749	*	27	3.46357	-0.357107	-12.9451	0.00178891	0.012239	61713	61739	27	-0.158868	chr8.65
chr8	73991526	73991681	156	*	14	3.16606	-0.478544	-12.3055	0.00178891	0.012239	65017	65030	14	-0.226245	chr8.85
chr8	75406253	75406392	140	*	14	2.59553	-0.430075	-12.523	0.00178891	0.012239	65641	65654	14	-0.19867	chr8.76
chr8	80918726	80918899	174	*	12	3.23437	-0.62685	-14.8496	0.00178891	0.012239	68524	68535	12	-0.291486	chr8.36
chr8	82191361	82191657	297	*	17	4.92961	-0.653099	-18.5033	0.00178891	0.012239	69569	69585	17	-0.318329	chr8.10
chr8	83139574	83139991	418	*	22	6.85242	-0.696592	-23.7031	0.00178891	0.012239	69732	69753	22	-0.32289	chr8.3
chr8	85153737	85154044	308	*	20	4.51754	-0.521275	-16.4433	0.00178891	0.012239	70267	70286	20	-0.22223	chr8.27
chr8	85438049	85438906	858	*	44	7.85582	-0.422202	-17.4787	0.00178891	0.012239	70704	70747	44	-0.197212	chr8.17
chr8	86069367	86069817	451	*	39	6.60292	-0.381476	-15.7271	0.00178891	0.012239	70945	70983	39	-0.183813	chr8.32
chr8	89782386	89782489	104	*	6	2.04783	-0.757084	-12.2472	0.00178891	0.012239	72008	72013	6	-0.352055	chr8.87
chr8	91817301	91817671	371	*	27	4.24294	-0.397655	-12.1808	0.00178891	0.012239	72972	72998	27	-0.146456	chr8.88
chr8	94217370	94217743	374	*	14	3.77984	-0.572414	-15.7206	0.00178891	0.012239	74543	74556	14	-0.269328	chr8.33
chr8	95073208	95074367	1160	*	28	4.10189	-0.449966	-14.161	0.00178891	0.012239	75408	75435	28	-0.149861	chr8.45
chr8	96150130	96150344	215	*	29	7.46501	-0.601106	-18.7984	0.00178891	0.012239	75918	75946	29	-0.269604	chr8.9
chr8	96333216	96333273	58	*	13	1.74364	0.413886	11.7133	0.00178891	0.012239	76376	76388	13	0.200323	chr8.98
chr8	97598172	97598587	416	*	16	2.97241	-0.473645	-14.5559	0.00178891	0.012239	77228	77243	16	-0.224894	chr8.42
chr8	100106515	100107464	950	*	31	3.96849	-0.404865	-17.9292	0.00178891	0.012239	79352	79382	31	-0.153777	chr8.13
chr8	100316038	100316813	776	*	18	4.26107	-0.652924	-16.0113	0.00178891	0.012239	79674	79691	18	-0.273733	chr8.30
chr8	103173163	103173334	172	*	8	1.79883	-0.515404	-12.9845	0.00178891	0.012239	82108	82115	8	-0.237542	chr8.64
chr8	106514199	106514326	128	*	8	2.25895	-0.701337	-12.5381	0.00178891	0.012239	83624	83631	8	-0.311631	chr8.74
chr8	107498055	107498116	62	*	12	1.51437	-0.404502	-11.4807	0.00178891	0.012239	83924	83935	12	-0.188095	chr8.101
chr8	109574658	109575047	390	*	25	4.79258	-0.577592	-19.3541	0.00178891	0.012239	85058	85082	25	-0.229197	chr8.8
chr8	110202097	110202942	846	*	58	7.67477	-0.363612	-12.41	0.00178891	0.012239	85421	85478	58	-0.154246	chr8.83
chr8	112082310	112083101	792	*	26	5.31248	-0.497884	-16.5787	0.00178891	0.012239	85893	85918	26	-0.215295	chr8.24
chr8	115667472	115667635	164	*	20	3.25265	-0.501916	-14.2842	0.00178891	0.012239	86974	86993	20	-0.180523	chr8.44
chr8	119672878	119673439	562	*	67	11.3738	0.383157	17.6838	0.00178891	0.012239	89055	89121	67	0.168061	chr8.16
chr8	124604891	124605086	196	*	11	2.16732	-0.482908	-12.4117	0.00178891	0.012239	92742	92752	11	-0.224184	chr8.82
chr8	124940990	124941910	921	*	18	3.03767	0.364511	11.884	0.00178891	0.012239	92990	93007	18	0.165193	chr8.94
chr8	127993263	127993421	159	*	14	4.57861	-0.726988	-17.3503	0.00178891	0.012239	94811	94824	14	-0.322537	chr8.18
chr8	132760291	132760870	580	*	17	3.11543	-0.434506	-13.8467	0.00178891	0.012239	96888	96904	17	-0.19706	chr8.48
chr8	133016625	133016852	228	*	10	2.9017	-0.677831	-14.2942	0.00178891	0.012239	97086	97095	10	-0.30932	chr8.43
chr8	133060220	133060367	148	*	10	2.72691	-0.610915	-16.1521	0.00178891	0.012239	97126	97135	10	-0.285328	chr8.29
chr8	133074926	133075054	129	*	12	2.81613	-0.548493	-12.9849	0.00178891	0.012239	97160	97171	12	-0.244087	chr8.63
chr8	139630305	139630402	98	*	12	2.65133	-0.486784	-12.5264	0.00178891	0.012239	99444	99455	12	-0.223369	chr8.75
chr8	139933507	139933651	145	*	24	5.59152	-0.609591	-20.2708	0.00178891	0.012239	99900	99923	24	-0.277779	chr8.6
chr8	140599170	140599440	271	*	27	4.37623	-0.471589	-16.785	0.00178891	0.012239	101547	101573	27	-0.202151	chr8.20
chr8	141149983	141150200	218	*	14	2.91988	-0.510859	-12.5688	0.00178891	0.012239	102180	102193	14	-0.242926	chr8.73
chr8	141182381	141182657	277	*	23	5.01639	-0.522406	-12.7569	0.00178891	0.012239	102590	102612	23	-0.231582	chr8.70
chr8	141245190	141245465	276	*	12	2.27848	-0.609459	-13.2168	0.00178891	0.012239	103212	103223	12	-0.232367	chr8.61
chr8	141266142	141266434	293	*	36	8.60055	-0.592855	-23.7898	0.00178891	0.012239	103347	103382	36	-0.271855	chr8.2
chr8	141279590	141279945	356	*	23	4.18395	0.458507	13.3895	0.00178891	0.012239	103516	103538	23	0.190591	chr8.58
chr8	141903083	141903292	210	*	32	5.57367	0.39457	11.9977	0.00178891	0.012239	104251	104282	32	0.174544	chr8.90
chr8	142699787	142700009	223	*	16	3.29522	-0.510687	-13.4512	0.00178891	0.012239	105845	105860	16	-0.231469	chr8.57
chr8	143179226	143179364	139	*	18	2.72136	-0.438943	-12.1333	0.00178891	0.012239	106936	106953	18	-0.1712	chr8.89
chr8	143350105	143350195	91	*	9	1.76111	-0.489875	-11.7872	0.00178891	0.012239	107739	107747	9	-0.183929	chr8.97
chr8	143549355	143549801	447	*	30	8.1665	-0.617715	-19.6615	0.00178891	0.012239	108210	108239	30	-0.285862	chr8.7
chr8	143768276	143768357	82	*	14	1.90923	-0.449179	-12.4012	0.00178891	0.012239	108823	108836	14	-0.154179	chr8.84
chr8	143978730	143978833	104	*	9	3.03245	-0.744532	-13.7688	0.00178891	0.012239	109428	109436	9	-0.336596	chr8.50
chr8	144012075	144012714	640	*	29	8.01034	-0.681549	-20.7891	0.00178891	0.012239	109467	109495	29	-0.309362	chr8.5
chr8	144675330	144675923	594	*	29	8.24893	-0.651204	-17.9161	0.00178891	0.012239	110734	110762	29	-0.284041	chr8.14
chr4	121304	121748	445	*	8	2.5445	-0.715118	-14.3057	0.00115741	0.0123723	61	68	8	-0.323199	chr4.43
chr4	1055907	1056438	532	*	42	8.15079	-0.526376	-15.2233	0.00115741	0.0123723	3637	3678	42	-0.194351	chr4.35
chr4	3202244	3203109	866	*	20	4.41908	-0.624211	-18.4708	0.00115741	0.0123723	8919	8938	20	-0.232844	chr4.19
chr4	3369746	3370397	652	*	42	7.48605	-0.439032	-17.2657	0.00115741	0.0123723	9510	9551	42	-0.191324	chr4.24
chr4	3372787	3373418	632	*	35	6.22658	-0.485249	-14.3178	0.00115741	0.0123723	9592	9626	35	-0.203836	chr4.41
chr4	4668973	4669314	342	*	29	5.44513	-0.4594	-16.0657	0.00115741	0.0123723	12905	12933	29	-0.210598	chr4.31
chr4	4763522	4763698	177	*	27	6.62122	-0.630819	-19.0345	0.00115741	0.0123723	13029	13055	27	-0.276565	chr4.12
chr4	6048588	6048782	195	*	21	5.02276	-0.572298	-19.3513	0.00115741	0.0123723	14586	14606	21	-0.256728	chr4.9
chr4	7650208	7650401	194	*	19	4.26105	-0.646111	-17.1303	0.00115741	0.0123723	18155	18173	19	-0.272705	chr4.26
chr4	7655309	7655654	346	*	25	4.48098	-0.405027	-14.2292	0.00115741	0.0123723	18191	18215	25	-0.194003	chr4.45
chr4	7811748	7812193	446	*	19	3.57173	0.427078	13.2895	0.00115741	0.0123723	18772	18790	19	0.201041	chr4.58
chr4	8228928	8229167	240	*	16	4.50397	-0.632501	-17.137	0.00115741	0.0123723	19682	19697	16	-0.286874	chr4.25
chr4	10684730	10685073	344	*	14	3.43406	-0.553203	-18.5653	0.00115741	0.0123723	23202	23215	14	-0.251388	chr4.18
chr4	13537043	13537665	623	*	58	10.5667	-0.407302	-17.6082	0.00115741	0.0123723	24315	24372	58	-0.186208	chr4.20
chr4	13540240	13541495	1256	*	30	7.64895	-0.577982	-14.464	0.00115741	0.0123723	24465	24494	30	-0.257012	chr4.39
chr4	26490427	26491008	582	*	26	3.78314	0.335627	14.6566	0.00115741	0.0123723	31550	31575	26	0.143387	chr4.37
chr4	28113738	28113945	208	*	24	3.74813	-0.505303	-14.3109	0.00115741	0.0123723	32147	32170	24	-0.193079	chr4.42
chr4	28116435	28116782	348	*	31	8.3517	-0.599914	-21.5257	0.00115741	0.0123723	32183	32213	31	-0.26916	chr4.3
chr4	34506657	34506951	295	*	27	2.84609	-0.36488	-14.5284	0.00115741	0.0123723	33267	33293	27	-0.125604	chr4.38
chr4	39481087	39481331	245	*	18	2.15838	-0.401477	-16.1408	0.00115741	0.0123723	35568	35585	18	-0.156183	chr4.30
chr4	40196212	40197286	1075	*	42	11.083	-0.592018	-20.7397	0.00115741	0.0123723	36241	36282	42	-0.278159	chr4.6
chr4	41612378	41612942	565	*	21	3.51104	0.413482	14.2232	0.00115741	0.0123723	37412	37432	21	0.179689	chr4.46
chr4	52076819	52077101	283	*	41	8.25793	-0.475443	-15.8423	0.00115741	0.0123723	42573	42613	41	-0.211266	chr4.32
chr4	55435409	55435465	57	*	6	1.46812	-0.5431	-13.582	0.00115741	0.0123723	45490	45495	6	-0.249079	chr4.55
chr4	68373656	68373887	232	*	16	3.17776	-0.497092	-13.9921	0.00115741	0.0123723	50169	50184	16	-0.216016	chr4.49
chr4	73998397	73998880	484	*	61	12.1192	-0.488705	-18.8718	0.00115741	0.0123723	52723	52783	61	-0.218367	chr4.14
chr4	74398432	74398662	231	*	16	2.99164	-0.611228	-14.3572	0.00115741	0.0123723	53310	53325	16	-0.29275	chr4.40
chr4	77193568	77193690	123	*	12	4.63123	-0.881856	-22.9356	0.00115741	0.0123723	55619	55630	12	-0.406681	chr4.2
chr4	81875599	81875719	121	*	8	1.65757	-0.475509	-13.8993	0.00115741	0.0123723	58398	58405	8	-0.230852	chr4.50
chr4	83113203	83113358	156	*	18	5.72931	-0.749991	-21.114	0.00115741	0.0123723	59547	59564	18	-0.32809	chr4.5
chr4	86548145	86548437	293	*	23	4.05198	-0.547289	-15.7523	0.00115741	0.0123723	61311	61333	23	-0.205767	chr4.33
[truncated: 11,845 more rows]
