# Supplementary material for: Methylation-Regulated Long Non-Coding RNA Expression in Ulcerative Colitis
Source: Int J Mol Sci. 2023 Jun 22;24(13):10500. doi: 10.3390/ijms241310500 (PMC10341861; doi:10.3390/ijms241310500)
Supplement: Supplementary file 1 [file ijms-24-10500-s001.zip › Table_S2.xlsx]

## Sheet: d05_lnc_block
Supplementary Table 2 correlation between lncRNA transcripts and DMR methylation levels
#lnc_symbol	lncRNA gene symbol
#lnc_transcript_id	Transcript id of lncRNA
#DMR	given name of DMR
#R correlation	Correlational R value between mean sample methylation lsvels and lncRNA expression
#correlation_pval	R cor.test correlational p.value of above correlation
#L	number of CpG sites in DMR
#cov	average coverage of CpG sites in DMR
lnc_symbol	lnc_transcript_id	DMR	R correlation	correlation_pval	L	cov
AC003965.2	ENST00000577140.1	chr16.23	-0.49	0.016	35	13.2
AC004066.1	ENST00000514879.1	chr4.78	-0.6	0.002	10	24.7
AC004540.2	ENST00000663469.1	chr7.188	-0.72	7.3e-05	6	34.1
AC004687.1	ENST00000579003.1	chr17.88	-0.79	5.4e-06	9	21.6
AC004847.1	ENST00000568457.1	chr7.70	-0.72	7.1e-05	20	13.8
AC005165.1	ENST00000423689.3	chr7.236	-0.68	0.00023	10	29.5
AC005165.1	ENST00000653704.1	chr7.236	-0.64	0.00077	10	29.5
AC005165.1	ENST00000671106.1	chr7.236	-0.58	0.003	10	29.5
AC005165.1	ENST00000446840.6	chr7.236	-0.51	0.011	10	29.5
AC005165.1	ENST00000656871.1	chr7.236	-0.41	0.047	10	29.5
AC005224.3	ENST00000583262.1	chr17.82	-0.75	2.8e-05	9	22.2
AC005229.4	ENST00000610085.1	chr7.250	-0.58	0.0033	14	18.2
AC005391.1	ENST00000613285.1	chr19.172	-0.49	0.016	7	9.8
AC007092.1	ENST00000650010.1	chr2.163	-0.46	0.025	23	29.6
AC007278.1	ENST00000450893.1	chr2.624	-0.58	0.0031	6	27.7
AC007384.1	ENST00000653259.1	chr7.60	-0.42	0.039	16	11.2
AC007569.1	ENST00000547282.1	chr12.91	-0.81	2.1e-06	8	12.6
AC007569.1	ENST00000664158.1	chr12.91	-0.66	0.00048	8	12.6
AC007608.3	ENST00000570167.1	chr16.14	-0.75	2.5e-05	26	18.1
AC007608.3	ENST00000570241.3	chr16.14	-0.72	7.6e-05	26	18.1
AC007608.3	ENST00000570241.3	chr16.185	-0.64	0.00081	7	10.5
AC007608.3	ENST00000570167.1	chr16.185	-0.6	0.0019	7	10.5
AC007728.2	ENST00000567728.1	chr16.72	-0.77	1.2e-05	5	20.8
AC007750.1	ENST00000418968.5	chr2.218	-0.63	0.0011	8	25.5
AC008147.1	ENST00000551284.1	chr12.272	-0.61	0.0014	6	26.4
AC008147.2	ENST00000552061.1	chr12.272	-0.67	0.00032	6	26.4
AC008522.1	ENST00000639479.1	chr5.438	-0.48	0.017	9	18.4
AC008659.1	ENST00000501834.1	chr5.9	-0.6	0.0021	17	20.5
AC008750.1	ENST00000532473.1	chr19.96	-0.58	0.0027	9	15.3
AC008760.2	ENST00000614781.1	chr19.194	-0.56	0.0047	8	10.3
AC008875.3	ENST00000657195.1	chr5.37	-0.77	1e-05	42	25.7
AC008875.3	ENST00000655830.1	chr5.37	-0.76	2e-05	42	25.7
AC008875.3	ENST00000655830.1	chr5.92	-0.74	4.2e-05	16	9
AC008875.3	ENST00000657195.1	chr5.92	-0.72	6.9e-05	16	9
AC008875.3	ENST00000659142.1	chr5.92	-0.71	0.00011	16	9
AC008875.3	ENST00000659142.1	chr5.37	-0.65	0.00065	42	25.7
AC008906.2	ENST00000667085.1	chr5.281	-0.66	0.00041	6	21.3
AC009509.4	ENST00000619202.1	chr12.170	-0.59	0.0023	13	24.1
AC010536.1	ENST00000538868.2	chr16.22	-0.58	0.003	41	14.5
AC010609.1	ENST00000519375.1	chr5.91	-0.71	9.4e-05	7	23.4
AC010609.1	ENST00000519375.1	chr5.108	-0.68	0.00026	14	33.2
AC010883.2	ENST00000669652.1	chr2.718	-0.8	3.2e-06	8	14.5
AC011346.1	ENST00000669375.1	chr5.105	-0.6	0.0021	6	34.1
AC011611.3	ENST00000552367.1	chr12.150	-0.6	0.002	11	19.3
AC011676.1	ENST00000517658.1	chr8.61	-0.45	0.028	12	16.9
AC011676.1	ENST00000517658.1	chr8.2	-0.41	0.048	36	13.5
AC012236.1	ENST00000558388.6	chr15.78	-0.62	0.0012	10	25.4
AC012236.1	ENST00000560812.5	chr15.78	-0.47	0.021	10	25.4
AC012368.1	ENST00000674891.1	chr2.132	-0.77	1.1e-05	15	17.7
AC013553.3	ENST00000612943.1	chr15.123	-0.51	0.011	11	17.5
AC016831.6	ENST00000643779.1	chr7.101	-0.75	3e-05	13	19.7
AC016831.6	ENST00000644432.1	chr7.101	-0.55	0.0053	13	19.7
AC018607.1	ENST00000518552.2	chr8.389	-0.73	5e-05	5	18.3
AC018607.1	ENST00000518552.2	chr8.219	-0.67	0.00038	8	13.8
AC018607.1	ENST00000518552.2	chr8.286	-0.59	0.0025	6	24.2
AC019257.1	ENST00000517676.2	chr8.180	-0.78	5.8e-06	32	25
AC019257.1	ENST00000662506.1	chr8.180	-0.68	0.00024	32	25
AC019257.2	ENST00000605539.1	chr8.180	-0.58	0.0028	32	25
AC020659.1	ENST00000309874.2	chr15.98	-0.53	0.0071	18	9.5
AC020659.1	ENST00000568861.1	chr15.98	-0.44	0.031	18	9.5
AC020931.1	ENST00000589622.1	chr19.54	-0.68	0.00023	10	13.5
AC021188.1	ENST00000421534.1	chr2.677	-0.6	0.0022	6	15.4
AC021678.2	ENST00000521731.1	chr8.274	-0.52	0.0085	5	17.8
AC021678.2	ENST00000521731.1	chr8.56	-0.51	0.012	11	10.5
AC021678.2	ENST00000521731.1	chr8.78	-0.47	0.02	9	13
AC022182.2	ENST00000525556.1	chr8.96	-0.74	4.1e-05	8	18.2
AC022915.3	ENST00000518620.1	chr8.104	-0.57	0.0037	7	26
AC024588.1	ENST00000653650.1	chr5.480	-0.64	0.0007	6	23.5
AC024909.1	ENST00000611513.1	chr12.64	-0.49	0.016	19	20.8
AC024941.2	ENST00000670029.1	chr12.131	-0.44	0.03	9	21.9
AC025576.2	ENST00000535806.1	chr12.120	-0.74	3.5e-05	12	22.8
AC034199.1	ENST00000511921.2	chr5.25	-0.67	0.00039	19	23.4
AC034199.1	ENST00000511921.2	chr5.2	-0.66	0.00047	23	26.3
AC044810.2	ENST00000527847.5	chr11.228	-0.62	0.0011	6	24.6
AC046195.1	ENST00000657186.1	chr8.238	-0.47	0.02	18	26.1
AC073626.1	ENST00000415146.1	chr7.248	-0.7	0.00014	6	56.3
AC073626.1	ENST00000415146.1	chr7.81	-0.6	0.0022	22	36.1
AC073655.2	ENST00000551941.1	chr12.108	-0.65	0.00066	14	16.7
AC083837.1	ENST00000649603.1	chr8.149	-0.71	0.00012	5	31.8
AC084026.2	ENST00000521101.1	chr8.11	-0.66	0.00049	35	14.5
AC084048.1	ENST00000505494.1	chr4.18	-0.76	1.7e-05	14	37.3
AC087500.1	ENST00000663434.1	chr17.76	-0.63	0.0011	14	15.4
AC090136.3	ENST00000665275.1	chr8.105	-0.51	0.011	24	14.1
AC090206.1	ENST00000615734.1	chr18.60	-0.49	0.014	8	18.4
AC090739.1	ENST00000522190.1	chr8.372	-0.48	0.018	6	30
AC091078.1	ENST00000670300.1	chr15.95	-0.56	0.004	14	17.7
AC092068.1	ENST00000592525.1	chr19.136	-0.46	0.023	6	11.8
AC092142.1	ENST00000561826.1	chr16.143	-0.78	6.9e-06	8	18.4
AC092142.1	ENST00000567021.1	chr16.143	-0.68	0.00027	8	18.4
AC092145.1	ENST00000564809.1	chr16.198	-0.67	0.00038	14	11.9
AC092384.1	ENST00000378347.2	chr16.214	-0.67	0.00038	12	11.8
AC092384.1	ENST00000378347.2	chr16.47	-0.61	0.0017	19	15.3
AC092384.3	ENST00000564646.1	chr16.214	-0.67	0.00035	12	11.8
AC092384.3	ENST00000564646.1	chr16.47	-0.65	0.0006	19	15.3
AC092720.3	ENST00000657113.1	chr16.117	-0.42	0.041	15	18.3
AC093423.2	ENST00000429074.1	chr1.568	-0.7	0.00016	6	13
AC093535.1	ENST00000512779.1	chr5.150	-0.7	0.00015	14	24.8
AC093535.1	ENST00000648070.1	chr5.150	-0.66	0.00048	14	24.8
AC093535.1	ENST00000512500.1	chr5.150	-0.64	0.00078	14	24.8
AC093535.1	ENST00000515808.5	chr5.150	-0.47	0.02	14	24.8
AC093802.1	ENST00000650712.1	chr2.692	-0.42	0.042	6	16.9
AC093866.1	ENST00000612706.1	chr4.125	-0.67	0.00037	9	12.9
AC097709.1	ENST00000669992.1	chr4.14	-0.54	0.0065	61	13.8
AC103858.1	ENST00000607019.1	chr15.16	-0.66	0.0005	17	16.4
AC107959.4	ENST00000397703.6	chr8.53	-0.79	3.6e-06	11	19.5
AC107959.4	ENST00000397703.6	chr8.190	-0.42	0.04	26	9.8
AC109446.2	ENST00000567344.1	chr16.127	-0.51	0.011	8	11.4
AC111170.1	ENST00000591110.1	chr17.32	-0.71	0.00011	14	12.7
AC111170.1	ENST00000591110.1	chr17.196	-0.59	0.0024	10	12.8
AC111170.2	ENST00000585369.1	chr17.196	-0.63	0.00093	10	12.8
AC111170.2	ENST00000585369.1	chr17.32	-0.6	0.002	14	12.7
AC112196.1	ENST00000515092.1	chr5.509	-0.49	0.015	7	14.8
AC112721.1	ENST00000409162.1	chr2.432	-0.52	0.0087	15	11.5
AC112721.2	ENST00000409910.1	chr2.432	-0.61	0.0014	15	11.5
AC113398.2	ENST00000507630.1	chr5.191	-0.77	1e-05	12	16.4
AC113398.2	ENST00000507630.1	chr5.231	-0.66	0.00046	6	21.1
AC114812.2	ENST00000439336.1	chr2.348	-0.76	1.9e-05	11	20
AC116366.1	ENST00000443093.2	chr5.274	-0.72	7.9e-05	6	10.8
AC116667.1	ENST00000604855.3	chr16.49	-0.47	0.019	19	19.6
AC118755.2	ENST00000584676.1	chr17.62	-0.67	0.00037	19	24.9
AC123567.2	ENST00000659763.1	chr12.185	-0.72	6.6e-05	9	12.7
AC123567.2	ENST00000669622.1	chr12.185	-0.41	0.047	9	12.7
AC127526.2	ENST00000527970.1	chr11.117	-0.56	0.0048	33	22
AC133065.1	ENST00000572017.1	chr16.8	-0.67	0.0003	23	20.4
AC133065.1	ENST00000573071.1	chr16.8	-0.62	0.0014	23	20.4
AC133644.2	ENST00000643276.1	chr2.179	-0.65	0.00059	8	21.7
AC136475.1	ENST00000508004.2	chr11.16	-0.65	0.00054	20	10.8
AC136475.2	ENST00000526612.1	chr11.16	-0.52	0.0087	20	10.8
AC136475.3	ENST00000533924.1	chr11.4	-0.68	0.00026	31	26
AC136475.3	ENST00000534742.1	chr11.4	-0.66	0.00049	31	26
AC136475.9	ENST00000605240.1	chr11.16	-0.46	0.024	20	10.8
AC137932.1	ENST00000564394.2	chr16.114	-0.6	0.0018	9	13.3
AC138028.4	ENST00000564984.1	chr16.122	-0.49	0.015	9	9.7
AC141424.1	ENST00000599026.1	chr17.72	-0.6	0.002	17	11
AC144652.1	ENST00000609974.1	chr7.83	-0.41	0.049	9	18.5
AC145098.1	ENST00000506025.1	chr5.213	-0.85	1.9e-07	8	13.5
AC145146.1	ENST00000514270.1	chr5.283	-0.48	0.018	10	21.8
AC243829.4	ENST00000620056.4	chr17.70	-0.6	0.002	8	26.9
AC243967.2	ENST00000601409.1	chr19.108	-0.45	0.027	6	25.4
AC244100.2	ENST00000612584.1	chr17.97	-0.82	9.5e-07	16	18
AC244100.3	ENST00000617328.1	chr17.97	-0.7	0.00012	16	18
ADD3-AS1	ENST00000627565.2	chr10.112	-0.53	0.0078	12	13.3
ADORA2A-AS1	ENST00000326341.8	chr22.23	-0.62	0.0013	14	11
AGAP1-IT1	ENST00000440498.1	chr2.171	-0.49	0.014	20	27
AGAP2-AS1	ENST00000542466.2	chr12.311	-0.45	0.029	7	11.3
AL008729.2	ENST00000606393.1	chr6.197	-0.79	4.3e-06	6	22.1
AL008729.2	ENST00000606393.1	chr6.90	-0.65	0.00059	20	14.3
AL021978.1	ENST00000664650.1	chr6.494	-0.8	2.4e-06	6	24.3
AL022067.1	ENST00000602426.1	chr6.168	-0.63	0.0009	7	28.3
AL022098.1	ENST00000664890.1	chr6.418	-0.73	6e-05	6	16.5
AL022318.1	ENST00000450216.1	chr22.50	-0.74	3.7e-05	8	28.5
AL022328.3	ENST00000607943.1	chr22.14	-0.71	9.6e-05	11	16.8
AL023653.1	ENST00000432513.1	chrX.1	-0.59	0.0022	22	13.4
AL031600.1	ENST00000563610.1	chr16.194	-0.66	0.0004	14	10.3
AL031733.2	ENST00000451992.2	chr1.737	-0.69	0.00018	6	16.2
AL031733.2	ENST00000451992.2	chr1.161	-0.69	0.0002	6	16.8
AL031733.2	ENST00000451992.2	chr1.140	-0.45	0.026	13	12.3
AL035530.2	ENST00000667452.1	chr6.62	-0.88	1.5e-08	16	30.1
AL035530.2	ENST00000664321.1	chr6.62	-0.65	0.00062	16	30.1
AL035530.2	ENST00000659621.1	chr6.62	-0.59	0.0023	16	30.1
AL096865.1	ENST00000606796.1	chr6.73	-0.71	0.00012	12	25.1
AL121672.1	ENST00000439423.1	chr22.6	-0.63	0.0011	23	12
AL121672.1	ENST00000439423.1	chr22.29	-0.62	0.0013	12	18.6
AL121672.1	ENST00000439423.1	chr22.54	-0.57	0.0036	12	9.9
AL121672.1	ENST00000439423.1	chr22.17	-0.52	0.0087	15	12.9
AL121935.1	ENST00000642778.1	chr6.10	-0.76	1.7e-05	32	25.1
AL121985.1	ENST00000628340.1	chr1.50	-0.84	3.5e-07	19	17.7
AL135926.1	ENST00000650631.1	chr1.685	-0.43	0.037	6	24.7
AL138930.1	ENST00000446952.1	chr1.365	-0.61	0.0014	6	19.8
AL138930.1	ENST00000446952.1	chr1.435	-0.43	0.038	17	18.8
AL139807.1	ENST00000500636.2	chr6.418	-0.66	0.00051	6	16.5
AL157400.2	ENST00000660192.1	chr10.174	-0.53	0.0083	18	18.9
AL157402.2	ENST00000566394.1	chr1.35	-0.82	1.2e-06	28	17
AL157402.2	ENST00000566394.1	chr1.232	-0.75	2.7e-05	8	31
AL157955.1	ENST00000554433.1	chr14.25	-0.58	0.0033	12	22.9
AL160400.1	ENST00000666473.1	chr6.43	-0.81	1.4e-06	24	15.7
AL161668.3	ENST00000557335.1	chr14.19	-0.67	0.00034	33	18.2
AL354743.2	ENST00000669140.1	chr1.82	-0.6	0.0018	52	9.6
AL355388.2	ENST00000650235.1	chr1.791	-0.67	0.00036	6	21
AL356276.1	ENST00000453692.1	chr1.238	-0.67	0.00035	13	33.9
AL357033.2	ENST00000430184.1	chr20.20	-0.75	2.4e-05	26	8.5
AL359962.3	ENST00000660512.1	chr1.341	-0.84	3.4e-07	12	19.3
AL365361.1	ENST00000566942.1	chr1.14	-0.73	5.7e-05	39	16.4
AL390208.1	ENST00000605885.1	chr6.434	-0.53	0.0082	10	34.9
AL391832.3	ENST00000549744.1	chr1.603	-0.45	0.026	8	9.8
AL450352.1	ENST00000660823.1	chr1.564	-0.71	0.00012	6	18.6
AL512363.1	ENST00000425089.1	chr6.462	-0.68	0.00028	9	24.1
AL513008.1	ENST00000412701.1	chr6.442	-0.56	0.0043	6	13.2
AL590068.4	ENST00000670247.1	chr10.1	-0.58	0.0029	36	18
AL590438.1	ENST00000607061.1	chr1.82	-0.76	1.6e-05	52	9.6
AL591518.1	ENST00000644129.1	chr6.217	-0.62	0.0014	6	18.2
AL591518.1	ENST00000642235.1	chr6.217	-0.51	0.011	6	18.2
AL592295.4	ENST00000636161.1	chr1.38	-0.65	0.00054	23	23.6
AL592295.4	ENST00000636161.1	chr1.52	-0.58	0.0031	25	17.3
AL592430.1	ENST00000414383.1	chr10.159	-0.73	5.6e-05	12	27.3
AL592430.1	ENST00000619719.1	chr10.159	-0.54	0.0061	12	27.3
AL596188.1	ENST00000452888.1	chr6.36	-0.45	0.025	22	16.6
AL603783.1	ENST00000667122.1	chr6.202	-0.63	0.00098	20	12.7
AL603783.1	ENST00000667122.1	chr6.33	-0.52	0.0095	38	15.8
AL645941.1	ENST00000415875.2	chr6.356	-0.51	0.011	6	23
AL662797.1	ENST00000607476.1	chr6.167	-0.48	0.018	16	16.9
ANKRD44-AS1	ENST00000449346.1	chr2.19	-0.7	0.00013	16	29.1
ANKRD44-IT1	ENST00000428191.1	chr2.47	-0.74	3e-05	17	17.9
AP000553.1	ENST00000498589.1	chr22.32	-0.59	0.0022	9	14.3
AP001434.1	ENST00000444977.1	chr21.19	-0.61	0.0014	14	18.3
AP002762.2	ENST00000649590.1	chr11.205	-0.63	0.00088	8	43.2
AP002762.2	ENST00000649590.1	chr11.68	-0.6	0.002	8	33.3
AP003721.2	ENST00000664141.1	chr11.51	-0.65	0.00056	11	19.4
AP004609.1	ENST00000498872.2	chr11.182	-0.65	0.00063	7	13.3
AP004609.1	ENST00000498872.2	chr11.20	-0.63	0.00089	23	15.4
ARHGEF2-AS1	ENST00000415726.1	chr1.791	-0.5	0.013	6	21
ARNTL2-AS1	ENST00000500498.2	chr12.201	-0.53	0.0078	6	15.6
ARNTL2-AS1	ENST00000500498.2	chr12.45	-0.53	0.0078	12	28.8
ATP13A4-AS1	ENST00000426459.1	chr3.45	-0.48	0.018	25	33.8
BISPR	ENST00000634291.2	chr19.5	-0.73	4.7e-05	34	14.2
BISPR	ENST00000634731.2	chr19.5	-0.73	5.2e-05	34	14.2
BISPR	ENST00000635339.1	chr19.5	-0.62	0.0013	34	14.2
BX640514.2	ENST00000617730.1	chr20.15	-0.48	0.019	23	11
CARD8-AS1	ENST00000602172.1	chr19.85	-0.82	9.9e-07	6	19.2
CARD8-AS1	ENST00000602172.1	chr19.138	-0.68	0.00027	8	15.6
CASC19	ENST00000641733.1	chr8.374	-0.45	0.027	6	12.9
CASC19	ENST00000641588.1	chr8.374	-0.44	0.031	6	12.9
CD27-AS1	ENST00000659623.1	chr12.178	-0.48	0.017	10	15.9
CD27-AS1	ENST00000659623.1	chr12.24	-0.44	0.032	12	25.8
CD27-AS1	ENST00000659623.1	chr12.237	-0.41	0.048	9	8.4
CYP2U1-AS1	ENST00000513071.2	chr4.52	-0.46	0.023	21	21.7
CYP2U1-AS1	ENST00000658105.1	chr4.52	-0.45	0.028	21	21.7
CYTOR	ENST00000646865.1	chr2.179	-0.81	1.5e-06	8	21.7
CYTOR	ENST00000629257.1	chr2.179	-0.77	9.8e-06	8	21.7
CYTOR	ENST00000642451.1	chr2.179	-0.73	5.9e-05	8	21.7
CYTOR	ENST00000645257.1	chr2.179	-0.7	0.00014	8	21.7
CYTOR	ENST00000409139.6	chr2.179	-0.69	0.00018	8	21.7
CYTOR	ENST00000423846.5	chr2.179	-0.68	0.00023	8	21.7
CYTOR	ENST00000409898.2	chr2.179	-0.68	0.00023	8	21.7
CYTOR	ENST00000646386.1	chr2.179	-0.67	0.00031	8	21.7
CYTOR	ENST00000414030.6	chr2.179	-0.67	0.00034	8	21.7
CYTOR	ENST00000643589.1	chr2.179	-0.66	0.00043	8	21.7
CYTOR	ENST00000331944.10	chr2.179	-0.56	0.0045	8	21.7
CYTOR	ENST00000642796.1	chr2.179	-0.55	0.0052	8	21.7
CYTOR	ENST00000414584.1	chr2.179	-0.54	0.0067	8	21.7
CYTOR	ENST00000644478.1	chr2.179	-0.53	0.0079	8	21.7
DELEC1	ENST00000648852.1	chr9.5	-0.62	0.0012	14	17.2
DIRC3	ENST00000486365.5	chr2.231	-0.45	0.027	16	11.7
DRAIC	ENST00000643306.1	chr15.76	-0.43	0.035	26	18.3
EPCAM-DT	ENST00000441997.5	chr2.630	-0.5	0.013	9	16.9
EPCAM-DT	ENST00000419035.1	chr2.630	-0.43	0.034	9	16.9
FOXD2-AS1	ENST00000445551.1	chr1.645	-0.68	0.00025	10	14.5
GCSIR	ENST00000434807.1	chr2.530	-0.54	0.0066	15	12.4
GMDS-DT	ENST00000663428.1	chr6.145	-0.68	0.00029	14	20.8
GMDS-DT	ENST00000530833.6	chr6.145	-0.62	0.0012	14	20.8
GMDS-DT	ENST00000660533.1	chr6.145	-0.62	0.0012	14	20.8
GMDS-DT	ENST00000456943.6	chr6.145	-0.61	0.0017	14	20.8
HOXA-AS2	ENST00000523364.1	chr7.187	-0.91	8.8e-10	40	18.9
HOXA-AS2	ENST00000517635.2	chr7.79	-0.9	1.8e-09	19	12
HOXA-AS2	ENST00000523364.1	chr7.113	-0.88	1.2e-08	44	19.2
HOXA-AS2	ENST00000517635.2	chr7.164	-0.88	1.4e-08	47	13.4
HOXA-AS2	ENST00000517635.2	chr7.187	-0.88	1.8e-08	40	18.9
HOXA-AS2	ENST00000523364.1	chr7.164	-0.87	2.3e-08	47	13.4
HOXA-AS2	ENST00000521159.5	chr7.66	-0.87	3e-08	149	16.5
HOXA-AS2	ENST00000517550.1	chr7.79	-0.86	5.4e-08	19	12
HOXA-AS2	ENST00000521159.5	chr7.187	-0.86	5.5e-08	40	18.9
HOXA-AS2	ENST00000517550.1	chr7.187	-0.86	1e-07	40	18.9
HOXA-AS2	ENST00000521159.5	chr7.113	-0.86	1e-07	44	19.2
HOXA-AS2	ENST00000517635.2	chr7.22	-0.85	1.1e-07	39	15
HOXA-AS2	ENST00000517550.1	chr7.164	-0.85	1.3e-07	47	13.4
HOXA-AS2	ENST00000521159.5	chr7.164	-0.84	3e-07	47	13.4
HOXA-AS2	ENST00000517635.2	chr7.113	-0.84	3e-07	44	19.2
HOXA-AS2	ENST00000593438.1	chr7.164	-0.84	3.3e-07	47	13.4
HOXA-AS2	ENST00000523364.1	chr7.53	-0.83	4.1e-07	69	16.2
HOXA-AS2	ENST00000593438.1	chr7.79	-0.82	7.1e-07	19	12
HOXA-AS2	ENST00000523364.1	chr7.79	-0.82	8.2e-07	19	12
HOXA-AS2	ENST00000521159.5	chr7.79	-0.81	1.4e-06	19	12
HOXA-AS2	ENST00000517550.1	chr7.66	-0.81	1.5e-06	149	16.5
HOXA-AS2	ENST00000523364.1	chr7.217	-0.81	1.6e-06	40	17.9
HOXA-AS2	ENST00000517550.1	chr7.113	-0.81	2e-06	44	19.2
HOXA-AS2	ENST00000521159.5	chr7.53	-0.8	2.8e-06	69	16.2
HOXA-AS2	ENST00000523364.1	chr7.22	-0.8	3.2e-06	39	15
HOXA-AS2	ENST00000521159.5	chr7.217	-0.8	3.5e-06	40	17.9
HOXA-AS2	ENST00000593438.1	chr7.187	-0.79	5.2e-06	40	18.9
HOXA-AS2	ENST00000517550.1	chr7.53	-0.78	6.3e-06	69	16.2
HOXA-AS2	ENST00000593438.1	chr7.53	-0.78	7.2e-06	69	16.2
HOXA-AS2	ENST00000517635.2	chr7.53	-0.77	1.1e-05	69	16.2
HOXA-AS2	ENST00000593438.1	chr7.22	-0.74	3e-05	39	15
HOXA-AS2	ENST00000593438.1	chr7.217	-0.74	3e-05	40	17.9
HOXA-AS2	ENST00000517550.1	chr7.217	-0.72	6.2e-05	40	17.9
HOXA-AS2	ENST00000517635.2	chr7.217	-0.71	0.00011	40	17.9
HOXA-AS3	ENST00000524304.1	chr7.187	-0.89	7.8e-09	40	18.9
HOXA-AS3	ENST00000524304.1	chr7.66	-0.86	6.3e-08	149	16.5
HOXA-AS3	ENST00000524304.1	chr7.113	-0.85	1.1e-07	44	19.2
IFNG-AS1	ENST00000538665.5	chr12.71	-0.78	7e-06	13	25.2
IFNG-AS1	ENST00000541715.5	chr12.71	-0.72	6.2e-05	13	25.2
IFNG-AS1	ENST00000536914.1	chr12.71	-0.61	0.0016	13	25.2
IFNG-AS1	ENST00000674322.1	chr12.71	-0.59	0.0025	13	25.2
IL6-AS1	ENST00000325042.2	chr7.246	-0.6	0.002	9	13
IRF1-AS1	ENST00000461203.5	chr5.274	-0.78	6.3e-06	6	10.8
IRF1-AS1	ENST00000461203.5	chr5.286	-0.77	1.2e-05	5	13.9
IRF1-AS1	ENST00000612967.2	chr5.274	-0.76	1.5e-05	6	10.8
IRF1-AS1	ENST00000612967.2	chr5.286	-0.76	1.9e-05	5	13.9
IRF1-AS1	ENST00000337752.6	chr5.274	-0.69	0.00018	6	10.8
IRF1-AS1	ENST00000337752.6	chr5.286	-0.68	0.00023	5	13.9
IRF1-AS1	ENST00000378947.7	chr5.286	-0.66	0.00045	5	13.9
IRF1-AS1	ENST00000378953.8	chr5.286	-0.61	0.0016	5	13.9
IRF1-AS1	ENST00000378947.7	chr5.274	-0.6	0.0021	6	10.8
IRF1-AS1	ENST00000378953.8	chr5.274	-0.43	0.036	6	10.8
ITPRIP-AS1	ENST00000434792.1	chr10.115	-0.71	0.00011	13	14.3
KLHDC7B-DT	ENST00000609178.1	chr22.96	-0.59	0.0026	15	11.4
KLRK1-AS1	ENST00000666750.1	chr12.79	-0.82	7.4e-07	10	26
KLRK1-AS1	ENST00000663376.1	chr12.79	-0.58	0.0033	10	26
KLRK1-AS1	ENST00000654540.1	chr12.79	-0.49	0.016	10	26
LGR4-AS1	ENST00000525833.5	chr11.258	-0.61	0.0014	6	21.7
LINC-PINT	ENST00000643135.1	chr7.101	-0.81	1.6e-06	13	19.7
LINC-PINT	ENST00000423414.5	chr7.101	-0.66	0.00042	13	19.7
LINC-PINT	ENST00000643855.1	chr7.101	-0.65	0.00063	13	19.7
LINC-PINT	ENST00000644804.1	chr7.101	-0.65	0.00064	13	19.7
LINC-PINT	ENST00000435523.5	chr7.101	-0.64	0.00074	13	19.7
LINC-PINT	ENST00000431189.1	chr7.101	-0.6	0.0019	13	19.7
LINC-PINT	ENST00000643373.1	chr7.101	-0.55	0.0053	13	19.7
LINC-PINT	ENST00000433079.5	chr7.101	-0.51	0.01	13	19.7
LINC00261	ENST00000638550.2	chr20.29	-0.5	0.013	11	12.1
LINC00261	ENST00000638550.2	chr20.37	-0.49	0.015	12	24
LINC00261	ENST00000564492.1	chr20.37	-0.48	0.018	12	24
LINC00261	ENST00000564492.1	chr20.29	-0.46	0.023	11	12.1
LINC00582	ENST00000448058.1	chr1.89	-0.61	0.0015	8	20.1
LINC00689	ENST00000438049.5	chr7.87	-0.6	0.0018	14	15.9
LINC00899	ENST00000444890.1	chr22.29	-0.57	0.0036	12	18.6
LINC00899	ENST00000444890.1	chr22.54	-0.54	0.0064	12	9.9
LINC00940	ENST00000418006.1	chr12.129	-0.41	0.048	27	13.2
LINC01006	ENST00000425712.1	chr7.249	-0.58	0.0027	11	20.2
LINC01006	ENST00000656837.1	chr7.249	-0.53	0.008	11	20.2
LINC01137	ENST00000424989.1	chr1.242	-0.56	0.0046	9	12
LINC01146	ENST00000670645.1	chr14.25	-0.73	4.4e-05	12	22.9
LINC01146	ENST00000654646.1	chr14.25	-0.46	0.023	12	22.9
LINC01147	ENST00000557631.6	chr14.25	-0.7	0.00013	12	22.9
LINC01238	ENST00000426962.1	chr2.215	-0.46	0.025	6	37
LINC01344	ENST00000449842.2	chr1.505	-0.72	7.1e-05	6	11.7
LINC01358	ENST00000660872.1	chr1.593	-0.49	0.015	5	13.1
LINC01358	ENST00000447329.5	chr1.765	-0.48	0.017	5	14
LINC01891	ENST00000439798.1	chr2.478	-0.45	0.026	5	9.6
LINC01943	ENST00000628090.1	chr2.179	-0.79	4.1e-06	8	21.7
LINC01943	ENST00000625410.1	chr2.179	-0.64	0.0007	8	21.7
LINC01948	ENST00000511661.3	chr5.365	-0.59	0.0027	6	23.6
LINC02057	ENST00000503882.1	chr5.437	-0.71	0.00012	10	13.2
LINC02090	ENST00000419151.2	chr17.197	-0.58	0.0029	16	11.4
LINC02100	ENST00000512978.1	chr5.194	-0.63	0.001	14	18
LINC02325	ENST00000662988.1	chr14.7	-0.71	9.1e-05	36	15.2
LINC02328	ENST00000557195.5	chr14.30	-0.55	0.0058	18	16.6
LINC02352	ENST00000557928.1	chr15.78	-0.57	0.004	10	25.4
LINC02384	ENST00000441255.7	chr12.96	-0.67	0.00037	15	19.6
LINC02384	ENST00000539404.1	chr12.96	-0.62	0.0013	15	19.6
LINC02384	ENST00000546086.1	chr12.96	-0.56	0.0044	15	19.6
LINC02384	ENST00000536094.1	chr12.96	-0.47	0.019	15	19.6
LINC02405	ENST00000546062.2	chr12.76	-0.81	1.9e-06	62	11.3
LINC02405	ENST00000658026.1	chr12.76	-0.75	2.2e-05	62	11.3
LINC02405	ENST00000656788.1	chr12.76	-0.72	6.8e-05	62	11.3
LINC02458	ENST00000549278.2	chr12.254	-0.63	0.00097	5	16.9
LINC02605	ENST00000565297.2	chr8.149	-0.61	0.0014	5	31.8
LINC02642	ENST00000420395.1	chr10.137	-0.58	0.0028	5	18.5
LINC02691	ENST00000553757.1	chr14.28	-0.55	0.0054	38	13.3
LINC02694	ENST00000643127.1	chr15.23	-0.73	4.7e-05	11	18.2
LINC02694	ENST00000645994.1	chr15.23	-0.73	5.2e-05	11	18.2
LINC02863	ENST00000454380.1	chr5.286	-0.66	0.00048	5	13.9
MIR193BHG	ENST00000641765.1	chr16.34	-0.6	0.0018	17	23.8
MIR193BHG	ENST00000641765.1	chr16.108	-0.49	0.016	19	11.4
MIR223HG	ENST00000658749.1	chrX.31	-0.62	0.0013	6	18.3
MIR223HG	ENST00000621933.1	chrX.31	-0.56	0.0046	6	18.3
MIR3142HG	ENST00000517927.1	chr5.146	-0.72	7.5e-05	6	22.3
MIR34AHG	ENST00000635405.2	chr1.379	-0.43	0.037	20	12.2
MIR3681HG	ENST00000664018.1	chr2.292	-0.51	0.011	12	24.2
MIR3936HG	ENST00000621103.4	chr5.506	-0.6	0.0018	7	18
MIR4435-2HG	ENST00000659933.1	chr2.399	-0.86	6.7e-08	6	24.8
MIR4435-2HG	ENST00000656416.1	chr2.399	-0.85	1.2e-07	6	24.8
MIR4435-2HG	ENST00000673668.1	chr2.399	-0.83	4.7e-07	6	24.8
MIR4435-2HG	ENST00000673809.1	chr2.545	-0.82	7.9e-07	7	18.7
MIR4435-2HG	ENST00000659933.1	chr2.545	-0.81	1.3e-06	7	18.7
MIR4435-2HG	ENST00000432818.5	chr2.399	-0.81	2.1e-06	6	24.8
MIR4435-2HG	ENST00000673756.1	chr2.399	-0.78	5.9e-06	6	24.8
MIR4435-2HG	ENST00000673960.1	chr2.399	-0.78	8.1e-06	6	24.8
MIR4435-2HG	ENST00000661945.1	chr2.545	-0.77	1.1e-05	7	18.7
MIR4435-2HG	ENST00000409569.2	chr2.399	-0.76	1.4e-05	6	24.8
MIR4435-2HG	ENST00000451884.6	chr2.545	-0.76	1.4e-05	7	18.7
MIR4435-2HG	ENST00000656416.1	chr2.545	-0.75	2.8e-05	7	18.7
MIR4435-2HG	ENST00000674013.1	chr2.399	-0.73	5.1e-05	6	24.8
MIR4435-2HG	ENST00000669515.1	chr2.399	-0.73	5.3e-05	6	24.8
MIR4435-2HG	ENST00000443467.6	chr2.545	-0.73	6.1e-05	7	18.7
MIR4435-2HG	ENST00000674037.1	chr2.399	-0.72	7.4e-05	6	24.8
MIR4435-2HG	ENST00000443467.6	chr2.399	-0.72	7.9e-05	6	24.8
MIR4435-2HG	ENST00000673700.1	chr2.545	-0.7	0.00015	7	18.7
MIR4435-2HG	ENST00000661945.1	chr2.399	-0.69	0.00017	6	24.8
MIR4435-2HG	ENST00000643766.1	chr2.399	-0.69	0.00021	6	24.8
MIR4435-2HG	ENST00000451884.6	chr2.567	-0.66	0.00043	6	23
MIR4435-2HG	ENST00000673654.1	chr2.399	-0.65	0.00053	6	24.8
MIR4435-2HG	ENST00000673964.1	chr2.399	-0.65	0.00058	6	24.8
MIR4435-2HG	ENST00000439494.1	chr2.399	-0.62	0.0011	6	24.8
MIR4435-2HG	ENST00000673878.1	chr2.399	-0.62	0.0013	6	24.8
MIR4435-2HG	ENST00000659933.1	chr2.567	-0.61	0.0016	6	23
MIR4435-2HG	ENST00000662384.1	chr2.545	-0.6	0.0018	7	18.7
MIR4435-2HG	ENST00000673653.1	chr2.399	-0.6	0.002	6	24.8
MIR4435-2HG	ENST00000658936.1	chr2.399	-0.59	0.0022	6	24.8
MIR4435-2HG	ENST00000669515.1	chr2.567	-0.59	0.0025	6	23
MIR4435-2HG	ENST00000674070.1	chr2.399	-0.58	0.0027	6	24.8
MIR4435-2HG	ENST00000441075.1	chr2.399	-0.58	0.0031	6	24.8
MIR4435-2HG	ENST00000669875.1	chr2.399	-0.56	0.0041	6	24.8
MIR4435-2HG	ENST00000669515.1	chr2.545	-0.56	0.0043	7	18.7
MIR4435-2HG	ENST00000658936.1	chr2.545	-0.54	0.0062	7	18.7
MIR4435-2HG	ENST00000669875.1	chr2.545	-0.54	0.007	7	18.7
MIR4435-2HG	ENST00000673700.1	chr2.567	-0.53	0.0078	6	23
MIR4435-2HG	ENST00000674045.1	chr2.399	-0.53	0.0084	6	24.8
MIR4435-2HG	ENST00000664498.1	chr2.567	-0.5	0.013	6	23
MIR4435-2HG	ENST00000673653.1	chr2.545	-0.49	0.016	7	18.7
MIR4435-2HG	ENST00000674070.1	chr2.545	-0.49	0.016	7	18.7
MIR4435-2HG	ENST00000443467.6	chr2.567	-0.47	0.02	6	23
MIR4435-2HG	ENST00000658936.1	chr2.567	-0.45	0.026	6	23
MIR4435-2HG	ENST00000661945.1	chr2.567	-0.43	0.037	6	23
MIR4435-2HG	ENST00000673653.1	chr2.567	-0.42	0.04	6	23
MIR4435-2HG	ENST00000673809.1	chr2.567	-0.42	0.041	6	23
MIR4435-2HG	ENST00000605570.1	chr2.567	-0.41	0.044	6	23
MSC-AS1	ENST00000521467.5	chr8.272	-0.69	0.00018	6	17.7
NEAT1	ENST00000501122.2	chr11.109	-0.61	0.0015	11	15.8
NECTIN4-AS1	ENST00000447167.1	chr1.544	-0.43	0.038	6	13.2
OVOL1-AS1	ENST00000534178.5	chr11.345	-0.54	0.0066	14	9.9
PCED1B-AS1	ENST00000547626.6	chr12.3	-0.78	5.7e-06	22	17.9
PIK3CD-AS1	ENST00000377320.3	chr1.63	-0.89	5e-09	20	11.6
PIK3CD-AS1	ENST00000377320.3	chr1.624	-0.74	3.8e-05	8	13.8
PIK3CD-AS2	ENST00000415330.2	chr1.63	-0.77	1e-05	20	11.6
PRKAR1B-AS1	ENST00000429872.1	chr7.245	-0.83	5.7e-07	13	9.5
PRKAR1B-AS1	ENST00000429872.1	chr7.38	-0.77	8.8e-06	18	18.6
PRKAR1B-AS1	ENST00000429872.1	chr7.231	-0.69	0.00017	10	8.1
PRKCQ-AS1	ENST00000667092.1	chr10.105	-0.66	0.00045	8	18.2
PRKCQ-AS1	ENST00000445427.1	chr10.105	-0.55	0.0051	8	18.2
PRKCQ-AS1	ENST00000667092.1	chr10.95	-0.55	0.0052	9	19.8
PRKCQ-AS1	ENST00000663449.1	chr10.105	-0.55	0.0057	8	18.2
PRKCQ-AS1	ENST00000445427.1	chr10.95	-0.53	0.0071	9	19.8
PRKCQ-AS1	ENST00000663449.1	chr10.95	-0.5	0.013	9	19.8
PRR26	ENST00000381489.6	chr10.30	-0.82	1e-06	31	11.6
PSMB8-AS1	ENST00000666376.1	chr6.142	-0.8	3.4e-06	15	21.3
PSMB8-AS1	ENST00000666376.1	chr6.163	-0.74	3.1e-05	17	15
PSMB8-AS1	ENST00000666376.1	chr6.24	-0.74	3.3e-05	24	22.7
PSMB8-AS1	ENST00000666376.1	chr6.131	-0.73	5e-05	21	23.7
PSMB8-AS1	ENST00000666376.1	chr6.48	-0.73	5.4e-05	12	24.2
PSMB8-AS1	ENST00000415067.2	chr6.24	-0.72	6.6e-05	24	22.7
PSMB8-AS1	ENST00000415067.2	chr6.142	-0.7	0.00013	15	21.3
PSMB8-AS1	ENST00000415067.2	chr6.131	-0.66	0.00046	21	23.7
PSMB8-AS1	ENST00000415067.2	chr6.48	-0.63	0.0011	12	24.2
PSMB8-AS1	ENST00000453426.2	chr6.142	-0.6	0.0019	15	21.3
PSMB8-AS1	ENST00000429600.2	chr6.142	-0.59	0.0025	15	21.3
PSMB8-AS1	ENST00000415067.2	chr6.163	-0.57	0.0035	17	15
PSMB8-AS1	ENST00000429600.2	chr6.24	-0.52	0.0085	24	22.7
PSMB8-AS1	ENST00000458296.2	chr6.24	-0.52	0.0088	24	22.7
PSMB8-AS1	ENST00000453426.2	chr6.24	-0.52	0.0089	24	22.7
PSMB8-AS1	ENST00000429600.2	chr6.163	-0.52	0.0096	17	15
PSMB8-AS1	ENST00000429600.2	chr6.48	-0.48	0.018	12	24.2
PSMB8-AS1	ENST00000458296.2	chr6.142	-0.48	0.018	15	21.3
PSMB8-AS1	ENST00000429600.2	chr6.131	-0.48	0.019	21	23.7
PSMB8-AS1	ENST00000453426.2	chr6.48	-0.45	0.028	12	24.2
PSMB8-AS1	ENST00000458296.2	chr6.48	-0.41	0.048	12	24.2
PTCSC1	ENST00000664551.1	chr8.63	-0.86	6.1e-08	12	20.9
PTCSC1	ENST00000664551.1	chr8.29	-0.81	1.5e-06	10	25.1
PVT1	ENST00000656693.1	chr8.18	-0.81	1.5e-06	14	16.8
PVT1	ENST00000652492.1	chr8.166	-0.75	2.1e-05	8	9.1
PVT1	ENST00000656693.1	chr8.381	-0.75	2.3e-05	7	19.4
PVT1	ENST00000668351.1	chr8.166	-0.69	0.00017	8	9.1
PVT1	ENST00000656693.1	chr8.341	-0.69	0.00018	6	20.6
PVT1	ENST00000652695.1	chr8.18	-0.68	0.00026	14	16.8
PVT1	ENST00000666076.1	chr8.18	-0.68	0.00027	14	16.8
PVT1	ENST00000658429.1	chr8.166	-0.65	0.00063	8	9.1
PVT1	ENST00000658840.1	chr8.18	-0.64	0.00074	14	16.8
PVT1	ENST00000656693.1	chr8.182	-0.64	0.00079	8	20.1
PVT1	ENST00000668619.1	chr8.166	-0.63	0.001	8	9.1
PVT1	ENST00000665856.1	chr8.381	-0.63	0.0011	7	19.4
PVT1	ENST00000671092.1	chr8.166	-0.62	0.0013	8	9.1
PVT1	ENST00000671092.1	chr8.182	-0.61	0.0014	8	20.1
PVT1	ENST00000666076.1	chr8.182	-0.6	0.0019	8	20.1
PVT1	ENST00000521951.1	chr8.381	-0.6	0.002	7	19.4
PVT1	ENST00000654324.1	chr8.18	-0.6	0.0021	14	16.8
PVT1	ENST00000665856.1	chr8.341	-0.59	0.0023	6	20.6
PVT1	ENST00000671092.1	chr8.18	-0.57	0.0035	14	16.8
PVT1	ENST00000654324.1	chr8.166	-0.56	0.0041	8	9.1
PVT1	ENST00000658840.1	chr8.182	-0.56	0.0041	8	20.1
PVT1	ENST00000652695.1	chr8.182	-0.56	0.0045	8	20.1
PVT1	ENST00000654324.1	chr8.182	-0.55	0.0052	8	20.1
PVT1	ENST00000523427.2	chr8.381	-0.54	0.0059	7	19.4
PVT1	ENST00000660200.1	chr8.341	-0.54	0.0068	6	20.6
PVT1	ENST00000652993.1	chr8.166	-0.53	0.0079	8	9.1
PVT1	ENST00000654324.1	chr8.381	-0.52	0.0089	7	19.4
PVT1	ENST00000654324.1	chr8.341	-0.49	0.015	6	20.6
PVT1	ENST00000660200.1	chr8.18	-0.44	0.031	14	16.8
PVT1	ENST00000656168.1	chr8.381	-0.43	0.038	7	19.4
RASSF1-AS1	ENST00000629828.1	chr3.19	-0.79	5.4e-06	26	16.5
RGMB-AS1	ENST00000501938.6	chr5.438	-0.57	0.0035	9	18.4
RGMB-AS1	ENST00000515003.1	chr5.438	-0.56	0.0042	9	18.4
RGMB-AS1	ENST00000668195.1	chr5.438	-0.55	0.0057	9	18.4
RGMB-AS1	ENST00000668195.1	chr5.149	-0.46	0.022	17	23.2
RGMB-AS1	ENST00000501938.6	chr5.149	-0.45	0.029	17	23.2
RUNX3-AS1	ENST00000456316.1	chr1.216	-0.63	0.0011	15	10.8
SEMA6A-AS2	ENST00000660260.1	chr5.414	-0.62	0.0013	7	14.7
SEMA6A-AS2	ENST00000660166.1	chr5.414	-0.53	0.0073	7	14.7
SENCR	ENST00000526269.2	chr11.50	-0.76	1.4e-05	16	18
SH3BP5-AS1	ENST00000668440.1	chr3.15	-0.77	9e-06	40	12.9
SH3BP5-AS1	ENST00000655760.1	chr3.15	-0.68	0.00027	40	12.9
SIRPG-AS1	ENST00000437384.1	chr20.32	-0.73	5.7e-05	10	21.6
SIRPG-AS1	ENST00000456177.5	chr20.32	-0.71	9.2e-05	10	21.6
SLC26A4-AS1	ENST00000658036.1	chr7.116	-0.62	0.0013	8	30.4
SLC26A4-AS1	ENST00000440512.4	chr7.116	-0.49	0.014	8	30.4
SNAI3-AS1	ENST00000567997.1	chr16.122	-0.47	0.02	9	9.7
SNHG15	ENST00000577700.5	chr7.70	-0.71	9.4e-05	20	13.8
SNHG15	ENST00000668580.1	chr7.70	-0.65	0.00063	20	13.8
SOCAR	ENST00000455309.2	chr2.399	-0.87	4.5e-08	6	24.8
TANK-AS1	ENST00000425470.1	chr2.252	-0.6	0.0019	8	35.6
TMC3-AS1	ENST00000669758.1	chr15.33	-0.5	0.013	20	11.6
TMC3-AS1	ENST00000612811.3	chr15.33	-0.45	0.026	20	11.6
TMEM75	ENST00000624314.1	chr8.341	-0.59	0.0024	6	20.6
TSPOAP1-AS1	ENST00000580633.5	chr17.88	-0.7	0.00013	9	21.6
TSPOAP1-AS1	ENST00000582348.1	chr17.88	-0.68	0.00025	9	21.6
TSPOAP1-AS1	ENST00000580515.5	chr17.88	-0.59	0.0023	9	21.6
U62317.3	ENST00000609268.2	chr22.96	-0.55	0.0058	15	11.4
U62631.1	ENST00000597110.1	chr19.12	-0.44	0.031	24	18.1
WAKMAR2	ENST00000431144.1	chr6.152	-0.56	0.0042	16	17.4
WAKMAR2	ENST00000448942.5	chr6.152	-0.55	0.0051	16	17.4
WAKMAR2	ENST00000606998.1	chr6.152	-0.45	0.029	16	17.4
XXYLT1-AS2	ENST00000447975.1	chr3.13	-0.75	2.2e-05	25	19.9
XXYLT1-AS2	ENST00000447975.1	chr3.43	-0.61	0.0017	12	19.8
XXYLT1-AS2	ENST00000426468.1	chr3.43	-0.51	0.012	12	19.8
XXYLT1-AS2	ENST00000426468.1	chr3.13	-0.48	0.017	25	19.9
Z97200.1	ENST00000606154.1	chr1.22	-0.82	1.1e-06	20	16.3
Z97200.1	ENST00000606154.1	chr1.155	-0.49	0.015	32	11.3
Z98257.1	ENST00000660429.1	chr1.792	-0.56	0.0048	7	13.5
ZFAS1	ENST00000623640.1	chr20.11	-0.73	4.5e-05	22	29.2
ZFAS1	ENST00000659056.1	chr20.11	-0.52	0.0092	22	29.2
