# Supplementary material for: Methylation-Regulated Long Non-Coding RNA Expression in Ulcerative Colitis
Source: Int J Mol Sci. 2023 Jun 22;24(13):10500. doi: 10.3390/ijms241310500 (PMC10341861; doi:10.3390/ijms241310500)
Supplement: Supplementary file 1 [file ijms-24-10500-s001.zip › Table_S3.xlsx]

## Sheet: d05_lnc_prot
Supplementary Table 3 correlation and distance between lncRNA transcripts and protein coding transcripts
#prot	protein coding gene transcript id
#lnc	lncRNA gene transcript id
#R	correlation R value between lncRNA and protein coding gene and lncRNA expression
#correlation_pval	R cor.test p.value from above comparison
#distance	distance between lncRNA and protein coding transcript
#prot symbol	Gene symbol for protein coding transcript
#lnc_symbol	Gene symbol for lncRNA transcript
#prot transcript id	Transcript name for protein coding transcript
#lnc transcript_id	Transcript name for lncRNA transcript
prot	lnc	R	correlation_pval	distance in basepairs	prot_symbol	lnc_symbol	prot_transcript_id	lnc_transcript_id
ENST00000295702.9	ENST00000650235.1	-0.559821	0.00444581	0	SSR2	AL355388.2	SSR2-201	AL355388.2-201
ENST00000367069.7	ENST00000664321.1	-0.671074	0.000331206	0	RSPH3	AL035530.2	RSPH3-202	AL035530.2-208
ENST00000535648.5	ENST00000648852.1	-0.576558	0.00318709	0	TNC	DELEC1	TNC-210	DELEC1-207
ENST00000473699.5	ENST00000650235.1	-0.567243	0.00384386	0	SSR2	AL355388.2	SSR2-207	AL355388.2-201
ENST00000521455.1	ENST00000522190.1	-0.523683	0.00863031	0	SLC20A2	AC090739.1	SLC20A2-209	AC090739.1-201
ENST00000367069.7	ENST00000667452.1	-0.771623	1.00938e-05	41	RSPH3	AL035530.2	RSPH3-202	AL035530.2-214
ENST00000380815.5	ENST00000663428.1	-0.748998	2.54222e-05	153	GMDS	GMDS-DT	GMDS-202	GMDS-DT-227
ENST00000380815.5	ENST00000660533.1	-0.731175	4.93256e-05	156	GMDS	GMDS-DT	GMDS-202	GMDS-DT-224
ENST00000380815.5	ENST00000456943.6	-0.535937	0.00694738	171	GMDS	GMDS-DT	GMDS-202	GMDS-DT-201
ENST00000380815.5	ENST00000530833.6	-0.653203	0.000538741	175	GMDS	GMDS-DT	GMDS-202	GMDS-DT-207
ENST00000368309.4	ENST00000650235.1	-0.463118	0.0226638	2391	UBQLN4	AL355388.2	UBQLN4-201	AL355388.2-201
ENST00000577625.5	ENST00000580515.5	-0.549864	0.00537629	2497	RNF43	TSPOAP1-AS1	RNF43-202	TSPOAP1-AS1-206
ENST00000577625.5	ENST00000580633.5	-0.612249	0.00147325	2549	RNF43	TSPOAP1-AS1	RNF43-202	TSPOAP1-AS1-207
ENST00000420959.6	ENST00000664158.1	-0.434129	0.0340359	2765	CORO1C	AC007569.1	CORO1C-202	AC007569.1-201
ENST00000577625.5	ENST00000582348.1	-0.531481	0.00752445	3183	RNF43	TSPOAP1-AS1	RNF43-202	TSPOAP1-AS1-208
ENST00000295702.9	ENST00000415726.1	-0.562216	0.00424344	7260	SSR2	ARHGEF2-AS1	SSR2-201	ARHGEF2-AS1-201
ENST00000473699.5	ENST00000415726.1	-0.431535	0.0352416	7547	SSR2	ARHGEF2-AS1	SSR2-207	ARHGEF2-AS1-201
ENST00000651059.1	ENST00000326341.8	-0.743471	3.14005e-05	11999	SPECC1L	ADORA2A-AS1	SPECC1L-208	ADORA2A-AS1-201
ENST00000541492.1	ENST00000326341.8	-0.703744	0.000124523	14432	SPECC1L	ADORA2A-AS1	SPECC1L-207	ADORA2A-AS1-201
ENST00000461013.5	ENST00000378953.8	-0.445351	0.0291917	15024	SLC22A5	IRF1-AS1	SLC22A5-207	IRF1-AS1-203
ENST00000475308.1	ENST00000612967.2	-0.492959	0.014383	15306	SLC22A5	IRF1-AS1	SLC22A5-208	IRF1-AS1-206
ENST00000245407.8	ENST00000612967.2	-0.61496	0.00138418	15307	SLC22A5	IRF1-AS1	SLC22A5-201	IRF1-AS1-206
ENST00000461013.5	ENST00000612967.2	-0.613718	0.0014244	15308	SLC22A5	IRF1-AS1	SLC22A5-207	IRF1-AS1-206
ENST00000475308.1	ENST00000461203.5	-0.41442	0.0440701	15367	SLC22A5	IRF1-AS1	SLC22A5-208	IRF1-AS1-205
ENST00000245407.8	ENST00000337752.6	-0.568978	0.00371356	15368	SLC22A5	IRF1-AS1	SLC22A5-201	IRF1-AS1-201
ENST00000245407.8	ENST00000461203.5	-0.617579	0.00130258	15368	SLC22A5	IRF1-AS1	SLC22A5-201	IRF1-AS1-205
ENST00000461013.5	ENST00000337752.6	-0.478829	0.0179246	15369	SLC22A5	IRF1-AS1	SLC22A5-207	IRF1-AS1-201
ENST00000461013.5	ENST00000461203.5	-0.518288	0.0094718	15369	SLC22A5	IRF1-AS1	SLC22A5-207	IRF1-AS1-205
ENST00000475308.1	ENST00000378947.7	-0.405889	0.0490744	15375	SLC22A5	IRF1-AS1	SLC22A5-208	IRF1-AS1-202
ENST00000245407.8	ENST00000378947.7	-0.483309	0.0167322	15376	SLC22A5	IRF1-AS1	SLC22A5-201	IRF1-AS1-202
ENST00000461013.5	ENST00000378947.7	-0.482014	0.01707	15377	SLC22A5	IRF1-AS1	SLC22A5-207	IRF1-AS1-202
ENST00000380189.8	ENST00000552061.1	-0.545611	0.00582079	18259	CERS5	AC008147.2	CERS5-202	AC008147.2-201
ENST00000547787.5	ENST00000552061.1	-0.594113	0.00220481	18276	CERS5	AC008147.2	CERS5-211	AC008147.2-201
ENST00000577625.5	ENST00000579003.1	-0.701224	0.00013489	22418	RNF43	AC004687.1	RNF43-202	AC004687.1-201
ENST00000361247.9	ENST00000650235.1	-0.552111	0.0051532	23405	ARHGEF2	AL355388.2	ARHGEF2-203	AL355388.2-201
ENST00000475308.1	ENST00000454380.1	-0.463552	0.0225206	23802	SLC22A5	LINC02863	SLC22A5-208	LINC02863-202
ENST00000245407.8	ENST00000454380.1	-0.643221	0.000697648	23803	SLC22A5	LINC02863	SLC22A5-201	LINC02863-202
ENST00000461013.5	ENST00000454380.1	-0.607388	0.00164525	23804	SLC22A5	LINC02863	SLC22A5-207	LINC02863-202
ENST00000371106.4	ENST00000432513.1	-0.487959	0.0155639	25457	XPNPEP2	AL023653.1	XPNPEP2-202	AL023653.1-201
ENST00000619294.4	ENST00000673809.1	-0.474677	0.0190906	27922	BCL2L11	MIR4435-2HG	BCL2L11-219	MIR4435-2HG-284
ENST00000495988.1	ENST00000450216.1	-0.804792	2.12275e-06	28032	APOBEC3A	AL022318.1	APOBEC3A-204	AL022318.1-201
ENST00000367811.8	ENST00000650631.1	-0.540757	0.00636529	29254	NME7	AL135926.1	NME7-201	AL135926.1-201
ENST00000487755.1	ENST00000650235.1	-0.509393	0.011007	30889	ARHGEF2	AL355388.2	ARHGEF2-215	AL355388.2-201
ENST00000477078.2	ENST00000434792.1	-0.595253	0.00215113	31724	GSTO2	ITPRIP-AS1	GSTO2-206	ITPRIP-AS1-201
ENST00000609707.1	ENST00000650235.1	-0.442801	0.0302408	32223	ARHGEF2	AL355388.2	ARHGEF2-219	AL355388.2-201
ENST00000488758.1	ENST00000450216.1	-0.704487	0.000121603	32813	APOBEC3A	AL022318.1	APOBEC3A-203	AL022318.1-201
ENST00000608543.1	ENST00000650235.1	-0.497991	0.0132697	38980	ARHGEF2	AL355388.2	ARHGEF2-218	AL355388.2-201
ENST00000619294.4	ENST00000658936.1	-0.679176	0.000262801	38989	BCL2L11	MIR4435-2HG	BCL2L11-219	MIR4435-2HG-236
ENST00000619294.4	ENST00000664498.1	-0.538512	0.00663111	39328	BCL2L11	MIR4435-2HG	BCL2L11-219	MIR4435-2HG-254
ENST00000619294.4	ENST00000659933.1	-0.414784	0.0438657	39330	BCL2L11	MIR4435-2HG	BCL2L11-219	MIR4435-2HG-241
ENST00000619294.4	ENST00000673700.1	-0.483148	0.0167739	39869	BCL2L11	MIR4435-2HG	BCL2L11-219	MIR4435-2HG-277
ENST00000619294.4	ENST00000443467.6	-0.489453	0.015203	39878	BCL2L11	MIR4435-2HG	BCL2L11-219	MIR4435-2HG-212
ENST00000418373.1	ENST00000621103.4	-0.588594	0.00248113	39948	PDLIM4	MIR3936HG	PDLIM4-203	MIR3936HG-204
ENST00000368024.5	ENST00000447167.1	-0.725558	6.01503e-05	45487	TSTD1	NECTIN4-AS1	TSTD1-203	NECTIN4-AS1-201
ENST00000318289.14	ENST00000447167.1	-0.464205	0.0223066	45527	TSTD1	NECTIN4-AS1	TSTD1-201	NECTIN4-AS1-201
ENST00000619294.4	ENST00000669875.1	-0.42623	0.0378128	47813	BCL2L11	MIR4435-2HG	BCL2L11-219	MIR4435-2HG-268
ENST00000469420.1	ENST00000450216.1	-0.548151	0.00555174	48977	CBX6	AL022318.1	CBX6-203	AL022318.1-201
ENST00000407418.8	ENST00000450216.1	-0.537291	0.00677965	49010	CBX6	AL022318.1	CBX6-202	AL022318.1-201
ENST00000380189.8	ENST00000551284.1	-0.707174	0.000111535	52283	CERS5	AC008147.1	CERS5-202	AC008147.1-201
ENST00000547787.5	ENST00000551284.1	-0.665325	0.000388662	52300	CERS5	AC008147.1	CERS5-211	AC008147.1-201
ENST00000616054.2	ENST00000617328.1	-0.507093	0.0114356	52653	CCL18	AC244100.3	CCL18-201	AC244100.3-202
ENST00000265165.6	ENST00000658105.1	-0.478518	0.01801	57868	LEF1	CYP2U1-AS1	LEF1-201	CYP2U1-AS1-205
ENST00000514444.5	ENST00000658105.1	-0.511584	0.010611	58620	LEF1	CYP2U1-AS1	LEF1-220	CYP2U1-AS1-205
ENST00000616474.1	ENST00000617328.1	-0.456208	0.0250461	58755	CCL18	AC244100.3	CCL18-202	AC244100.3-202
ENST00000416889.6	ENST00000612943.1	-0.585091	0.00267129	59276	SPG21	AC013553.3	SPG21-202	AC013553.3-201
ENST00000492154.1	ENST00000450893.1	-0.440003	0.0314264	62966	SLC9A4	AC007278.1	SLC9A4-202	AC007278.1-201
ENST00000619294.4	ENST00000673653.1	-0.588133	0.00250546	63503	BCL2L11	MIR4435-2HG	BCL2L11-219	MIR4435-2HG-274
ENST00000200652.4	ENST00000378953.8	-0.553506	0.00501866	66445	SLC22A4	IRF1-AS1	SLC22A4-201	IRF1-AS1-203
ENST00000200652.4	ENST00000612967.2	-0.79237	3.93177e-06	66729	SLC22A4	IRF1-AS1	SLC22A4-201	IRF1-AS1-206
ENST00000200652.4	ENST00000337752.6	-0.665489	0.000386915	66790	SLC22A4	IRF1-AS1	SLC22A4-201	IRF1-AS1-201
ENST00000200652.4	ENST00000461203.5	-0.699665	0.000141672	66790	SLC22A4	IRF1-AS1	SLC22A4-201	IRF1-AS1-205
ENST00000200652.4	ENST00000378947.7	-0.688943	0.000196952	66798	SLC22A4	IRF1-AS1	SLC22A4-201	IRF1-AS1-202
ENST00000543992.1	ENST00000500498.2	-0.547486	0.00562123	67105	STK38L	ARNTL2-AS1	STK38L-209	ARNTL2-AS1-201
ENST00000619294.4	ENST00000661945.1	-0.438747	0.0319705	68536	BCL2L11	MIR4435-2HG	BCL2L11-219	MIR4435-2HG-246
ENST00000265165.6	ENST00000513071.2	-0.536147	0.00692121	68565	LEF1	CYP2U1-AS1	LEF1-201	CYP2U1-AS1-202
ENST00000514444.5	ENST00000513071.2	-0.539911	0.00646445	69317	LEF1	CYP2U1-AS1	LEF1-220	CYP2U1-AS1-202
ENST00000530927.5	ENST00000663428.1	-0.412715	0.0450365	69767	GMDS	GMDS-DT	GMDS-208	GMDS-DT-227
ENST00000530927.5	ENST00000660533.1	-0.576826	0.00316967	69770	GMDS	GMDS-DT	GMDS-208	GMDS-DT-224
ENST00000530927.5	ENST00000456943.6	-0.53687	0.0068314	69785	GMDS	GMDS-DT	GMDS-208	GMDS-DT-201
ENST00000530927.5	ENST00000530833.6	-0.409769	0.046746	69789	GMDS	GMDS-DT	GMDS-208	GMDS-DT-207
ENST00000537699.1	ENST00000666750.1	-0.517106	0.00966499	69949	KLRC1	KLRK1-AS1	KLRC1-205	KLRK1-AS1-205
ENST00000537699.1	ENST00000663376.1	-0.545472	0.00583581	70108	KLRC1	KLRK1-AS1	KLRC1-205	KLRK1-AS1-203
ENST00000487873.1	ENST00000607476.1	-0.498666	0.0131258	70355	C6orf136	AL662797.1	C6orf136-211	AL662797.1-201
ENST00000514845.5	ENST00000667085.1	-0.586164	0.00261179	72838	CAST	AC008906.2	CAST-241	AC008906.2-201
ENST00000245407.8	ENST00000443093.2	-0.570407	0.00360906	73277	SLC22A5	AC116366.1	SLC22A5-201	AC116366.1-201
ENST00000461013.5	ENST00000443093.2	-0.517439	0.00961024	73278	SLC22A5	AC116366.1	SLC22A5-207	AC116366.1-201
ENST00000616054.2	ENST00000612584.1	-0.762479	1.48391e-05	74001	CCL18	AC244100.2	CCL18-201	AC244100.2-202
ENST00000200652.4	ENST00000454380.1	-0.709367	0.000103866	75225	SLC22A4	LINC02863	SLC22A4-201	LINC02863-202
ENST00000495439.5	ENST00000409910.1	-0.549473	0.00541593	75264	MLPH	AC112721.2	MLPH-223	AC112721.2-201
ENST00000307998.11	ENST00000534178.5	-0.5483	0.00553638	76565	EFEMP2	OVOL1-AS1	EFEMP2-201	OVOL1-AS1-203
ENST00000614051.1	ENST00000617328.1	-0.508789	0.0111182	76637	CCL3	AC244100.3	CCL3-206	AC244100.3-202
ENST00000613922.2	ENST00000617328.1	-0.406766	0.0485406	76637	CCL3	AC244100.3	CCL3-204	AC244100.3-202
ENST00000578643.1	ENST00000580515.5	-0.466286	0.0216347	77092	LPO	TSPOAP1-AS1	LPO-206	TSPOAP1-AS1-206
ENST00000619294.4	ENST00000656416.1	-0.491213	0.0147868	77170	BCL2L11	MIR4435-2HG	BCL2L11-219	MIR4435-2HG-234
ENST00000578643.1	ENST00000580633.5	-0.434747	0.0337533	77759	LPO	TSPOAP1-AS1	LPO-206	TSPOAP1-AS1-207
ENST00000619294.4	ENST00000662384.1	-0.437619	0.0324656	77780	BCL2L11	MIR4435-2HG	BCL2L11-219	MIR4435-2HG-248
ENST00000578643.1	ENST00000579003.1	-0.469849	0.0205228	79038	LPO	AC004687.1	LPO-206	AC004687.1-201
ENST00000616474.1	ENST00000612584.1	-0.720908	7.06352e-05	80103	CCL18	AC244100.2	CCL18-202	AC244100.2-202
ENST00000564138.6	ENST00000561826.1	-0.655087	0.00051256	81650	PLCG2	AC092142.1	PLCG2-207	AC092142.1-201
ENST00000564138.6	ENST00000567021.1	-0.61969	0.00123984	81685	PLCG2	AC092142.1	PLCG2-207	AC092142.1-202
ENST00000371741.6	ENST00000623640.1	-0.565273	0.00399649	82695	KCNB1	ZFAS1	KCNB1-201	ZFAS1-210
ENST00000425923.1	ENST00000378953.8	-0.643173	0.000698501	83250	SLC22A4	IRF1-AS1	SLC22A4-202	IRF1-AS1-203
ENST00000425923.1	ENST00000612967.2	-0.781028	6.66569e-06	83534	SLC22A4	IRF1-AS1	SLC22A4-202	IRF1-AS1-206
ENST00000425923.1	ENST00000337752.6	-0.642068	0.00071838	83595	SLC22A4	IRF1-AS1	SLC22A4-202	IRF1-AS1-201
ENST00000425923.1	ENST00000461203.5	-0.651515	0.000563183	83595	SLC22A4	IRF1-AS1	SLC22A4-202	IRF1-AS1-205
ENST00000425923.1	ENST00000378947.7	-0.658029	0.000473877	83603	SLC22A4	IRF1-AS1	SLC22A4-202	IRF1-AS1-202
ENST00000367565.2	ENST00000449842.2	-0.78653	5.17994e-06	84055	TEDDM1	LINC01344	TEDDM1-201	LINC01344-202
ENST00000495439.5	ENST00000409162.1	-0.636283	0.000830563	84810	MLPH	AC112721.1	MLPH-223	AC112721.1-201
ENST00000578643.1	ENST00000582348.1	-0.421147	0.0404137	85490	LPO	TSPOAP1-AS1	LPO-206	TSPOAP1-AS1-208
ENST00000360534.8	ENST00000418968.5	-0.577116	0.00315092	85574	DPP4	AC007750.1	DPP4-201	AC007750.1-202
ENST00000490286.5	ENST00000418968.5	-0.614874	0.00138694	86303	DPP4	AC007750.1	DPP4-207	AC007750.1-202
ENST00000359376.7	ENST00000561826.1	-0.673993	0.000304962	86315	PLCG2	AC092142.1	PLCG2-201	AC092142.1-201
ENST00000359376.7	ENST00000567021.1	-0.68073	0.000251194	86350	PLCG2	AC092142.1	PLCG2-201	AC092142.1-202
ENST00000567356.1	ENST00000561826.1	-0.495227	0.0138722	87605	PLCG2	AC092142.1	PLCG2-211	AC092142.1-201
ENST00000567356.1	ENST00000567021.1	-0.654094	0.000526223	87640	PLCG2	AC092142.1	PLCG2-211	AC092142.1-202
ENST00000678668.1	ENST00000418968.5	-0.749903	2.45454e-05	88599	DPP4	AC007750.1	DPP4-221	AC007750.1-202
ENST00000533357.5	ENST00000636161.1	-0.405115	0.0495492	89440	MPZ	AL592295.4	MPZ-206	AL592295.4-201
ENST00000672602.2	ENST00000636161.1	-0.405115	0.0495492	89440	MPZ	AL592295.4	MPZ-208	AL592295.4-201
ENST00000674861.1	ENST00000636161.1	-0.405115	0.0495492	89440	MPZ	AL592295.4	MPZ-209	AL592295.4-201
ENST00000491257.1	ENST00000378953.8	-0.408599	0.047439	89663	SLC22A4	IRF1-AS1	SLC22A4-203	IRF1-AS1-203
ENST00000491257.1	ENST00000612967.2	-0.476126	0.0186769	89947	SLC22A4	IRF1-AS1	SLC22A4-203	IRF1-AS1-206
ENST00000425923.1	ENST00000454380.1	-0.673036	0.000313361	92030	SLC22A4	LINC02863	SLC22A4-202	LINC02863-202
ENST00000615863.2	ENST00000617328.1	-0.581591	0.00287355	92208	CCL4	AC244100.3	CCL4-202	AC244100.3-202
ENST00000613947.1	ENST00000617328.1	-0.410767	0.0461615	92222	CCL4	AC244100.3	CCL4-201	AC244100.3-202
ENST00000216099.13	ENST00000450216.1	-0.690671	0.000186942	96418	APOBEC3D	AL022318.1	APOBEC3D-201	AL022318.1-201
ENST00000296597.10	ENST00000503882.1	-0.552036	0.00516057	97530	NDUFAF2	LINC02057	NDUFAF2-201	LINC02057-201
ENST00000614051.1	ENST00000612584.1	-0.739909	3.58808e-05	97985	CCL3	AC244100.2	CCL3-206	AC244100.2-202
ENST00000613922.2	ENST00000612584.1	-0.655722	0.000503985	97985	CCL3	AC244100.2	CCL3-204	AC244100.2-202
ENST00000421374.5	ENST00000326341.8	-0.805164	2.08257e-06	98804	SPECC1L	ADORA2A-AS1	SPECC1L-203	ADORA2A-AS1-201
ENST00000312579.4	ENST00000534178.5	-0.636077	0.000834826	100797	CCDC85B	OVOL1-AS1	CCDC85B-201	OVOL1-AS1-203
ENST00000619294.4	ENST00000674037.1	-0.51294	0.0103719	101393	BCL2L11	MIR4435-2HG	BCL2L11-219	MIR4435-2HG-303
ENST00000312562.7	ENST00000534178.5	-0.612177	0.00147569	102173	FOSL1	OVOL1-AS1	FOSL1-201	OVOL1-AS1-203
ENST00000531493.5	ENST00000534178.5	-0.482547	0.0169304	102598	FOSL1	OVOL1-AS1	FOSL1-203	OVOL1-AS1-203
ENST00000512172.1	ENST00000513071.2	-0.432243	0.0349094	104230	LEF1	CYP2U1-AS1	LEF1-218	CYP2U1-AS1-202
ENST00000567373.5	ENST00000561826.1	-0.621401	0.00119089	104276	PLCG2	AC092142.1	PLCG2-212	AC092142.1-201
ENST00000567373.5	ENST00000567021.1	-0.529703	0.0077657	104311	PLCG2	AC092142.1	PLCG2-212	AC092142.1-202
ENST00000368324.5	ENST00000415726.1	-0.679123	0.000263211	106190	SYT11	ARHGEF2-AS1	SYT11-201	ARHGEF2-AS1-201
ENST00000440893.1	ENST00000326341.8	-0.820854	8.94216e-07	107517	SPECC1L	ADORA2A-AS1	SPECC1L-205	ADORA2A-AS1-201
ENST00000619294.4	ENST00000432818.5	-0.573037	0.00342315	107885	BCL2L11	MIR4435-2HG	BCL2L11-219	MIR4435-2HG-207
ENST00000563269.1	ENST00000561826.1	-0.596185	0.00210806	108125	PLCG2	AC092142.1	PLCG2-204	AC092142.1-201
ENST00000563269.1	ENST00000567021.1	-0.546468	0.00572882	108160	PLCG2	AC092142.1	PLCG2-204	AC092142.1-202
ENST00000245414.9	ENST00000621103.4	-0.625272	0.00108622	111692	IRF1	MIR3936HG	IRF1-201	MIR3936HG-204
ENST00000472045.1	ENST00000621103.4	-0.561011	0.00434427	113168	IRF1	MIR3936HG	IRF1-208	MIR3936HG-204
ENST00000405885.6	ENST00000621103.4	-0.63038	0.000960289	113169	IRF1	MIR3936HG	IRF1-202	MIR3936HG-204
ENST00000615863.2	ENST00000612584.1	-0.731556	4.86576e-05	113556	CCL4	AC244100.2	CCL4-202	AC244100.2-202
ENST00000613947.1	ENST00000612584.1	-0.533462	0.00726316	113570	CCL4	AC244100.2	CCL4-201	AC244100.2-202
ENST00000367818.4	ENST00000650631.1	-0.637531	0.000805173	113804	XCL1	AL135926.1	XCL1-201	AL135926.1-201
ENST00000469651.1	ENST00000440512.4	-0.485224	0.0162427	113810	SLC26A3	SLC26A4-AS1	SLC26A3-205	SLC26A4-AS1-201
ENST00000469651.1	ENST00000658036.1	-0.674479	0.000300778	113853	SLC26A3	SLC26A4-AS1	SLC26A3-205	SLC26A4-AS1-209
ENST00000633494.1	ENST00000650235.1	-0.508198	0.0112281	114467	SEMA4A	AL355388.2	SEMA4A-216	AL355388.2-201
ENST00000488122.2	ENST00000643306.1	-0.536672	0.00685588	115238	RPLP1	DRAIC	RPLP1-204	DRAIC-216
ENST00000570196.1	ENST00000561826.1	-0.603594	0.00179113	115504	PLCG2	AC092142.1	PLCG2-216	AC092142.1-201
ENST00000570196.1	ENST00000567021.1	-0.601495	0.00187649	115539	PLCG2	AC092142.1	PLCG2-216	AC092142.1-202
ENST00000437654.5	ENST00000621103.4	-0.647658	0.000622621	115750	IRF1	MIR3936HG	IRF1-203	MIR3936HG-204
ENST00000381565.2	ENST00000450216.1	-0.807379	1.85691e-06	116148	APOBEC3F	AL022318.1	APOBEC3F-202	AL022318.1-201
ENST00000458069.5	ENST00000621103.4	-0.623752	0.00112635	116424	IRF1	MIR3936HG	IRF1-205	MIR3936HG-204
ENST00000409825.5	ENST00000441997.5	-0.655121	0.000512103	116586	TTC7A	EPCAM-DT	TTC7A-204	EPCAM-DT-203
ENST00000368324.5	ENST00000650235.1	-0.766994	1.22947e-05	116753	SYT11	AL355388.2	SYT11-201	AL355388.2-201
ENST00000414683.5	ENST00000650235.1	-0.654442	0.000521396	116815	SEMA4A	AL355388.2	SEMA4A-206	AL355388.2-201
ENST00000355014.6	ENST00000650235.1	-0.614415	0.00140174	117111	SEMA4A	AL355388.2	SEMA4A-201	AL355388.2-201
ENST00000493208.1	ENST00000621103.4	-0.677379	0.000276805	118754	IRF1	MIR3936HG	IRF1-210	MIR3936HG-204
ENST00000396221.6	ENST00000445551.1	-0.453686	0.025964	118997	STIL	FOXD2-AS1	STIL-204	FOXD2-AS1-201
ENST00000468551.1	ENST00000440512.4	-0.533779	0.00722217	120625	SLC26A3	SLC26A4-AS1	SLC26A3-204	SLC26A4-AS1-201
ENST00000468551.1	ENST00000658036.1	-0.653379	0.000536258	120668	SLC26A3	SLC26A4-AS1	SLC26A3-204	SLC26A4-AS1-209
ENST00000470306.5	ENST00000650235.1	-0.705939	0.000116067	121969	SEMA4A	AL355388.2	SEMA4A-212	AL355388.2-201
ENST00000352331.8	ENST00000643306.1	-0.449048	0.0277227	122359	KIF23	DRAIC	KIF23-202	DRAIC-216
ENST00000643966.1	ENST00000643306.1	-0.429928	0.0360053	122368	KIF23	DRAIC	KIF23-214	DRAIC-216
ENST00000567980.5	ENST00000561826.1	-0.699663	0.000141682	122725	PLCG2	AC092142.1	PLCG2-213	AC092142.1-201
ENST00000567980.5	ENST00000567021.1	-0.579198	0.0030192	122760	PLCG2	AC092142.1	PLCG2-213	AC092142.1-202
ENST00000619294.4	ENST00000674013.1	-0.406776	0.0485346	123973	BCL2L11	MIR4435-2HG	BCL2L11-219	MIR4435-2HG-301
ENST00000200652.4	ENST00000443093.2	-0.705009	0.000119588	124699	SLC22A4	AC116366.1	SLC22A4-201	AC116366.1-201
ENST00000322446.3	ENST00000666750.1	-0.650548	0.0005776	125559	EIF2S3B	KLRK1-AS1	EIF2S3B-201	KLRK1-AS1-205
ENST00000322446.3	ENST00000663376.1	-0.485977	0.0160534	125718	EIF2S3B	KLRK1-AS1	EIF2S3B-201	KLRK1-AS1-203
ENST00000538173.1	ENST00000666750.1	-0.649942	0.000586811	125847	EIF2S3B	KLRK1-AS1	EIF2S3B-202	KLRK1-AS1-205
ENST00000538173.1	ENST00000654540.1	-0.40864	0.0474146	126002	EIF2S3B	KLRK1-AS1	EIF2S3B-202	KLRK1-AS1-202
ENST00000538173.1	ENST00000663376.1	-0.729117	5.30744e-05	126006	EIF2S3B	KLRK1-AS1	EIF2S3B-202	KLRK1-AS1-203
ENST00000502574.1	ENST00000612943.1	-0.413583	0.0445427	126706	AC069368.1	AC013553.3	AC069368.1-201	AC013553.3-201
ENST00000413565.1	ENST00000445551.1	-0.60835	0.00160991	126815	STIL	FOXD2-AS1	STIL-205	FOXD2-AS1-201
ENST00000510245.1	ENST00000667085.1	-0.487936	0.0155696	127734	CAST	AC008906.2	CAST-231	AC008906.2-201
ENST00000411486.7	ENST00000439336.1	-0.571819	0.00350826	128002	HJURP	AC114812.2	HJURP-202	AC114812.2-201
ENST00000469065.1	ENST00000650235.1	-0.603633	0.00178961	128042	SEMA4A	AL355388.2	SEMA4A-211	AL355388.2-201
ENST00000377503.6	ENST00000517927.1	-0.6605	0.000443367	128617	CCNJL	MIR3142HG	CCNJL-202	MIR3142HG-201
ENST00000678583.1	ENST00000418968.5	-0.482252	0.0170075	128757	DPP4	AC007750.1	DPP4-220	AC007750.1-202
ENST00000565631.5	ENST00000564809.1	-0.746999	2.74569e-05	130392	ATP2C2	AC092145.1	ATP2C2-207	AC092145.1-201
ENST00000525190.1	ENST00000534178.5	-0.46917	0.0207311	131176	DRAP1	OVOL1-AS1	DRAP1-203	OVOL1-AS1-203
ENST00000409825.5	ENST00000419035.1	-0.566977	0.00386424	137811	TTC7A	EPCAM-DT	TTC7A-204	EPCAM-DT-202
ENST00000651101.1	ENST00000419035.1	-0.588336	0.00249471	137842	TTC7A	EPCAM-DT	TTC7A-213	EPCAM-DT-202
ENST00000563375.1	ENST00000561826.1	-0.586927	0.00257015	137951	PLCG2	AC092142.1	PLCG2-205	AC092142.1-201
ENST00000563375.1	ENST00000567021.1	-0.504709	0.0118945	137986	PLCG2	AC092142.1	PLCG2-205	AC092142.1-202
ENST00000534313.6	ENST00000534178.5	-0.551986	0.00516537	138138	SIPA1	OVOL1-AS1	SIPA1-209	OVOL1-AS1-203
ENST00000527525.5	ENST00000534178.5	-0.489428	0.0152092	138170	SIPA1	OVOL1-AS1	SIPA1-203	OVOL1-AS1-203
ENST00000264601.8	ENST00000409910.1	-0.690628	0.000187188	139503	RAB17	AC112721.2	RAB17-201	AC112721.2-201
ENST00000477149.5	ENST00000409910.1	-0.547537	0.00561586	139503	RAB17	AC112721.2	RAB17-210	AC112721.2-201
ENST00000522693.5	ENST00000519375.1	-0.435277	0.0335128	140122	HAVCR1	AC010609.1	HAVCR1-204	AC010609.1-201
ENST00000523175.6	ENST00000519375.1	-0.456938	0.0247852	140125	HAVCR1	AC010609.1	HAVCR1-205	AC010609.1-201
ENST00000425923.1	ENST00000443093.2	-0.690411	0.000188421	141504	SLC22A4	AC116366.1	SLC22A4-202	AC116366.1-201
ENST00000484155.1	ENST00000650235.1	-0.589779	0.00241941	142425	SEMA4A	AL355388.2	SEMA4A-213	AL355388.2-201
ENST00000562605.5	ENST00000561826.1	-0.585592	0.00264338	143555	PLCG2	AC092142.1	PLCG2-202	AC092142.1-201
ENST00000562605.5	ENST00000567021.1	-0.527611	0.00805761	143590	PLCG2	AC092142.1	PLCG2-202	AC092142.1-202
ENST00000429547.5	ENST00000621933.1	-0.48948	0.0151967	143875	HEPH	MIR223HG	HEPH-205	MIR223HG-202
ENST00000429547.5	ENST00000658749.1	-0.495541	0.0138026	143886	HEPH	MIR223HG	HEPH-205	MIR223HG-203
ENST00000337338.9	ENST00000429074.1	-0.610216	0.00154322	144645	LRRC8D	AC093423.2	LRRC8D-201	AC093423.2-201
ENST00000563193.1	ENST00000561826.1	-0.596603	0.00208902	145679	PLCG2	AC092142.1	PLCG2-203	AC092142.1-201
ENST00000563193.1	ENST00000567021.1	-0.43891	0.0318996	145714	PLCG2	AC092142.1	PLCG2-203	AC092142.1-202
ENST00000414683.5	ENST00000415726.1	-0.518594	0.00942239	147935	SEMA4A	ARHGEF2-AS1	SEMA4A-206	ARHGEF2-AS1-201
ENST00000526137.1	ENST00000534178.5	-0.58068	0.00292828	148110	SIPA1	OVOL1-AS1	SIPA1-202	OVOL1-AS1-203
ENST00000355014.6	ENST00000415726.1	-0.43562	0.0333577	148231	SEMA4A	ARHGEF2-AS1	SEMA4A-201	ARHGEF2-AS1-201
ENST00000264601.8	ENST00000409162.1	-0.564962	0.00402109	149049	RAB17	AC112721.1	RAB17-201	AC112721.1-201
ENST00000477149.5	ENST00000409162.1	-0.479493	0.0177436	149049	RAB17	AC112721.1	RAB17-210	AC112721.1-201
ENST00000343002.6	ENST00000621933.1	-0.589985	0.00240885	149484	HEPH	MIR223HG	HEPH-202	MIR223HG-202
ENST00000343002.6	ENST00000658749.1	-0.630849	0.000949376	149495	HEPH	MIR223HG	HEPH-202	MIR223HG-203
ENST00000517644.1	ENST00000519375.1	-0.419179	0.0414578	150092	HAVCR1	AC010609.1	HAVCR1-202	AC010609.1-201
ENST00000619294.4	ENST00000673964.1	-0.491689	0.0146757	151649	BCL2L11	MIR4435-2HG	BCL2L11-219	MIR4435-2HG-299
ENST00000463934.1	ENST00000450216.1	-0.783484	5.96127e-06	152358	APOBEC3G	AL022318.1	APOBEC3G-203	AL022318.1-201
ENST00000480000.5	ENST00000450216.1	-0.66587	0.000382868	152370	APOBEC3G	AL022318.1	APOBEC3G-204	AL022318.1-201
ENST00000407997.4	ENST00000450216.1	-0.888924	6.4924e-09	152566	APOBEC3G	AL022318.1	APOBEC3G-201	AL022318.1-201
ENST00000470306.5	ENST00000415726.1	-0.436548	0.0329413	153089	SEMA4A	ARHGEF2-AS1	SEMA4A-212	ARHGEF2-AS1-201
ENST00000494150.1	ENST00000450216.1	-0.831059	4.93389e-07	154953	APOBEC3G	AL022318.1	APOBEC3G-207	AL022318.1-201
ENST00000644926.1	ENST00000517927.1	-0.849088	1.55807e-07	155690	CCNJL	MIR3142HG	CCNJL-212	MIR3142HG-201
ENST00000257536.13	ENST00000517927.1	-0.568978	0.00371356	155703	CCNJL	MIR3142HG	CCNJL-201	MIR3142HG-201
ENST00000520748.1	ENST00000517927.1	-0.648374	0.000611194	155711	CCNJL	MIR3142HG	CCNJL-206	MIR3142HG-201
ENST00000643836.1	ENST00000517927.1	-0.523632	0.008638	155711	CCNJL	MIR3142HG	CCNJL-210	MIR3142HG-201
ENST00000481958.1	ENST00000450216.1	-0.695526	0.000161151	155926	APOBEC3G	AL022318.1	APOBEC3G-205	AL022318.1-201
ENST00000469065.1	ENST00000415726.1	-0.436397	0.0330089	159162	SEMA4A	ARHGEF2-AS1	SEMA4A-211	ARHGEF2-AS1-201
ENST00000569929.5	ENST00000561826.1	-0.676126	0.000286954	160744	PLCG2	AC092142.1	PLCG2-215	AC092142.1-201
ENST00000569929.5	ENST00000567021.1	-0.723382	6.4872e-05	160779	PLCG2	AC092142.1	PLCG2-215	AC092142.1-202
ENST00000619294.4	ENST00000673756.1	-0.506256	0.0115951	162797	BCL2L11	MIR4435-2HG	BCL2L11-219	MIR4435-2HG-279
ENST00000496991.3	ENST00000419035.1	-0.540834	0.00635629	163121	TTC7A	EPCAM-DT	TTC7A-212	EPCAM-DT-202
ENST00000308696.11	ENST00000434807.1	-0.600499	0.00191822	169128	PSMD1	GCSIR	PSMD1-201	GCSIR-202
ENST00000252998.2	ENST00000617730.1	-0.417396	0.0424219	169192	RBBP8NL	BX640514.2	RBBP8NL-201	BX640514.2-201
ENST00000619294.4	ENST00000673960.1	-0.493619	0.0142328	169660	BCL2L11	MIR4435-2HG	BCL2L11-219	MIR4435-2HG-296
ENST00000598057.1	ENST00000601409.1	-0.542937	0.00611576	169787	RABAC1	AC243967.2	RABAC1-204	AC243967.2-201
ENST00000667629.1	ENST00000448058.1	-0.619784	0.0012371	170099	EGLN1	LINC00582	EGLN1-206	LINC00582-201
ENST00000441269.2	ENST00000429074.1	-0.576982	0.00315957	170193	LRRC8D	AC093423.2	LRRC8D-204	AC093423.2-201
ENST00000508937.1	ENST00000659142.1	-0.502456	0.012342	171743	SELENOP	AC008875.3	SELENOP-205	AC008875.3-201
ENST00000515626.5	ENST00000659142.1	-0.418873	0.0416217	171743	SELENOP	AC008875.3	SELENOP-215	AC008875.3-201
ENST00000512980.5	ENST00000659142.1	-0.452275	0.0264894	171743	SELENOP	AC008875.3	SELENOP-210	AC008875.3-201
ENST00000575537.5	ENST00000641765.1	-0.473452	0.0194461	172934	MRTFB	MIR193BHG	MRTFB-211	MIR193BHG-214
ENST00000508937.1	ENST00000655830.1	-0.560242	0.00440971	173523	SELENOP	AC008875.3	SELENOP-205	AC008875.3-202
ENST00000515626.5	ENST00000655830.1	-0.499863	0.0128741	173523	SELENOP	AC008875.3	SELENOP-215	AC008875.3-202
ENST00000512980.5	ENST00000655830.1	-0.518509	0.00943605	173523	SELENOP	AC008875.3	SELENOP-210	AC008875.3-202
ENST00000508937.1	ENST00000657195.1	-0.707636	0.00010988	173530	SELENOP	AC008875.3	SELENOP-205	AC008875.3-203
ENST00000515626.5	ENST00000657195.1	-0.642589	0.000708938	173530	SELENOP	AC008875.3	SELENOP-215	AC008875.3-203
ENST00000512980.5	ENST00000657195.1	-0.63756	0.000804577	173530	SELENOP	AC008875.3	SELENOP-210	AC008875.3-203
ENST00000415876.6	ENST00000418968.5	-0.48988	0.0151011	174507	SLC4A10	AC007750.1	SLC4A10-203	AC007750.1-202
ENST00000569523.1	ENST00000561826.1	-0.551906	0.00517324	175058	PLCG2	AC092142.1	PLCG2-214	AC092142.1-201
ENST00000569523.1	ENST00000567021.1	-0.433533	0.0343097	175093	PLCG2	AC092142.1	PLCG2-214	AC092142.1-202
ENST00000565400.5	ENST00000561826.1	-0.712762	9.29038e-05	175102	PLCG2	AC092142.1	PLCG2-210	AC092142.1-201
ENST00000565400.5	ENST00000567021.1	-0.654774	0.000516831	175137	PLCG2	AC092142.1	PLCG2-210	AC092142.1-202
ENST00000505309.1	ENST00000659142.1	-0.541611	0.00626647	175230	SELENOP	AC008875.3	SELENOP-201	AC008875.3-201
ENST00000567970.2	ENST00000657113.1	-0.494474	0.0140401	175913	C16orf95	AC092720.3	C16orf95-205	AC092720.3-203
ENST00000505309.1	ENST00000655830.1	-0.483679	0.0166368	177010	SELENOP	AC008875.3	SELENOP-201	AC008875.3-202
ENST00000505309.1	ENST00000657195.1	-0.641078	0.000736594	177017	SELENOP	AC008875.3	SELENOP-201	AC008875.3-203
ENST00000299498.11	ENST00000527847.5	-0.519541	0.00927051	177250	CYB5R2	AC044810.2	CYB5R2-201	AC044810.2-202
ENST00000572400.5	ENST00000641765.1	-0.571089	0.00356004	177685	MRTFB	MIR193BHG	MRTFB-204	MIR193BHG-214
ENST00000514403.1	ENST00000655830.1	-0.506924	0.0114677	178117	SELENOP	AC008875.3	SELENOP-213	AC008875.3-202
ENST00000514403.1	ENST00000657195.1	-0.740767	3.47533e-05	178124	SELENOP	AC008875.3	SELENOP-213	AC008875.3-203
ENST00000395986.6	ENST00000525833.5	-0.445181	0.0292607	178671	BDNF	LGR4-AS1	BDNF-206	LGR4-AS1-201
ENST00000469086.5	ENST00000450216.1	-0.608001	0.00162264	178745	SUN2	AL022318.1	SUN2-214	AL022318.1-201
ENST00000379278.3	ENST00000606393.1	-0.627768	0.00102302	178784	GFOD1	AL008729.2	GFOD1-201	AL008729.2-201
ENST00000565927.1	ENST00000564809.1	-0.574927	0.00329468	178866	ATP2C2	AC092145.1	ATP2C2-208	AC092145.1-201
ENST00000436031.6	ENST00000449842.2	-0.516451	0.00977331	178893	RGSL1	LINC01344	RGSL1-208	LINC01344-202
ENST00000233969.3	ENST00000450893.1	-0.766478	1.25645e-05	179077	SLC9A2	AC007278.1	SLC9A2-201	AC007278.1-201
ENST00000323851.13	ENST00000664551.1	-0.651878	0.000557841	179407	NDRG1	PTCSC1	NDRG1-201	PTCSC1-201
ENST00000519278.5	ENST00000664551.1	-0.409351	0.0469926	179408	NDRG1	PTCSC1	NDRG1-212	PTCSC1-201
ENST00000471121.1	ENST00000621933.1	-0.583452	0.00276445	180029	HEPH	MIR223HG	HEPH-208	MIR223HG-202
ENST00000471121.1	ENST00000658749.1	-0.508078	0.0112504	180040	HEPH	MIR223HG	HEPH-208	MIR223HG-203
ENST00000323544.5	ENST00000612943.1	-0.561064	0.00433986	181185	PLEKHO2	AC013553.3	PLEKHO2-201	AC013553.3-201
ENST00000361970.10	ENST00000659142.1	-0.431586	0.0352178	181196	CCDC152	AC008875.3	CCDC152-201	AC008875.3-201
ENST00000455125.1	ENST00000450216.1	-0.69383	0.00016978	181803	SUN2	AL022318.1	SUN2-211	AL022318.1-201
ENST00000529545.1	ENST00000498872.2	-0.533449	0.00726487	181810	VPS11	AP004609.1	VPS11-203	AP004609.1-201
ENST00000470642.1	ENST00000450216.1	-0.66132	0.000433625	181979	SUN2	AL022318.1	SUN2-215	AL022318.1-201
ENST00000458073.5	ENST00000450216.1	-0.555652	0.00481739	182927	GTPBP1	AL022318.1	GTPBP1-203	AL022318.1-201
ENST00000361970.10	ENST00000657195.1	-0.498775	0.0131027	182983	CCDC152	AC008875.3	CCDC152-201	AC008875.3-203
ENST00000484971.1	ENST00000450216.1	-0.623818	0.00112457	185042	GTPBP1	AL022318.1	GTPBP1-210	AL022318.1-201
ENST00000565020.1	ENST00000567021.1	-0.507724	0.0113167	185101	PLCG2	AC092142.1	PLCG2-208	AC092142.1-202
ENST00000265174.5	ENST00000513071.2	-0.421176	0.0403984	186991	PAPSS1	CYP2U1-AS1	PAPSS1-201	CYP2U1-AS1-202
ENST00000216044.10	ENST00000450216.1	-0.576354	0.00320035	187639	GTPBP1	AL022318.1	GTPBP1-201	AL022318.1-201
ENST00000391974.3	ENST00000660823.1	-0.461446	0.0232229	188042	NEK7	AL450352.1	NEK7-203	AL450352.1-201
ENST00000522377.5	ENST00000664551.1	-0.449133	0.0276895	188855	NDRG1	PTCSC1	NDRG1-221	PTCSC1-201
ENST00000462332.1	ENST00000450216.1	-0.678077	0.000271294	188987	GTPBP1	AL022318.1	GTPBP1-206	AL022318.1-201
ENST00000566661.5	ENST00000657113.1	-0.486757	0.0158595	192522	KLHDC4	AC092720.3	KLHDC4-217	AC092720.3-203
ENST00000619294.4	ENST00000673654.1	-0.443881	0.0297931	192636	BCL2L11	MIR4435-2HG	BCL2L11-219	MIR4435-2HG-275
ENST00000562913.5	ENST00000657113.1	-0.521159	0.0090159	193857	KLHDC4	AC092720.3	KLHDC4-210	AC092720.3-203
ENST00000367383.5	ENST00000660823.1	-0.422081	0.0399254	194134	NEK7	AL450352.1	NEK7-201	AL450352.1-201
ENST00000460605.1	ENST00000450216.1	-0.506726	0.0115054	194798	GTPBP1	AL022318.1	GTPBP1-204	AL022318.1-201
ENST00000475959.1	ENST00000450216.1	-0.60296	0.00181656	194838	GTPBP1	AL022318.1	GTPBP1-208	AL022318.1-201
ENST00000592346.1	ENST00000597110.1	-0.50062	0.0127167	196214	LGI4	U62631.1	LGI4-208	U62631.1-201
ENST00000299492.9	ENST00000527847.5	-0.466376	0.0216062	196994	PPFIBP2	AC044810.2	PPFIBP2-201	AC044810.2-202
ENST00000587780.5	ENST00000597110.1	-0.645721	0.000654479	197101	LGI4	U62631.1	LGI4-205	U62631.1-201
ENST00000544035.5	ENST00000660823.1	-0.575132	0.00328094	197497	NEK7	AL450352.1	NEK7-208	AL450352.1-201
ENST00000418601.1	ENST00000450216.1	-0.597016	0.00207031	199404	GTPBP1	AL022318.1	GTPBP1-202	AL022318.1-201
ENST00000268616.9	ENST00000538868.2	-0.437358	0.0325811	201682	ZCCHC14	AC010536.1	ZCCHC14-201	AC010536.1-201
ENST00000530459.1	ENST00000456943.6	-0.54167	0.00625977	202343	GMDS	GMDS-DT	GMDS-207	GMDS-DT-201
ENST00000488787.5	ENST00000450216.1	-0.638205	0.000791718	204557	GTPBP1	AL022318.1	GTPBP1-212	AL022318.1-201
ENST00000461428.1	ENST00000450216.1	-0.84117	2.63024e-07	204986	GTPBP1	AL022318.1	GTPBP1-205	AL022318.1-201
ENST00000604404.5	ENST00000597110.1	-0.644757	0.000670839	206518	FXYD3	U62631.1	FXYD3-208	U62631.1-201
ENST00000346446.9	ENST00000597110.1	-0.569077	0.00370622	206519	FXYD3	U62631.1	FXYD3-202	U62631.1-201
ENST00000435734.6	ENST00000597110.1	-0.640056	0.000755807	206519	FXYD3	U62631.1	FXYD3-203	U62631.1-201
ENST00000674536.1	ENST00000664551.1	-0.535039	0.00706061	206779	NDRG1	PTCSC1	NDRG1-231	PTCSC1-201
ENST00000675357.1	ENST00000664551.1	-0.535039	0.00706061	206779	NDRG1	PTCSC1	NDRG1-244	PTCSC1-201
ENST00000604621.5	ENST00000597110.1	-0.555221	0.00485729	207185	FXYD3	U62631.1	FXYD3-210	U62631.1-201
ENST00000603181.5	ENST00000597110.1	-0.581912	0.00285446	207185	FXYD3	U62631.1	FXYD3-204	U62631.1-201
ENST00000604255.5	ENST00000597110.1	-0.633017	0.000900343	207187	FXYD3	U62631.1	FXYD3-207	U62631.1-201
ENST00000603524.5	ENST00000597110.1	-0.792781	3.85495e-06	207190	FXYD3	U62631.1	FXYD3-206	U62631.1-201
ENST00000604804.5	ENST00000597110.1	-0.425213	0.0383222	207227	FXYD3	U62631.1	FXYD3-211	U62631.1-201
ENST00000605677.1	ENST00000597110.1	-0.564896	0.00402628	207556	FXYD3	U62631.1	FXYD3-214	U62631.1-201
ENST00000605550.5	ENST00000597110.1	-0.529317	0.00781886	207562	FXYD3	U62631.1	FXYD3-212	U62631.1-201
ENST00000605552.5	ENST00000597110.1	-0.61217	0.00147594	208995	FXYD3	U62631.1	FXYD3-213	U62631.1-201
ENST00000604504.5	ENST00000597110.1	-0.644179	0.000680825	210954	FXYD3	U62631.1	FXYD3-209	U62631.1-201
ENST00000445560.6	ENST00000534178.5	-0.564247	0.00407805	212352	BANF1	OVOL1-AS1	BANF1-202	OVOL1-AS1-203
ENST00000330992.8	ENST00000643779.1	-0.53489	0.00707966	212352	COPG2	AC016831.6	COPG2-201	AC016831.6-205
ENST00000300145.4	ENST00000542466.2	-0.475256	0.0189245	213210	ATP23	AGAP2-AS1	ATP23-201	AGAP2-AS1-201
ENST00000276410.7	ENST00000522190.1	-0.546023	0.00577641	214315	CHRNA6	AC090739.1	CHRNA6-201	AC090739.1-201
ENST00000309328.8	ENST00000534178.5	-0.466558	0.0215482	217162	ZNRD2	OVOL1-AS1	ZNRD2-201	OVOL1-AS1-203
ENST00000435026.5	ENST00000444890.1	-0.534145	0.00717485	217731	ATXN10	LINC00899	ATXN10-204	LINC00899-202
ENST00000293599.7	ENST00000552061.1	-0.624381	0.00110959	219897	AQP5	AC008147.2	AQP5-201	AC008147.2-201
ENST00000617416.4	ENST00000612584.1	-0.529945	0.00773242	220792	CCL4L2	AC244100.2	CCL4L2-205	AC244100.2-202
ENST00000482294.1	ENST00000450216.1	-0.707324	0.000110993	222409	CBX7	AL022318.1	CBX7-206	AL022318.1-201
ENST00000332271.9	ENST00000326341.8	-0.505737	0.0116949	224233	PIWIL3	ADORA2A-AS1	PIWIL3-201	ADORA2A-AS1-201
ENST00000674605.1	ENST00000664551.1	-0.457056	0.0247432	226481	NDRG1	PTCSC1	NDRG1-232	PTCSC1-201
ENST00000620958.4	ENST00000666473.1	-0.596002	0.00211647	226891	GMNN	AL160400.1	GMNN-207	AL160400.1-201
ENST00000558380.1	ENST00000612943.1	-0.464233	0.0222974	227730	PIF1	AC013553.3	PIF1-203	AC013553.3-201
ENST00000614369.4	ENST00000498872.2	-0.503818	0.0120699	227812	PHLDB1	AP004609.1	PHLDB1-225	AP004609.1-201
ENST00000378059.3	ENST00000666473.1	-0.711921	9.55228e-05	228865	GMNN	AL160400.1	GMNN-204	AL160400.1-201
ENST00000559522.1	ENST00000612943.1	-0.412509	0.0451543	230363	PIF1	AC013553.3	PIF1-206	AC013553.3-201
ENST00000476555.5	ENST00000666473.1	-0.579126	0.00302366	231440	GMNN	AL160400.1	GMNN-206	AL160400.1-201
ENST00000435026.5	ENST00000439423.1	-0.524193	0.00855415	232462	ATXN10	AL121672.1	ATXN10-204	AL121672.1-201
ENST00000296871.4	ENST00000621103.4	-0.714131	8.87792e-05	235114	CSF2	MIR3936HG	CSF2-201	MIR3936HG-204
ENST00000468943.1	ENST00000666473.1	-0.571579	0.00352523	235248	GMNN	AL160400.1	GMNN-205	AL160400.1-201
ENST00000454366.2	ENST00000439423.1	-0.594286	0.00219659	238709	GTSE1	AL121672.1	GTSE1-201	AL121672.1-201
ENST00000392852.7	ENST00000498872.2	-0.491172	0.0147964	240057	PHLDB1	AP004609.1	PHLDB1-203	AP004609.1-201
ENST00000478414.1	ENST00000658036.1	-0.428851	0.0365247	241341	DLD	SLC26A4-AS1	DLD-210	SLC26A4-AS1-209
ENST00000612681.4	ENST00000498872.2	-0.457674	0.0245245	241900	PHLDB1	AP004609.1	PHLDB1-224	AP004609.1-201
ENST00000603017.2	ENST00000612584.1	-0.561541	0.0042997	242063	RASL10B	AC244100.2	RASL10B-201	AC244100.2-202
ENST00000294338.7	ENST00000445551.1	-0.648629	0.000607172	242096	PDZK1IP1	FOXD2-AS1	PDZK1IP1-201	FOXD2-AS1-201
ENST00000489919.1	ENST00000445551.1	-0.450825	0.0270377	242125	PDZK1IP1	FOXD2-AS1	PDZK1IP1-203	FOXD2-AS1-201
ENST00000483876.1	ENST00000434792.1	-0.592773	0.00226937	242714	COL17A1	ITPRIP-AS1	COL17A1-205	ITPRIP-AS1-201
ENST00000592945.1	ENST00000589622.1	-0.689243	0.000195182	243400	ICAM3	AC020931.1	ICAM3-210	AC020931.1-201
ENST00000467657.1	ENST00000450893.1	-0.721663	6.88297e-05	243822	SLC9A2	AC007278.1	SLC9A2-202	AC007278.1-201
ENST00000351018.5	ENST00000527970.1	-0.447726	0.0282409	245766	RHOG	AC127526.2	RHOG-201	AC127526.2-201
ENST00000491793.1	ENST00000445551.1	-0.494294	0.0140804	246788	PDZK1IP1	FOXD2-AS1	PDZK1IP1-204	FOXD2-AS1-201
ENST00000520064.2	ENST00000552061.1	-0.449181	0.0276711	249075	LARP4	AC008147.2	LARP4-208	AC008147.2-201
ENST00000469286.1	ENST00000450893.1	-0.741708	3.35523e-05	249218	SLC9A2	AC007278.1	SLC9A2-203	AC007278.1-201
ENST00000475550.5	ENST00000674891.1	-0.688963	0.000196836	251721	UGP2	AC012368.1	UGP2-211	AC012368.1-202
ENST00000678974.1	ENST00000674891.1	-0.603632	0.00178963	251743	UGP2	AC012368.1	UGP2-238	AC012368.1-202
ENST00000676780.1	ENST00000674891.1	-0.570262	0.00361957	251781	UGP2	AC012368.1	UGP2-233	AC012368.1-202
ENST00000526454.1	ENST00000534178.5	-0.580147	0.00296073	252646	SCYL1	OVOL1-AS1	SCYL1-207	OVOL1-AS1-203
ENST00000293599.7	ENST00000551284.1	-0.72412	6.32346e-05	253921	AQP5	AC008147.1	AQP5-201	AC008147.1-201
ENST00000308287.2	ENST00000664141.1	-0.523772	0.00861695	254086	MS4A10	AP003721.2	MS4A10-201	AP003721.2-202
ENST00000301454.9	ENST00000614781.1	-0.55203	0.00516107	256593	SLC25A23	AC008760.2	SLC25A23-202	AC008760.2-201
ENST00000264088.8	ENST00000614781.1	-0.52949	0.00779491	256634	SLC25A23	AC008760.2	SLC25A23-201	AC008760.2-201
ENST00000610402.5	ENST00000612584.1	-0.517111	0.00966408	259171	AP2B1	AC244100.2	AP2B1-211	AC244100.2-202
ENST00000472047.5	ENST00000674891.1	-0.681073	0.000248692	259280	UGP2	AC012368.1	UGP2-209	AC012368.1-202
ENST00000494536.5	ENST00000674891.1	-0.57961	0.00299369	260525	UGP2	AC012368.1	UGP2-224	AC012368.1-202
ENST00000619294.4	ENST00000643766.1	-0.500919	0.0126552	260872	BCL2L11	MIR4435-2HG	BCL2L11-219	MIR4435-2HG-225
ENST00000612116.5	ENST00000612584.1	-0.646889	0.000635105	261493	AP2B1	AC244100.2	AP2B1-213	AC244100.2-202
ENST00000600682.5	ENST00000614781.1	-0.521538	0.00895709	261715	SLC25A23	AC008760.2	SLC25A23-211	AC008760.2-201
ENST00000230882.9	ENST00000659142.1	-0.720839	7.08011e-05	261757	GHR	AC008875.3	GHR-201	AC008875.3-201
ENST00000615111.4	ENST00000659142.1	-0.53111	0.00757432	261757	GHR	AC008875.3	GHR-210	AC008875.3-201
ENST00000612382.4	ENST00000659142.1	-0.561621	0.00429304	261757	GHR	AC008875.3	GHR-208	AC008875.3-201
ENST00000357703.6	ENST00000659142.1	-0.430612	0.0356789	261757	GHR	AC008875.3	GHR-202	AC008875.3-201
ENST00000618088.4	ENST00000659142.1	-0.592114	0.00230172	261757	GHR	AC008875.3	GHR-211	AC008875.3-201
ENST00000612626.4	ENST00000659142.1	-0.539252	0.00654249	261757	GHR	AC008875.3	GHR-209	AC008875.3-201
ENST00000437429.6	ENST00000566942.1	-0.586915	0.00257077	262477	SLC16A4	AL365361.1	SLC16A4-203	AL365361.1-201
ENST00000343043.7	ENST00000650235.1	-0.473295	0.0194919	263426	DAP3	AL355388.2	DAP3-201	AL355388.2-201
ENST00000230882.9	ENST00000655830.1	-0.589808	0.00241796	263537	GHR	AC008875.3	GHR-201	AC008875.3-202
ENST00000615111.4	ENST00000655830.1	-0.660648	0.000441593	263537	GHR	AC008875.3	GHR-210	AC008875.3-202
ENST00000612382.4	ENST00000655830.1	-0.482309	0.0169928	263537	GHR	AC008875.3	GHR-208	AC008875.3-202
ENST00000618088.4	ENST00000655830.1	-0.650477	0.000578677	263537	GHR	AC008875.3	GHR-211	AC008875.3-202
ENST00000612626.4	ENST00000655830.1	-0.49284	0.0144102	263537	GHR	AC008875.3	GHR-209	AC008875.3-202
ENST00000230882.9	ENST00000657195.1	-0.631564	0.000932961	263544	GHR	AC008875.3	GHR-201	AC008875.3-203
ENST00000615111.4	ENST00000657195.1	-0.654872	0.0005155	263544	GHR	AC008875.3	GHR-210	AC008875.3-203
ENST00000612382.4	ENST00000657195.1	-0.684254	0.000226508	263544	GHR	AC008875.3	GHR-208	AC008875.3-203
ENST00000357703.6	ENST00000657195.1	-0.663777	0.000405538	263544	GHR	AC008875.3	GHR-202	AC008875.3-203
ENST00000618088.4	ENST00000657195.1	-0.690664	0.00018698	263544	GHR	AC008875.3	GHR-211	AC008875.3-203
ENST00000612626.4	ENST00000657195.1	-0.508173	0.0112327	263544	GHR	AC008875.3	GHR-209	AC008875.3-203
ENST00000513625.1	ENST00000659142.1	-0.572464	0.00346298	264821	GHR	AC008875.3	GHR-205	AC008875.3-201
ENST00000603017.2	ENST00000617328.1	-0.589546	0.00243145	266040	RASL10B	AC244100.3	RASL10B-201	AC244100.3-202
ENST00000513625.1	ENST00000655830.1	-0.739606	3.62857e-05	266601	GHR	AC008875.3	GHR-205	AC008875.3-202
ENST00000513625.1	ENST00000657195.1	-0.636074	0.000834893	266608	GHR	AC008875.3	GHR-205	AC008875.3-203
ENST00000261366.10	ENST00000648070.1	-0.641224	0.000733877	268114	LMNB1	AC093535.1	LMNB1-201	AC093535.1-201
ENST00000504788.5	ENST00000648070.1	-0.498889	0.0130786	268131	LMNB1	AC093535.1	LMNB1-208	AC093535.1-201
ENST00000354764.9	ENST00000449346.1	-0.555823	0.00480168	271283	PGAP1	ANKRD44-AS1	PGAP1-201	ANKRD44-AS1-201
ENST00000423035.5	ENST00000449346.1	-0.457932	0.0244336	271335	PGAP1	ANKRD44-AS1	PGAP1-206	ANKRD44-AS1-201
ENST00000522294.5	ENST00000592525.1	-0.493035	0.0143657	274258	ZNF57	AC092068.1	ZNF57-202	AC092068.1-201
ENST00000544915.5	ENST00000619202.1	-0.656389	0.000495117	274776	ARNTL2	AC009509.4	ARNTL2-208	AC009509.4-201
ENST00000330992.8	ENST00000643373.1	-0.411768	0.0455806	275492	COPG2	LINC-PINT	COPG2-201	LINC-PINT-213
ENST00000330992.8	ENST00000643135.1	-0.444746	0.029438	275587	COPG2	LINC-PINT	COPG2-201	LINC-PINT-212
ENST00000295688.8	ENST00000650235.1	-0.531045	0.0075831	276060	CCT3	AL355388.2	CCT3-201	AL355388.2-201
ENST00000319466.9	ENST00000441997.5	-0.451865	0.0266433	276917	MCFD2	EPCAM-DT	MCFD2-201	EPCAM-DT-203
ENST00000605424.6	ENST00000620056.4	-0.620864	0.00120605	277224	MMP28	AC243829.4	MMP28-201	AC243829.4-201
ENST00000645190.1	ENST00000439423.1	-0.450821	0.0270394	277553	TRMU	AL121672.1	TRMU-223	AL121672.1-201
ENST00000261178.9	ENST00000619202.1	-0.489227	0.0152573	279475	ARNTL2	AC009509.4	ARNTL2-201	AC009509.4-201
ENST00000395901.6	ENST00000619202.1	-0.495437	0.0138256	279532	ARNTL2	AC009509.4	ARNTL2-204	AC009509.4-201
ENST00000320580.9	ENST00000534178.5	-0.647616	0.000623296	280396	PACS1	OVOL1-AS1	PACS1-201	OVOL1-AS1-203
ENST00000527224.1	ENST00000534178.5	-0.522849	0.00875627	280487	PACS1	OVOL1-AS1	PACS1-205	OVOL1-AS1-203
ENST00000320634.8	ENST00000552061.1	-0.811133	1.52367e-06	281679	FAIM2	AC008147.2	FAIM2-201	AC008147.2-201
ENST00000610402.5	ENST00000617328.1	-0.469801	0.0205377	283148	AP2B1	AC244100.3	AP2B1-211	AC244100.3-202
ENST00000459672.5	ENST00000568457.1	-0.478993	0.0178799	283753	OGDH	AC004847.1	OGDH-208	AC004847.1-201
ENST00000332707.10	ENST00000535806.1	-0.775288	8.60694e-06	283902	XPOT	AC025576.2	XPOT-201	AC025576.2-201
ENST00000531690.5	ENST00000660533.1	-0.471874	0.0199118	284971	GMDS	GMDS-DT	GMDS-209	GMDS-DT-224
ENST00000465515.1	ENST00000674891.1	-0.70248	0.000129632	285312	UGP2	AC012368.1	UGP2-204	AC012368.1-202
ENST00000612116.5	ENST00000617328.1	-0.488595	0.0154096	285470	AP2B1	AC244100.3	AP2B1-213	AC244100.3-202
ENST00000531899.5	ENST00000605240.1	-0.557427	0.00465613	285727	CDHR5	AC136475.9	CDHR5-208	AC136475.9-201
ENST00000461456.5	ENST00000418968.5	-0.469422	0.0206535	285868	SLC4A10	AC007750.1	SLC4A10-207	AC007750.1-202
ENST00000271373.9	ENST00000451992.2	-0.531608	0.00750749	286000	MPC2	AL031733.2	MPC2-201	AL031733.2-201
ENST00000261366.10	ENST00000512500.1	-0.520304	0.00914978	286764	LMNB1	AC093535.1	LMNB1-201	AC093535.1-204
ENST00000504788.5	ENST00000512500.1	-0.442438	0.0303928	286781	LMNB1	AC093535.1	LMNB1-208	AC093535.1-204
ENST00000261366.10	ENST00000515808.5	-0.698214	0.000148252	286783	LMNB1	AC093535.1	LMNB1-201	AC093535.1-202
ENST00000504788.5	ENST00000515808.5	-0.559314	0.00448967	286800	LMNB1	AC093535.1	LMNB1-208	AC093535.1-202
ENST00000480679.5	ENST00000674891.1	-0.419718	0.0411697	286850	UGP2	AC012368.1	UGP2-212	AC012368.1-202
ENST00000261226.9	ENST00000551941.1	-0.592648	0.00227549	286941	TMCC3	AC073655.2	TMCC3-201	AC073655.2-201
ENST00000531088.5	ENST00000605240.1	-0.41551	0.0434605	287731	CDHR5	AC136475.9	CDHR5-206	AC136475.9-201
ENST00000552863.5	ENST00000552061.1	-0.46445	0.0222266	288510	FAIM2	AC008147.2	FAIM2-207	AC008147.2-201
ENST00000475645.1	ENST00000644129.1	-0.613017	0.00144755	291434	ATG5	AL591518.1	ATG5-205	AL591518.1-201
ENST00000616383.1	ENST00000620056.4	-0.577124	0.00315042	293497	MMP28	AC243829.4	MMP28-206	AC243829.4-201
ENST00000533756.5	ENST00000534178.5	-0.672174	0.000321097	294097	PACS1	OVOL1-AS1	PACS1-213	OVOL1-AS1-203
ENST00000435120.5	ENST00000659623.1	-0.421237	0.0403662	296484	MLF2	CD27-AS1	MLF2-202	CD27-AS1-212
ENST00000358353.8	ENST00000508004.2	-0.721785	6.85418e-05	296961	CDHR5	AC136475.1	CDHR5-202	AC136475.1-201
ENST00000525131.5	ENST00000498872.2	-0.701771	0.000132574	297732	PDZD3	AP004609.1	PDZD3-203	AP004609.1-201
ENST00000529098.5	ENST00000498872.2	-0.544024	0.00599433	297732	PDZD3	AP004609.1	PDZD3-210	AP004609.1-201
ENST00000531114.5	ENST00000498872.2	-0.492829	0.0144128	297732	PDZD3	AP004609.1	PDZD3-212	AP004609.1-201
ENST00000256442.10	ENST00000514270.1	-0.584022	0.00273174	299226	CCNB1	AC145146.1	CCNB1-201	AC145146.1-201
ENST00000543342.5	ENST00000535806.1	-0.587782	0.00252415	299662	RXYLT1	AC025576.2	RXYLT1-207	AC025576.2-201
ENST00000531899.5	ENST00000508004.2	-0.739023	3.70791e-05	299800	CDHR5	AC136475.1	CDHR5-208	AC136475.1-201
ENST00000506572.5	ENST00000514270.1	-0.520532	0.00911386	300113	CCNB1	AC145146.1	CCNB1-204	AC145146.1-201
ENST00000531088.5	ENST00000508004.2	-0.692229	0.000178301	301804	CDHR5	AC136475.1	CDHR5-206	AC136475.1-201
ENST00000548918.1	ENST00000551941.1	-0.480111	0.0175766	301946	TMCC3	AC073655.2	TMCC3-202	AC073655.2-201
ENST00000542958.5	ENST00000535806.1	-0.635241	0.000852293	302690	XPOT	AC025576.2	XPOT-206	AC025576.2-201
ENST00000473624.2	ENST00000439423.1	-0.509137	0.011054	303013	CELSR1	AL121672.1	CELSR1-204	AL121672.1-201
ENST00000674159.1	ENST00000439423.1	-0.451819	0.0266608	303825	CELSR1	AL121672.1	CELSR1-206	AL121672.1-201
ENST00000252998.2	ENST00000430184.1	-0.720019	7.28125e-05	305026	RBBP8NL	AL357033.2	RBBP8NL-201	AL357033.2-201
ENST00000672560.1	ENST00000434792.1	-0.602189	0.00184791	305079	SLK	ITPRIP-AS1	SLK-204	ITPRIP-AS1-201
ENST00000470721.5	ENST00000451992.2	-0.523336	0.00868245	305998	DCAF6	AL031733.2	DCAF6-208	AL031733.2-201
ENST00000295688.8	ENST00000415726.1	-0.479134	0.0178412	307180	CCT3	ARHGEF2-AS1	CCT3-201	ARHGEF2-AS1-201
ENST00000459672.5	ENST00000668580.1	-0.685693	0.000217054	307777	OGDH	SNHG15	OGDH-208	SNHG15-214
ENST00000459672.5	ENST00000577700.5	-0.652624	0.000547021	307777	OGDH	SNHG15	OGDH-208	SNHG15-202
ENST00000537591.5	ENST00000666473.1	-0.69614	0.000158119	307919	ACOT13	AL160400.1	ACOT13-203	AL160400.1-201
ENST00000230048.5	ENST00000666473.1	-0.754972	2.01109e-05	307938	ACOT13	AL160400.1	ACOT13-201	AL160400.1-201
ENST00000510017.1	ENST00000429872.1	-0.586377	0.00260011	308762	FOXL3	PRKAR1B-AS1	FOXL3-202	PRKAR1B-AS1-201
ENST00000349938.8	ENST00000434807.1	-0.532241	0.00742332	310807	ARMC9	GCSIR	ARMC9-201	GCSIR-202
ENST00000440107.5	ENST00000434807.1	-0.455962	0.0251344	311014	ARMC9	GCSIR	ARMC9-205	GCSIR-202
ENST00000476436.1	ENST00000666473.1	-0.588293	0.002497	311270	ACOT13	AL160400.1	ACOT13-202	AL160400.1-201
ENST00000400358.9	ENST00000326341.8	-0.592465	0.00228443	311410	SGSM1	ADORA2A-AS1	SGSM1-201	ADORA2A-AS1-201
ENST00000261622.5	ENST00000657113.1	-0.563004	0.00417859	313082	SLC7A5	AC092720.3	SLC7A5-201	AC092720.3-203
ENST00000565644.5	ENST00000657113.1	-0.636356	0.000829069	313082	SLC7A5	AC092720.3	SLC7A5-203	AC092720.3-203
ENST00000614600.4	ENST00000612584.1	-0.517748	0.00955965	314686	AP2B1	AC244100.2	AP2B1-214	AC244100.2-202
ENST00000320634.8	ENST00000551284.1	-0.824692	7.18193e-07	315703	FAIM2	AC008147.1	FAIM2-201	AC008147.1-201
ENST00000563489.1	ENST00000657113.1	-0.429409	0.0362548	315791	SLC7A5	AC092720.3	SLC7A5-202	AC092720.3-203
ENST00000462760.1	ENST00000420395.1	-0.472883	0.0196129	316216	ATP5F1C	LINC02642	ATP5F1C-205	LINC02642-201
ENST00000361911.9	ENST00000429074.1	-0.493566	0.0142447	318747	ZNF326	AC093423.2	ZNF326-202	AC093423.2-201
ENST00000360059.5	ENST00000381489.6	-0.665893	0.000382628	319124	GTPBP4	PRR26	GTPBP4-201	PRR26-201
ENST00000589453.5	ENST00000589622.1	-0.506267	0.0115931	320414	ZNF846	AC020931.1	ZNF846-208	AC020931.1-201
ENST00000375078.4	ENST00000660429.1	-0.519907	0.00921247	321822	CAMK2N1	Z98257.1	CAMK2N1-201	Z98257.1-201
ENST00000552863.5	ENST00000551284.1	-0.534335	0.00715047	322534	FAIM2	AC008147.1	FAIM2-207	AC008147.1-201
ENST00000489020.1	ENST00000660429.1	-0.512852	0.0103872	322618	CAMK2N1	Z98257.1	CAMK2N1-202	Z98257.1-201
ENST00000619294.4	ENST00000673668.1	-0.558076	0.00459835	322862	BCL2L11	MIR4435-2HG	BCL2L11-219	MIR4435-2HG-276
ENST00000470179.5	ENST00000428191.1	-0.488541	0.0154227	324117	PGAP1	ANKRD44-IT1	PGAP1-208	ANKRD44-IT1-201
ENST00000354764.9	ENST00000428191.1	-0.570608	0.00359452	324150	PGAP1	ANKRD44-IT1	PGAP1-201	ANKRD44-IT1-201
ENST00000423035.5	ENST00000428191.1	-0.524063	0.00857343	324202	PGAP1	ANKRD44-IT1	PGAP1-206	ANKRD44-IT1-201
ENST00000513671.5	ENST00000659142.1	-0.608345	0.0016101	324271	GHR	AC008875.3	GHR-206	AC008875.3-201
ENST00000378693.4	ENST00000612967.2	-0.626051	0.00106615	324599	SOWAHA	IRF1-AS1	SOWAHA-201	IRF1-AS1-206
ENST00000560536.5	ENST00000558388.6	-0.661621	0.000430097	325160	OTUD7A	AC012236.1	OTUD7A-203	AC012236.1-202
ENST00000606738.3	ENST00000445551.1	-0.692182	0.000178553	325886	TRABD2B	FOXD2-AS1	TRABD2B-202	FOXD2-AS1-201
ENST00000513671.5	ENST00000655830.1	-0.632153	0.000919613	326051	GHR	AC008875.3	GHR-206	AC008875.3-202
ENST00000513671.5	ENST00000657195.1	-0.649716	0.000590269	326058	GHR	AC008875.3	GHR-206	AC008875.3-203
ENST00000560536.5	ENST00000560812.5	-0.415867	0.0432626	326614	OTUD7A	AC012236.1	OTUD7A-203	AC012236.1-201
ENST00000358353.8	ENST00000534742.1	-0.678673	0.000266658	327589	CDHR5	AC136475.3	CDHR5-202	AC136475.3-202
ENST00000358353.8	ENST00000533924.1	-0.563079	0.00417249	328278	CDHR5	AC136475.3	CDHR5-202	AC136475.3-201
ENST00000531899.5	ENST00000534742.1	-0.754804	2.02453e-05	330428	CDHR5	AC136475.3	CDHR5-208	AC136475.3-202
ENST00000531899.5	ENST00000533924.1	-0.65169	0.000560601	331117	CDHR5	AC136475.3	CDHR5-208	AC136475.3-201
ENST00000560536.5	ENST00000557928.1	-0.518889	0.00937484	331553	OTUD7A	LINC02352	OTUD7A-203	LINC02352-201
ENST00000352385.3	ENST00000612943.1	-0.512451	0.0104576	331681	IGDCC4	AC013553.3	IGDCC4-201	AC013553.3-201
ENST00000674359.1	ENST00000439423.1	-0.474134	0.0192474	332367	CELSR1	AL121672.1	CELSR1-210	AL121672.1-201
ENST00000531088.5	ENST00000534742.1	-0.730572	5.03996e-05	332432	CDHR5	AC136475.3	CDHR5-206	AC136475.3-202
ENST00000531088.5	ENST00000533924.1	-0.586608	0.00258747	333121	CDHR5	AC136475.3	CDHR5-206	AC136475.3-201
ENST00000643237.3	ENST00000655760.1	-0.751516	2.30492e-05	337248	BTD	SH3BP5-AS1	BTD-213	SH3BP5-AS1-204
ENST00000672065.1	ENST00000655760.1	-0.47447	0.0191502	337248	BTD	SH3BP5-AS1	BTD-216	SH3BP5-AS1-204
ENST00000643237.3	ENST00000668440.1	-0.718222	7.73951e-05	337292	BTD	SH3BP5-AS1	BTD-213	SH3BP5-AS1-206
ENST00000672065.1	ENST00000668440.1	-0.671438	0.000327833	337292	BTD	SH3BP5-AS1	BTD-216	SH3BP5-AS1-206
ENST00000368024.5	ENST00000628340.1	-0.584641	0.00269663	337869	TSTD1	AL121985.1	TSTD1-203	AL121985.1-210
ENST00000318289.14	ENST00000628340.1	-0.563234	0.00415983	337869	TSTD1	AL121985.1	TSTD1-201	AL121985.1-210
ENST00000614600.4	ENST00000617328.1	-0.472589	0.0196996	338663	AP2B1	AC244100.3	AP2B1-214	AC244100.3-202
ENST00000300226.7	ENST00000664141.1	-0.629083	0.000991002	339584	MS4A8	AP003721.2	MS4A8-201	AP003721.2-202
ENST00000378693.4	ENST00000443093.2	-0.546166	0.00576111	340258	SOWAHA	AC116366.1	SOWAHA-201	AC116366.1-201
ENST00000483839.2	ENST00000381489.6	-0.625015	0.00109292	342818	GTPBP4	PRR26	GTPBP4-203	PRR26-201
ENST00000674359.1	ENST00000444890.1	-0.622644	0.00115638	345674	CELSR1	LINC00899	CELSR1-210	LINC00899-202
ENST00000378198.9	ENST00000666473.1	-0.765077	1.33235e-05	346085	TDP2	AL160400.1	TDP2-202	AL160400.1-201
ENST00000480495.1	ENST00000666473.1	-0.622966	0.00114758	346198	TDP2	AL160400.1	TDP2-205	AL160400.1-201
ENST00000378693.4	ENST00000337752.6	-0.581374	0.0028865	348192	SOWAHA	IRF1-AS1	SOWAHA-201	IRF1-AS1-201
ENST00000473458.5	ENST00000326341.8	-0.49643	0.0136073	348659	SGSM1	ADORA2A-AS1	SGSM1-204	ADORA2A-AS1-201
ENST00000545172.5	ENST00000660512.1	-0.578707	0.00304983	350741	ADCY10	AL359962.3	ADCY10-205	AL359962.3-201
ENST00000478285.1	ENST00000666473.1	-0.574106	0.00334998	353812	TDP2	AL160400.1	TDP2-203	AL160400.1-201
ENST00000534316.1	ENST00000664141.1	-0.44318	0.030083	353864	MS4A8	AP003721.2	MS4A8-209	AP003721.2-202
ENST00000378693.4	ENST00000378947.7	-0.522628	0.00878984	355880	SOWAHA	IRF1-AS1	SOWAHA-201	IRF1-AS1-202
ENST00000335999.7	ENST00000552061.1	-0.905904	1.13566e-09	357166	NCKAP5L	AC008147.2	NCKAP5L-201	AC008147.2-201
ENST00000518261.1	ENST00000518552.2	-0.446722	0.0286398	359642	XKR4	AC018607.1	XKR4-202	AC018607.1-201
ENST00000368024.5	ENST00000636161.1	-0.527742	0.00803908	360431	TSTD1	AL592295.4	TSTD1-203	AL592295.4-201
ENST00000318289.14	ENST00000636161.1	-0.466709	0.0215004	360471	TSTD1	AL592295.4	TSTD1-201	AL592295.4-201
ENST00000524763.5	ENST00000605240.1	-0.431965	0.0350396	360749	EPS8L2	AC136475.9	EPS8L2-203	AC136475.9-201
ENST00000359614.9	ENST00000664141.1	-0.46632	0.0216239	362527	SDHAF2	AP003721.2	SDHAF2-202	AP003721.2-202
ENST00000378693.4	ENST00000461203.5	-0.627524	0.00102905	363310	SOWAHA	IRF1-AS1	SOWAHA-201	IRF1-AS1-205
ENST00000556406.5	ENST00000670645.1	-0.519728	0.00924082	363531	SPATA7	LINC01146	SPATA7-216	LINC01146-275
ENST00000579528.1	ENST00000419151.2	-0.502498	0.0123335	363541	ZNF624	LINC02090	ZNF624-203	LINC02090-201
ENST00000505006.1	ENST00000659142.1	-0.574908	0.00329596	363814	GHR	AC008875.3	GHR-203	AC008875.3-201
ENST00000358658.8	ENST00000501122.2	-0.521988	0.00888774	364244	NAALADL1	NEAT1	NAALADL1-204	NEAT1-202
ENST00000494868.1	ENST00000644432.1	-0.447534	0.028317	365041	MEST	AC016831.6	MEST-217	AC016831.6-204
ENST00000505006.1	ENST00000655830.1	-0.519665	0.00925078	365594	GHR	AC008875.3	GHR-203	AC008875.3-202
ENST00000505006.1	ENST00000657195.1	-0.753119	2.1642e-05	365601	GHR	AC008875.3	GHR-203	AC008875.3-203
ENST00000475188.1	ENST00000644432.1	-0.529589	0.00778126	366282	MEST	AC016831.6	MEST-215	AC016831.6-204
ENST00000405243.1	ENST00000325042.2	-0.778381	7.50661e-06	368250	RAPGEF5	IL6-AS1	RAPGEF5-203	IL6-AS1-201
ENST00000557567.1	ENST00000554433.1	-0.621537	0.00118706	370088	SPATA7	AL157955.1	SPATA7-221	AL157955.1-201
ENST00000366610.7	ENST00000549744.1	-0.555891	0.0047954	370121	IRF2BP2	AL391832.3	IRF2BP2-202	AL391832.3-201
ENST00000222122.10	ENST00000602172.1	-0.40863	0.0474202	371830	DBP	CARD8-AS1	DBP-201	CARD8-AS1-201
ENST00000482091.1	ENST00000381489.6	-0.583757	0.00274692	373095	IDI1	PRR26	IDI1-204	PRR26-201
ENST00000524763.5	ENST00000508004.2	-0.677922	0.000272513	374822	EPS8L2	AC136475.1	EPS8L2-203	AC136475.1-201
ENST00000521424.1	ENST00000517927.1	-0.518638	0.00941523	374983	PWWP2A	MIR3142HG	PWWP2A-204	MIR3142HG-201
ENST00000397510.7	ENST00000508004.2	-0.65928	0.000458211	375812	TMEM80	AC136475.1	TMEM80-201	AC136475.1-201
ENST00000534568.1	ENST00000501122.2	-0.587971	0.00251406	376426	NAALADL1	NEAT1	NAALADL1-222	NEAT1-202
ENST00000335049.5	ENST00000669992.1	-0.49442	0.0140522	377432	RASSF6	AC097709.1	RASSF6-202	AC097709.1-201
ENST00000614847.1	ENST00000621103.4	-0.517544	0.00959302	377528	CCNI2	MIR3936HG	CCNI2-204	MIR3936HG-204
ENST00000409112.5	ENST00000434807.1	-0.48458	0.016406	378668	SP100	GCSIR	SP100-203	GCSIR-202
ENST00000453182.2	ENST00000309874.2	-0.564599	0.00404993	378905	LTK	AC020659.1	LTK-203	AC020659.1-201
ENST00000460199.5	ENST00000415726.1	-0.428313	0.0367861	378911	MSTO1	ARHGEF2-AS1	MSTO1-203	ARHGEF2-AS1-201
ENST00000355166.9	ENST00000309874.2	-0.553932	0.00497815	378913	LTK	AC020659.1	LTK-202	AC020659.1-201
ENST00000561619.5	ENST00000309874.2	-0.508396	0.0111913	378996	LTK	AC020659.1	LTK-204	AC020659.1-201
ENST00000261226.9	ENST00000659763.1	-0.578475	0.00306442	379397	TMCC3	AC123567.2	TMCC3-201	AC123567.2-204
ENST00000447411.5	ENST00000547626.6	-0.434725	0.0337635	379900	SLC38A4	PCED1B-AS1	SLC38A4-202	PCED1B-AS1-203
ENST00000261226.9	ENST00000669622.1	-0.709358	0.000103896	380076	TMCC3	AC123567.2	TMCC3-201	AC123567.2-203
ENST00000453182.2	ENST00000568861.1	-0.558834	0.0045315	381097	LTK	AC020659.1	LTK-203	AC020659.1-203
ENST00000355166.9	ENST00000568861.1	-0.561119	0.00433519	381105	LTK	AC020659.1	LTK-202	AC020659.1-203
ENST00000561619.5	ENST00000568861.1	-0.472492	0.0197284	381188	LTK	AC020659.1	LTK-204	AC020659.1-203
ENST00000371901.4	ENST00000445551.1	-0.499978	0.01285	381381	CYP4X1	FOXD2-AS1	CYP4X1-201	FOXD2-AS1-201
ENST00000475188.1	ENST00000643779.1	-0.636284	0.000830541	382256	MEST	AC016831.6	MEST-215	AC016831.6-205
ENST00000524763.5	ENST00000526612.1	-0.43518	0.0335569	383296	EPS8L2	AC136475.2	EPS8L2-203	AC136475.2-201
ENST00000295834.8	ENST00000643276.1	-0.603076	0.00181191	383767	FABP1	AC133644.2	FABP1-201	AC133644.2-201
ENST00000495375.1	ENST00000643276.1	-0.485284	0.0162278	383814	FABP1	AC133644.2	FABP1-204	AC133644.2-201
ENST00000296877.3	ENST00000612967.2	-0.755402	1.97694e-05	384965	LEAP2	IRF1-AS1	LEAP2-201	IRF1-AS1-206
ENST00000460432.1	ENST00000451992.2	-0.575575	0.00325155	385212	DCAF6	AL031733.2	DCAF6-207	AL031733.2-201
ENST00000649806.1	ENST00000667122.1	-0.489651	0.0151557	386222	WDR27	AL603783.1	WDR27-218	AL603783.1-202
ENST00000378693.4	ENST00000454380.1	-0.593892	0.00221535	386587	SOWAHA	LINC02863	SOWAHA-201	LINC02863-202
ENST00000472846.1	ENST00000643276.1	-0.405853	0.0490961	386697	FABP1	AC133644.2	FABP1-203	AC133644.2-201
ENST00000245564.8	ENST00000650235.1	-0.635765	0.000841309	387001	MSTO1	AL355388.2	MSTO1-201	AL355388.2-201
ENST00000483734.5	ENST00000650235.1	-0.479169	0.0178317	387021	MSTO1	AL355388.2	MSTO1-212	AL355388.2-201
ENST00000466815.1	ENST00000650235.1	-0.446599	0.0286889	387814	MSTO1	AL355388.2	MSTO1-206	AL355388.2-201
ENST00000465618.5	ENST00000450216.1	-0.506979	0.0114574	388175	RPL3	AL022318.1	RPL3-211	AL022318.1-201
ENST00000467105.1	ENST00000450216.1	-0.718786	7.59292e-05	388178	RPL3	AL022318.1	RPL3-212	AL022318.1-201
ENST00000260386.7	ENST00000309874.2	-0.520139	0.00917571	389241	ITPKA	AC020659.1	ITPKA-201	AC020659.1-201
ENST00000460199.5	ENST00000650235.1	-0.613962	0.00141643	389474	MSTO1	AL355388.2	MSTO1-203	AL355388.2-201
ENST00000488901.5	ENST00000650235.1	-0.58311	0.00278426	389636	MSTO1	AL355388.2	MSTO1-214	AL355388.2-201
ENST00000453303.5	ENST00000450216.1	-0.581121	0.00290169	389991	RPL3	AL022318.1	RPL3-206	AL022318.1-201
ENST00000478756.1	ENST00000650235.1	-0.532011	0.00745382	390036	MSTO1	AL355388.2	MSTO1-210	AL355388.2-201
ENST00000484358.1	ENST00000450216.1	-0.647711	0.000621773	390653	RPL3	AL022318.1	RPL3-216	AL022318.1-201
ENST00000335999.7	ENST00000551284.1	-0.76466	1.3557e-05	391190	NCKAP5L	AC008147.1	NCKAP5L-201	AC008147.1-201
ENST00000471209.1	ENST00000650235.1	-0.497915	0.0132859	391200	MSTO1	AL355388.2	MSTO1-207	AL355388.2-201
ENST00000260386.7	ENST00000568861.1	-0.567719	0.00380775	391433	ITPKA	AC020659.1	ITPKA-201	AC020659.1-203
ENST00000484615.5	ENST00000450216.1	-0.574195	0.00334396	392342	RPL3	AL022318.1	RPL3-217	AL022318.1-201
ENST00000452345.1	ENST00000434807.1	-0.596434	0.00209668	392354	SP100	GCSIR	SP100-211	GCSIR-202
ENST00000461967.1	ENST00000450216.1	-0.574757	0.00330604	393146	RPL3	AL022318.1	RPL3-209	AL022318.1-201
ENST00000361216.8	ENST00000446952.1	-0.580047	0.0029668	393481	ATP1A2	AL138930.1	ATP1A2-201	AL138930.1-201
ENST00000459859.1	ENST00000450216.1	-0.724892	6.15616e-05	393691	RPL3	AL022318.1	RPL3-207	AL022318.1-201
ENST00000548918.1	ENST00000659763.1	-0.604337	0.00176174	394402	TMCC3	AC123567.2	TMCC3-202	AC123567.2-204
ENST00000548918.1	ENST00000669622.1	-0.574333	0.00333463	395081	TMCC3	AC123567.2	TMCC3-202	AC123567.2-203
ENST00000477076.1	ENST00000325042.2	-0.419896	0.0410749	397359	KLHL7	IL6-AS1	KLHL7-209	IL6-AS1-201
ENST00000296877.3	ENST00000378953.8	-0.530716	0.00762743	397623	LEAP2	IRF1-AS1	LEAP2-201	IRF1-AS1-203
ENST00000328736.7	ENST00000670645.1	-0.538005	0.00669249	398138	PTPN21	LINC01146	PTPN21-201	LINC01146-275
ENST00000338356.7	ENST00000441255.7	-0.409799	0.0467286	399672	CPM	LINC02384	CPM-201	LINC02384-202
ENST00000296877.3	ENST00000443093.2	-0.643335	0.00069563	400624	LEAP2	AC116366.1	LEAP2-201	AC116366.1-201
ENST00000367383.5	ENST00000566394.1	-0.419865	0.0410912	401021	NEK7	AL157402.2	NEK7-201	AL157402.2-201
ENST00000056233.4	ENST00000671106.1	-0.505657	0.0117103	401288	NFE2L3	AC005165.1	NFE2L3-201	AC005165.1-225
ENST00000557249.1	ENST00000670645.1	-0.589569	0.00243024	402325	PTPN21	LINC01146	PTPN21-209	LINC01146-275
ENST00000520274.1	ENST00000517927.1	-0.673767	0.000306931	403137	TTC1	MIR3142HG	TTC1-203	MIR3142HG-201
ENST00000544035.5	ENST00000566394.1	-0.554332	0.00494036	404384	NEK7	AL157402.2	NEK7-208	AL157402.2-201
ENST00000524763.5	ENST00000534742.1	-0.568318	0.00376269	405450	EPS8L2	AC136475.3	EPS8L2-203	AC136475.3-202
ENST00000524763.5	ENST00000533924.1	-0.601488	0.00187678	406139	EPS8L2	AC136475.3	EPS8L2-203	AC136475.3-201
ENST00000397510.7	ENST00000534742.1	-0.462042	0.0230224	406440	TMEM80	AC136475.3	TMEM80-201	AC136475.3-202
ENST00000397510.7	ENST00000533924.1	-0.496275	0.013641	407129	TMEM80	AC136475.3	TMEM80-201	AC136475.3-201
ENST00000525944.1	ENST00000534178.5	-0.502484	0.0123363	408061	SLC25A45	OVOL1-AS1	SLC25A45-204	OVOL1-AS1-203
ENST00000296877.3	ENST00000337752.6	-0.630947	0.000947111	408558	LEAP2	IRF1-AS1	LEAP2-201	IRF1-AS1-201
ENST00000270560.4	ENST00000663434.1	-0.579969	0.00297158	408856	TM4SF5	AC087500.1	TM4SF5-201	AC087500.1-208
ENST00000332549.8	ENST00000450893.1	-0.74422	3.05239e-05	410168	IL1R2	AC007278.1	IL1R2-201	AC007278.1-201
ENST00000257548.10	ENST00000664158.1	-0.655342	0.000509109	410226	USP30	AC007569.1	USP30-201	AC007569.1-201
ENST00000536723.5	ENST00000664158.1	-0.549139	0.00545	410241	USP30	AC007569.1	USP30-209	AC007569.1-201
ENST00000257548.10	ENST00000547282.1	-0.73779	3.8804e-05	411658	USP30	AC007569.1	USP30-201	AC007569.1-203
ENST00000536723.5	ENST00000547282.1	-0.585674	0.0026388	411673	USP30	AC007569.1	USP30-209	AC007569.1-203
ENST00000489398.1	ENST00000451992.2	-0.473917	0.0193103	412055	DCAF6	AL031733.2	DCAF6-211	AL031733.2-201
ENST00000554178.1	ENST00000654646.1	-0.451759	0.0266834	414292	PTPN21	LINC01146	PTPN21-204	LINC01146-218
ENST00000556406.5	ENST00000554433.1	-0.64818	0.000614279	415559	SPATA7	AL157955.1	SPATA7-216	AL157955.1-201
ENST00000296877.3	ENST00000378947.7	-0.620372	0.00122011	416246	LEAP2	IRF1-AS1	LEAP2-201	IRF1-AS1-202
ENST00000557997.5	ENST00000643306.1	-0.448838	0.0278043	416427	TLE3	DRAIC	TLE3-210	DRAIC-216
ENST00000678501.1	ENST00000671106.1	-0.717049	8.05209e-05	420508	HNRNPA2B1	AC005165.1	HNRNPA2B1-234	AC005165.1-225
ENST00000296877.3	ENST00000461203.5	-0.600378	0.00192334	423676	LEAP2	IRF1-AS1	LEAP2-201	IRF1-AS1-205
ENST00000467307.1	ENST00000664158.1	-0.550554	0.00530692	425244	USP30	AC007569.1	USP30-204	AC007569.1-201
ENST00000554628.5	ENST00000670645.1	-0.47598	0.0187182	425260	PTPN21	LINC01146	PTPN21-206	LINC01146-275
ENST00000467307.1	ENST00000547282.1	-0.518941	0.00936649	426676	USP30	AC007569.1	USP30-204	AC007569.1-203
ENST00000550445.5	ENST00000552061.1	-0.600671	0.00191097	426893	TMBIM6	AC008147.2	TMBIM6-222	AC008147.2-201
ENST00000628593.1	ENST00000511661.3	-0.77854	7.45326e-06	427405	SETD9	LINC01948	SETD9-211	LINC01948-202
ENST00000418299.5	ENST00000511661.3	-0.732156	4.76215e-05	427668	SETD9	LINC01948	SETD9-202	LINC01948-202
ENST00000464994.5	ENST00000450893.1	-0.582693	0.00280851	428744	IL1R2	AC007278.1	IL1R2-205	AC007278.1-201
ENST00000552044.1	ENST00000549278.2	-0.60656	0.00167619	430231	KITLG	LINC02458	KITLG-204	LINC02458-202
ENST00000533811.1	ENST00000534178.5	-0.567547	0.00382077	430412	PACS1	OVOL1-AS1	PACS1-214	OVOL1-AS1-203
ENST00000491055.5	ENST00000660512.1	-0.652283	0.000551954	432980	MAEL	AL359962.3	MAEL-205	AL359962.3-201
ENST00000606261.1	ENST00000671106.1	-0.480024	0.0176	433150	NFE2L3	AC005165.1	NFE2L3-202	AC005165.1-225
ENST00000589028.5	ENST00000418006.1	-0.466333	0.02162	433277	ERC1	LINC00940	ERC1-222	LINC00940-201
ENST00000526460.1	ENST00000657113.1	-0.45544	0.0253226	434526	BANP	AC092720.3	BANP-222	AC092720.3-203
ENST00000643174.1	ENST00000430184.1	-0.421711	0.0401185	436362	OSBPL2	AL357033.2	OSBPL2-216	AL357033.2-201
ENST00000493268.1	ENST00000609974.1	-0.48543	0.0161909	437415	DPP6	AC144652.1	DPP6-214	AC144652.1-201
ENST00000347735.10	ENST00000418006.1	-0.459968	0.023726	437634	ERC1	LINC00940	ERC1-201	LINC00940-201
ENST00000381226.7	ENST00000511661.3	-0.5558	0.00480377	437655	MIER3	LINC01948	MIER3-204	LINC01948-202
ENST00000381213.7	ENST00000511661.3	-0.672617	0.000317105	437656	MIER3	LINC01948	MIER3-203	LINC01948-202
ENST00000216014.9	ENST00000450216.1	-0.684768	0.000223093	437779	KDELR3	AL022318.1	KDELR3-201	AL022318.1-201
ENST00000678431.1	ENST00000671106.1	-0.447378	0.0283789	439033	HNRNPA2B1	AC005165.1	HNRNPA2B1-232	AC005165.1-225
ENST00000360787.8	ENST00000671106.1	-0.628123	0.00101429	439215	HNRNPA2B1	AC005165.1	HNRNPA2B1-203	AC005165.1-225
ENST00000328736.7	ENST00000557631.6	-0.524713	0.00847701	439443	PTPN21	LINC01147	PTPN21-201	LINC01147-202
ENST00000409006.3	ENST00000450216.1	-0.797536	3.05829e-06	439591	KDELR3	AL022318.1	KDELR3-202	AL022318.1-201
ENST00000675649.1	ENST00000643779.1	-0.551385	0.00522445	440038	CEP41	AC016831.6	CEP41-228	AC016831.6-205
ENST00000529757.5	ENST00000534178.5	-0.415001	0.0437444	440504	PACS1	OVOL1-AS1	PACS1-209	OVOL1-AS1-203
ENST00000409421.5	ENST00000511661.3	-0.645911	0.000651284	440637	MIER3	LINC01948	MIER3-205	LINC01948-202
ENST00000640678.1	ENST00000532473.1	-0.652629	0.000546953	440838	ZNF577	AC008750.1	ZNF577-217	AC008750.1-201
ENST00000509176.5	ENST00000612706.1	-0.45067	0.0270969	440880	CCSER1	AC093866.1	CCSER1-209	AC093866.1-207
ENST00000494868.1	ENST00000423414.5	-0.569559	0.00367078	441717	MEST	LINC-PINT	MEST-217	LINC-PINT-202
ENST00000475188.1	ENST00000423414.5	-0.490542	0.0149444	442958	MEST	LINC-PINT	MEST-215	LINC-PINT-202
ENST00000529795.1	ENST00000534178.5	-0.60734	0.00164701	443944	PACS1	OVOL1-AS1	PACS1-210	OVOL1-AS1-203
ENST00000487681.1	ENST00000602426.1	-0.497316	0.0134147	443990	CRYBG1	AL022067.1	CRYBG1-202	AL022067.1-201
ENST00000494868.1	ENST00000643373.1	-0.526445	0.00822417	444155	MEST	LINC-PINT	MEST-217	LINC-PINT-213
ENST00000494868.1	ENST00000643135.1	-0.408358	0.0475824	444250	MEST	LINC-PINT	MEST-217	LINC-PINT-212
ENST00000554178.1	ENST00000670645.1	-0.516177	0.00981904	444678	PTPN21	LINC01146	PTPN21-204	LINC01146-275
ENST00000358807.8	ENST00000605885.1	-0.660938	0.000438143	444936	MICAL1	AL390208.1	MICAL1-202	AL390208.1-201
ENST00000456101.6	ENST00000605885.1	-0.635076	0.000855787	444936	MICAL1	AL390208.1	MICAL1-205	AL390208.1-201
ENST00000475188.1	ENST00000644804.1	-0.415028	0.043729	445388	MEST	LINC-PINT	MEST-215	LINC-PINT-217
ENST00000475188.1	ENST00000643373.1	-0.466568	0.0215451	445396	MEST	LINC-PINT	MEST-215	LINC-PINT-213
ENST00000475188.1	ENST00000643135.1	-0.488227	0.0154987	445491	MEST	LINC-PINT	MEST-215	LINC-PINT-212
ENST00000476818.2	ENST00000660512.1	-0.660208	0.000446882	445963	ADCY10	AL359962.3	ADCY10-203	AL359962.3-201
ENST00000475188.1	ENST00000435523.5	-0.447118	0.0284819	445994	MEST	LINC-PINT	MEST-215	LINC-PINT-206
ENST00000296877.3	ENST00000454380.1	-0.779405	7.17053e-06	446953	LEAP2	LINC02863	LEAP2-201	LINC02863-202
ENST00000338356.7	ENST00000539404.1	-0.429699	0.0361152	447379	CPM	LINC02384	CPM-201	LINC02384-205
ENST00000487826.1	ENST00000660512.1	-0.611046	0.00151431	449578	MAEL	AL359962.3	MAEL-204	AL359962.3-201
ENST00000497227.1	ENST00000666473.1	-0.454766	0.0255678	449839	CARMIL1	AL160400.1	CARMIL1-204	AL160400.1-201
ENST00000451637.1	ENST00000511661.3	-0.707706	0.00010963	453797	MIER3	LINC01948	MIER3-207	LINC01948-202
ENST00000557249.1	ENST00000554433.1	-0.627424	0.00103155	454353	PTPN21	AL157955.1	PTPN21-209	AL157955.1-201
ENST00000480115.5	ENST00000511661.3	-0.736986	3.99675e-05	456867	MIER3	LINC01948	MIER3-209	LINC01948-202
ENST00000271373.9	ENST00000660512.1	-0.777597	7.77283e-06	458028	MPC2	AL359962.3	MPC2-201	AL359962.3-201
ENST00000532021.5	ENST00000452888.1	-0.514348	0.0101284	458628	SGK1	AL596188.1	SGK1-227	AL596188.1-201
ENST00000454677.3	ENST00000563610.1	-0.434737	0.033758	458821	HS3ST6	AL031600.1	HS3ST6-201	AL031600.1-201
ENST00000550445.5	ENST00000551284.1	-0.60509	0.00173237	460917	TMBIM6	AC008147.1	TMBIM6-222	AC008147.1-201
ENST00000649896.1	ENST00000534178.5	-0.737141	3.97401e-05	462507	AP000944.5	OVOL1-AS1	AP000944.5-201	OVOL1-AS1-203
ENST00000272716.9	ENST00000425470.1	-0.468362	0.0209813	464201	SLC4A10	TANK-AS1	SLC4A10-201	TANK-AS1-201
ENST00000639183.1	ENST00000532473.1	-0.607129	0.00165487	465732	ZNF577	AC008750.1	ZNF577-212	AC008750.1-201
ENST00000303592.3	ENST00000450216.1	-0.820356	9.19668e-07	466027	KCNJ4	AL022318.1	KCNJ4-201	AL022318.1-201
ENST00000368024.5	ENST00000446952.1	-0.429575	0.036175	466172	TSTD1	AL138930.1	TSTD1-203	AL138930.1-201
ENST00000554628.5	ENST00000557631.6	-0.60042	0.00192155	466565	PTPN21	LINC01147	PTPN21-206	LINC01147-202
ENST00000279249.3	ENST00000534178.5	-0.497708	0.0133303	466633	CDC42EP2	OVOL1-AS1	CDC42EP2-201	OVOL1-AS1-203
ENST00000639408.1	ENST00000446952.1	-0.436303	0.0330509	466936	KCNJ10	AL138930.1	KCNJ10-207	AL138930.1-201
ENST00000338356.7	ENST00000536094.1	-0.404982	0.0496313	467574	CPM	LINC02384	CPM-201	LINC02384-203
ENST00000380739.6	ENST00000660533.1	-0.646207	0.000646354	470223	SERPINB1	GMDS-DT	SERPINB1-201	GMDS-DT-224
ENST00000483152.1	ENST00000534178.5	-0.485983	0.016052	471960	KLC2	OVOL1-AS1	KLC2-211	OVOL1-AS1-203
ENST00000490094.5	ENST00000660533.1	-0.687696	0.000204463	473747	SERPINB1	GMDS-DT	SERPINB1-205	GMDS-DT-224
ENST00000476896.5	ENST00000660533.1	-0.494745	0.0139795	473999	SERPINB1	GMDS-DT	SERPINB1-204	GMDS-DT-224
ENST00000318627.4	ENST00000525833.5	-0.453008	0.0262154	474641	FIBIN	LGR4-AS1	FIBIN-201	LGR4-AS1-201
ENST00000357578.8	ENST00000666473.1	-0.56554	0.00397556	475777	ALDH5A1	AL160400.1	ALDH5A1-202	AL160400.1-201
ENST00000378535.4	ENST00000549278.2	-0.462031	0.0230262	475938	KITLG	LINC02458	KITLG-203	LINC02458-202
ENST00000460260.1	ENST00000660533.1	-0.645185	0.000663532	476440	SERPINB1	GMDS-DT	SERPINB1-202	GMDS-DT-224
ENST00000554628.5	ENST00000554433.1	-0.691726	0.000181048	477288	PTPN21	AL157955.1	PTPN21-206	AL157955.1-201
ENST00000550424.1	ENST00000552061.1	-0.550385	0.00532383	477414	FMNL3	AC008147.2	FMNL3-204	AC008147.2-201
ENST00000470721.5	ENST00000660512.1	-0.757464	1.82023e-05	478026	DCAF6	AL359962.3	DCAF6-208	AL359962.3-201
ENST00000335154.10	ENST00000552061.1	-0.777425	7.83243e-06	478174	FMNL3	AC008147.2	FMNL3-201	AC008147.2-201
ENST00000352151.9	ENST00000552061.1	-0.828386	5.78701e-07	478186	FMNL3	AC008147.2	FMNL3-202	AC008147.2-201
ENST00000550488.5	ENST00000552061.1	-0.798575	2.9051e-06	478359	FMNL3	AC008147.2	FMNL3-205	AC008147.2-201
ENST00000371225.4	ENST00000660872.1	-0.509434	0.0109995	479390	TACSTD2	LINC01358	TACSTD2-201	LINC01358-221
ENST00000562901.5	ENST00000612943.1	-0.511583	0.0106111	480615	HACD3	AC013553.3	HACD3-205	AC013553.3-201
ENST00000677056.1	ENST00000621933.1	-0.652251	0.000552414	480678	LAS1L	MIR223HG	LAS1L-207	MIR223HG-202
ENST00000677056.1	ENST00000658749.1	-0.554693	0.00490649	480678	LAS1L	MIR223HG	LAS1L-207	MIR223HG-203
ENST00000415673.7	ENST00000434807.1	-0.6199	0.00123373	483082	SP140L	GCSIR	SP140L-203	GCSIR-202
ENST00000483728.5	ENST00000434807.1	-0.624485	0.00110684	483084	SP140L	GCSIR	SP140L-208	GCSIR-202
ENST00000497212.1	ENST00000434807.1	-0.410767	0.0461613	483926	SP140L	GCSIR	SP140L-210	GCSIR-202
ENST00000400490.2	ENST00000660429.1	-0.458744	0.0241496	484939	PINK1	Z98257.1	PINK1-202	Z98257.1-201
ENST00000445964.6	ENST00000439336.1	-0.800811	2.59836e-06	485530	INPP5D	AC114812.2	INPP5D-204	AC114812.2-201
ENST00000359570.9	ENST00000439336.1	-0.471637	0.0199827	485530	INPP5D	AC114812.2	INPP5D-201	AC114812.2-201
ENST00000648335.1	ENST00000522190.1	-0.770689	1.05076e-05	485541	KAT6A	AC090739.1	KAT6A-213	AC090739.1-201
ENST00000263686.11	ENST00000650631.1	-0.705648	0.00011716	485572	SELP	AL135926.1	SELP-201	AL135926.1-201
ENST00000496870.1	ENST00000434807.1	-0.484338	0.0164678	485761	SP140L	GCSIR	SP140L-209	GCSIR-202
ENST00000466167.2	ENST00000650631.1	-0.579309	0.0030123	485800	SELP	AL135926.1	SELP-207	AL135926.1-201
ENST00000554178.1	ENST00000557631.6	-0.670284	0.000338631	485983	PTPN21	LINC01147	PTPN21-204	LINC01147-202
ENST00000367786.6	ENST00000650631.1	-0.60781	0.00162966	486237	SELP	AL135926.1	SELP-202	AL135926.1-201
ENST00000466656.1	ENST00000434807.1	-0.546833	0.00569003	486337	SP140L	GCSIR	SP140L-207	GCSIR-202
ENST00000585041.1	ENST00000419151.2	-0.652527	0.000548418	486828	MED9	LINC02090	MED9-204	LINC02090-201
ENST00000056233.4	ENST00000423689.3	-0.675165	0.000294953	489025	NFE2L3	AC005165.1	NFE2L3-201	AC005165.1-203
ENST00000056233.4	ENST00000656871.1	-0.572377	0.00346902	489073	NFE2L3	AC005165.1	NFE2L3-201	AC005165.1-201
ENST00000056233.4	ENST00000446840.6	-0.434205	0.0340012	489158	NFE2L3	AC005165.1	NFE2L3-201	AC005165.1-205
ENST00000056233.4	ENST00000653704.1	-0.594682	0.00217788	489217	NFE2L3	AC005165.1	NFE2L3-201	AC005165.1-211
ENST00000369583.4	ENST00000627565.2	-0.667239	0.00036864	489525	DUSP5	ADD3-AS1	DUSP5-201	ADD3-AS1-204
ENST00000645652.1	ENST00000602172.1	-0.67829	0.000269633	489811	FUT1	CARD8-AS1	FUT1-207	CARD8-AS1-201
ENST00000448520.5	ENST00000397703.6	-0.480059	0.0175905	490268	PDLIM2	AC107959.4	PDLIM2-213	AC107959.4-201
ENST00000527618.5	ENST00000534178.5	-0.579382	0.00300778	491434	POLA2	OVOL1-AS1	POLA2-203	OVOL1-AS1-203
ENST00000593146.1	ENST00000613285.1	-0.460569	0.0235203	492145	APC2	AC005391.1	APC2-208	AC005391.1-201
ENST00000295834.8	ENST00000642796.1	-0.689591	0.000193148	492230	FABP1	CYTOR	FABP1-201	CYTOR-217
ENST00000495375.1	ENST00000642796.1	-0.534915	0.00707646	492277	FABP1	CYTOR	FABP1-204	CYTOR-217
ENST00000456545.5	ENST00000397703.6	-0.429702	0.036114	494670	PDLIM2	AC107959.4	PDLIM2-215	AC107959.4-201
ENST00000472846.1	ENST00000642796.1	-0.431516	0.0352508	495160	FABP1	CYTOR	FABP1-203	CYTOR-217
ENST00000295834.8	ENST00000644478.1	-0.50373	0.0120873	495477	FABP1	CYTOR	FABP1-201	CYTOR-226
ENST00000495375.1	ENST00000644478.1	-0.423185	0.0393547	495524	FABP1	CYTOR	FABP1-204	CYTOR-226
ENST00000555120.1	ENST00000670645.1	-0.429974	0.0359836	495961	ZC3H14	LINC01146	ZC3H14-210	LINC01146-275
ENST00000470794.2	ENST00000419151.2	-0.582628	0.00281234	496135	LRRC75A	LINC02090	LRRC75A-203	LINC02090-201
ENST00000554178.1	ENST00000554433.1	-0.56772	0.0038077	496706	PTPN21	AL157955.1	PTPN21-204	AL157955.1-201
ENST00000298717.9	ENST00000557335.1	-0.453867	0.0258973	498974	METTL3	AL161668.3	METTL3-201	AL161668.3-201
