# Supplementary material for: Methylation-Regulated Long Non-Coding RNA Expression in Ulcerative Colitis
Source: Int J Mol Sci. 2023 Jun 22;24(13):10500. doi: 10.3390/ijms241310500 (PMC10341861; doi:10.3390/ijms241310500)
Supplement: Supplementary file 1 [file ijms-24-10500-s001.zip › Table_S4.xlsx]

## Sheet: d05_fc_dmr_lnc_prot 2
Supplementary table 4 signficance testing for DMR, lncRNA and protein coding transcripts
#DMR_id	given name of DMR
#DMR_qval	the q-value for the test statistic (adjustment for multiple comparisons to control false discovery rate).
#DMR_stat	the test statistic for the condition difference, negative values mean hypomethylated in UC
#lnc	transcript id of lncRNA
#lnc_fc	DESeq2 fold change, where positive means upregulated in UC
#lnc_padj	DESeq2 adjusted p.value
#prot	Transcript name for protein coding transcript
#prot_fc	DESeq2 fold change, where negative means down regulated in UC
#prot_padj	DESeq2 adjusted p.value
DMR_id	DMR_qval	DMR_stat	lnc	lnc_fc	lnc_padj	prot	prot_fc	prot_padj
chr15.98	0.034851	-9.89	AC020659.1-201	1.19426	0.023488	LTK-202	-1.21726	4.18324e-05
chr15.98	0.034851	-9.89	AC020659.1-201	1.19426	0.023488	LTK-203	-1.36253	0.00455048
chr15.98	0.034851	-9.89	AC020659.1-201	1.19426	0.023488	ITPKA-201	-1.40105	0.000223164
chr15.98	0.034851	-9.89	AC020659.1-201	1.19426	0.023488	LTK-204	-2.41869	0.044635
chr7.246	0.0481706	-9.36478	IL6-AS1-201	2.7298	1.93696e-05	RAPGEF5-203	-0.581658	0.000578996
chr7.246	0.0481706	-9.36478	IL6-AS1-201	2.7298	1.93696e-05	KLHL7-209	-1.11437	0.0285286
chr22.23	0.014302	-10.8627	ADORA2A-AS1-201	1.19591	1.87556e-09	SPECC1L-203	-0.896664	1.20279e-08
chr22.23	0.014302	-10.8627	ADORA2A-AS1-201	1.19591	1.87556e-09	SPECC1L-208	-0.654122	0.00229652
chr22.23	0.014302	-10.8627	ADORA2A-AS1-201	1.19591	1.87556e-09	SGSM1-201	-0.704218	0.00184581
chr22.23	0.014302	-10.8627	ADORA2A-AS1-201	1.19591	1.87556e-09	PIWIL3-201	-5.11262	0.0012329
chr22.23	0.014302	-10.8627	ADORA2A-AS1-201	1.19591	1.87556e-09	SPECC1L-207	-0.726785	0.00048198
chr22.23	0.014302	-10.8627	ADORA2A-AS1-201	1.19591	1.87556e-09	SPECC1L-205	-1.15871	1.35756e-05
chr22.23	0.014302	-10.8627	ADORA2A-AS1-201	1.19591	1.87556e-09	SGSM1-204	-0.923187	0.00265574
chr5.274	0.00439591	-8.8279	IRF1-AS1-201	0.506503	0.000316803	SLC22A5-201	-1.41211	4.50574e-06
chr5.274	0.00439591	-8.8279	IRF1-AS1-201	0.506503	0.000316803	SLC22A5-207	-1.31995	7.94418e-10
chr5.274	0.00439591	-8.8279	IRF1-AS1-201	0.506503	0.000316803	SOWAHA-201	-1.08612	0.00168175
chr5.274	0.00439591	-8.8279	IRF1-AS1-201	0.506503	0.000316803	SLC22A4-202	-1.47971	7.89142e-08
chr5.274	0.00439591	-8.8279	IRF1-AS1-201	0.506503	0.000316803	LEAP2-201	-1.3939	6.75593e-09
chr5.274	0.00439591	-8.8279	IRF1-AS1-201	0.506503	0.000316803	SLC22A4-201	-1.60127	2.64216e-16
chr5.286	0.00439591	-8.63921	IRF1-AS1-201	0.506503	0.000316803	SLC22A5-201	-1.41211	4.50574e-06
chr5.286	0.00439591	-8.63921	IRF1-AS1-201	0.506503	0.000316803	SLC22A5-207	-1.31995	7.94418e-10
chr5.286	0.00439591	-8.63921	IRF1-AS1-201	0.506503	0.000316803	SOWAHA-201	-1.08612	0.00168175
chr5.286	0.00439591	-8.63921	IRF1-AS1-201	0.506503	0.000316803	SLC22A4-202	-1.47971	7.89142e-08
chr5.286	0.00439591	-8.63921	IRF1-AS1-201	0.506503	0.000316803	LEAP2-201	-1.3939	6.75593e-09
chr5.286	0.00439591	-8.63921	IRF1-AS1-201	0.506503	0.000316803	SLC22A4-201	-1.60127	2.64216e-16
chr5.274	0.00439591	-8.8279	IRF1-AS1-202	0.7715	0.00202427	SLC22A4-202	-1.47971	7.89142e-08
chr5.274	0.00439591	-8.8279	IRF1-AS1-202	0.7715	0.00202427	SLC22A4-201	-1.60127	2.64216e-16
chr5.274	0.00439591	-8.8279	IRF1-AS1-202	0.7715	0.00202427	SLC22A5-207	-1.31995	7.94418e-10
chr5.274	0.00439591	-8.8279	IRF1-AS1-202	0.7715	0.00202427	SOWAHA-201	-1.08612	0.00168175
chr5.274	0.00439591	-8.8279	IRF1-AS1-202	0.7715	0.00202427	LEAP2-201	-1.3939	6.75593e-09
chr5.274	0.00439591	-8.8279	IRF1-AS1-202	0.7715	0.00202427	SLC22A5-208	-1.14181	5.36047e-06
chr5.274	0.00439591	-8.8279	IRF1-AS1-202	0.7715	0.00202427	SLC22A5-201	-1.41211	4.50574e-06
chr5.286	0.00439591	-8.63921	IRF1-AS1-202	0.7715	0.00202427	SLC22A4-202	-1.47971	7.89142e-08
chr5.286	0.00439591	-8.63921	IRF1-AS1-202	0.7715	0.00202427	SLC22A4-201	-1.60127	2.64216e-16
chr5.286	0.00439591	-8.63921	IRF1-AS1-202	0.7715	0.00202427	SLC22A5-207	-1.31995	7.94418e-10
chr5.286	0.00439591	-8.63921	IRF1-AS1-202	0.7715	0.00202427	SOWAHA-201	-1.08612	0.00168175
chr5.286	0.00439591	-8.63921	IRF1-AS1-202	0.7715	0.00202427	LEAP2-201	-1.3939	6.75593e-09
chr5.286	0.00439591	-8.63921	IRF1-AS1-202	0.7715	0.00202427	SLC22A5-208	-1.14181	5.36047e-06
chr5.286	0.00439591	-8.63921	IRF1-AS1-202	0.7715	0.00202427	SLC22A5-201	-1.41211	4.50574e-06
chr5.286	0.00439591	-8.63921	IRF1-AS1-203	0.856847	0.0017434	SLC22A4-201	-1.60127	2.64216e-16
chr5.286	0.00439591	-8.63921	IRF1-AS1-203	0.856847	0.0017434	LEAP2-201	-1.3939	6.75593e-09
chr5.286	0.00439591	-8.63921	IRF1-AS1-203	0.856847	0.0017434	SLC22A5-207	-1.31995	7.94418e-10
chr5.286	0.00439591	-8.63921	IRF1-AS1-203	0.856847	0.0017434	SLC22A4-202	-1.47971	7.89142e-08
chr5.286	0.00439591	-8.63921	IRF1-AS1-203	0.856847	0.0017434	SLC22A4-203	-0.837958	0.00447128
chr5.274	0.00439591	-8.8279	IRF1-AS1-203	0.856847	0.0017434	SLC22A4-201	-1.60127	2.64216e-16
chr5.274	0.00439591	-8.8279	IRF1-AS1-203	0.856847	0.0017434	LEAP2-201	-1.3939	6.75593e-09
chr5.274	0.00439591	-8.8279	IRF1-AS1-203	0.856847	0.0017434	SLC22A5-207	-1.31995	7.94418e-10
chr5.274	0.00439591	-8.8279	IRF1-AS1-203	0.856847	0.0017434	SLC22A4-202	-1.47971	7.89142e-08
chr5.274	0.00439591	-8.8279	IRF1-AS1-203	0.856847	0.0017434	SLC22A4-203	-0.837958	0.00447128
chr10.30	0.0186659	15.2328	PRR26-201	-0.617859	9.74296e-06	GTPBP4-203	1.03402	0.000103051
chr10.30	0.0186659	15.2328	PRR26-201	-0.617859	9.74296e-06	GTPBP4-201	0.862523	0.00340957
chr10.30	0.0186659	15.2328	PRR26-201	-0.617859	9.74296e-06	IDI1-204	0.897886	1.81337e-05
chr8.53	0.012239	-13.55	AC107959.4-201	2.05286	3.54158e-05	PDLIM2-215	-2.69101	0.040965
chr8.53	0.012239	-13.55	AC107959.4-201	2.05286	3.54158e-05	PDLIM2-213	-3.01076	0.0216252
chr8.190	0.0190909	-9.38502	AC107959.4-201	2.05286	3.54158e-05	PDLIM2-215	-2.69101	0.040965
chr8.190	0.0190909	-9.38502	AC107959.4-201	2.05286	3.54158e-05	PDLIM2-213	-3.01076	0.0216252
chr2.432	0.00912558	-8.48095	AC112721.1-201	3.2268	0.000180512	MLPH-223	-0.625117	0.00578411
chr2.432	0.00912558	-8.48095	AC112721.1-201	3.2268	0.000180512	RAB17-201	-0.793252	0.0179477
chr2.432	0.00912558	-8.48095	AC112721.1-201	3.2268	0.000180512	RAB17-210	-0.797526	0.0475432
chr2.432	0.00912558	-8.48095	AC112721.2-201	4.36192	1.05944e-06	RAB17-210	-0.797526	0.0475432
chr2.432	0.00912558	-8.48095	AC112721.2-201	4.36192	1.05944e-06	RAB17-201	-0.793252	0.0179477
chr2.432	0.00912558	-8.48095	AC112721.2-201	4.36192	1.05944e-06	MLPH-223	-0.625117	0.00578411
chr1.791	0.0450521	6.71543	ARHGEF2-AS1-201	-0.666205	0.0470551	SEMA4A-211	2.42609	0.00664899
chr1.791	0.0450521	6.71543	ARHGEF2-AS1-201	-0.666205	0.0470551	SEMA4A-201	1.52397	0.0109647
chr1.791	0.0450521	6.71543	ARHGEF2-AS1-201	-0.666205	0.0470551	MSTO1-203	1.17978	0.0391585
chr1.791	0.0450521	6.71543	ARHGEF2-AS1-201	-0.666205	0.0470551	SEMA4A-212	1.61421	1.58298e-08
chr1.791	0.0450521	6.71543	ARHGEF2-AS1-201	-0.666205	0.0470551	SEMA4A-206	1.82488	0.0367894
chr1.791	0.0450521	6.71543	ARHGEF2-AS1-201	-0.666205	0.0470551	SSR2-201	0.514507	1.4502e-05
chr1.791	0.0450521	6.71543	ARHGEF2-AS1-201	-0.666205	0.0470551	CCT3-201	0.54053	4.91039e-05
chr1.791	0.0450521	6.71543	ARHGEF2-AS1-201	-0.666205	0.0470551	SYT11-201	0.806182	5.06444e-05
chr1.791	0.0450521	6.71543	ARHGEF2-AS1-201	-0.666205	0.0470551	SSR2-207	0.897744	0.00204785
chr12.129	0.0125798	10.6374	LINC00940-201	-1.2843	9.39954e-05	ERC1-201	0.909282	8.38844e-05
chr12.129	0.0125798	10.6374	LINC00940-201	-1.2843	9.39954e-05	ERC1-222	1.0522	0.00694042
chr2.218	0.00860934	-10.7976	AC007750.1-202	1.18465	0.041027	DPP4-221	-1.91578	1.06601e-09
chr2.218	0.00860934	-10.7976	AC007750.1-202	1.18465	0.041027	DPP4-207	-1.98392	0.0173592
chr2.218	0.00860934	-10.7976	AC007750.1-202	1.18465	0.041027	DPP4-220	-1.10858	1.06396e-12
chr2.218	0.00860934	-10.7976	AC007750.1-202	1.18465	0.041027	DPP4-201	-1.62801	5.55253e-05
chr2.218	0.00860934	-10.7976	AC007750.1-202	1.18465	0.041027	SLC4A10-203	-1.88446	5.92051e-06
chr2.218	0.00860934	-10.7976	AC007750.1-202	1.18465	0.041027	SLC4A10-207	-4.71043	0.000192889
chr2.630	0.0205444	7.07736	EPCAM-DT-202	-0.735531	0.0117701	TTC7A-212	0.751823	0.000159844
chr2.630	0.0205444	7.07736	EPCAM-DT-202	-0.735531	0.0117701	TTC7A-213	1.13226	0.00560752
chr2.630	0.0205444	7.07736	EPCAM-DT-202	-0.735531	0.0117701	TTC7A-204	0.518647	0.0430353
chr17.197	0.0364789	-9.56149	LINC02090-201	2.03449	0.0245451	MED9-204	-0.654641	0.0231406
chr17.197	0.0364789	-9.56149	LINC02090-201	2.03449	0.0245451	ZNF624-203	-0.594715	0.016714
chr17.197	0.0364789	-9.56149	LINC02090-201	2.03449	0.0245451	LRRC75A-203	-0.646291	0.0115211
chr10.137	0.0303987	-10.898	LINC02642-201	2.64945	0.0172262	ATP5F1C-205	-0.969659	0.000162352
chr7.101	0.00614371	-12.9253	LINC-PINT-202	2.73109	0.00439823	MEST-217	-1.13206	0.0081021
chr7.101	0.00614371	-12.9253	LINC-PINT-202	2.73109	0.00439823	MEST-215	-0.910704	0.00337661
chr7.236	0.0462659	9.46167	AC005165.1-203	-2.30051	1.39051e-10	NFE2L3-201	0.668934	2.5944e-10
chr2.252	0.00860934	-10.2114	TANK-AS1-201	1.23295	0.0107468	SLC4A10-201	-2.04479	0.00174807
chr2.47	0.00860934	-17.6028	ANKRD44-IT1-201	0.636887	0.000180263	PGAP1-208	-1.10056	1.29893e-06
chr2.47	0.00860934	-17.6028	ANKRD44-IT1-201	0.636887	0.000180263	PGAP1-206	-0.753076	0.00043454
chr2.47	0.00860934	-17.6028	ANKRD44-IT1-201	0.636887	0.000180263	PGAP1-201	-0.792325	2.71911e-05
chr1.568	0.029602	-7.81002	AC093423.2-201	0.708636	0.0362846	LRRC8D-201	-0.717935	4.98356e-05
chr1.568	0.029602	-7.81002	AC093423.2-201	0.708636	0.0362846	LRRC8D-204	-0.613075	0.0036275
chr1.568	0.029602	-7.81002	AC093423.2-201	0.708636	0.0362846	ZNF326-202	-0.568355	2.94285e-08
chr7.231	0.0454055	-9.54145	PRKAR1B-AS1-201	1.38131	3.84267e-05	FOXL3-202	-3.11686	0.0127395
chr7.38	0.00614371	-16.8351	PRKAR1B-AS1-201	1.38131	3.84267e-05	FOXL3-202	-3.11686	0.0127395
chr7.245	0.0462659	-9.39648	PRKAR1B-AS1-201	1.38131	3.84267e-05	FOXL3-202	-3.11686	0.0127395
chr20.20	0.014534	-14.5398	AL357033.2-201	1.27209	8.79972e-07	RBBP8NL-201	-0.794815	0.0252979
chr20.20	0.014534	-14.5398	AL357033.2-201	1.27209	8.79972e-07	OSBPL2-216	-0.565359	0.0436643
chrX.1	0.0124421	-18.1666	AL023653.1-201	0.899036	0.0345367	XPNPEP2-202	-2.54654	5.08567e-07
chr2.399	0.00912558	-8.654	MIR4435-2HG-207	2.17591	4.42063e-05	BCL2L11-219	-6.88977	0.00011231
chr10.115	0.0303987	-11.6109	ITPRIP-AS1-201	0.95142	0.00844337	SLK-204	-0.84564	3.05498e-05
chr10.115	0.0303987	-11.6109	ITPRIP-AS1-201	0.95142	0.00844337	COL17A1-205	-1.83888	0.00177073
chr10.115	0.0303987	-11.6109	ITPRIP-AS1-201	0.95142	0.00844337	GSTO2-206	-0.615885	0.00174063
chr2.530	0.00912558	7.74377	GCSIR-202	-0.541788	0.0104808	SP140L-203	0.781493	2.2328e-09
chr2.530	0.00912558	7.74377	GCSIR-202	-0.541788	0.0104808	SP140L-209	0.842351	0.000155047
chr2.530	0.00912558	7.74377	GCSIR-202	-0.541788	0.0104808	ARMC9-205	0.850636	0.00425536
chr2.530	0.00912558	7.74377	GCSIR-202	-0.541788	0.0104808	ARMC9-201	0.79865	0.00302172
chr2.530	0.00912558	7.74377	GCSIR-202	-0.541788	0.0104808	PSMD1-201	0.556155	0.00384103
chr2.530	0.00912558	7.74377	GCSIR-202	-0.541788	0.0104808	SP100-211	0.738173	0.000391677
chr2.530	0.00912558	7.74377	GCSIR-202	-0.541788	0.0104808	SP140L-207	0.896066	0.000220066
chr2.530	0.00912558	7.74377	GCSIR-202	-0.541788	0.0104808	SP100-203	0.840335	0.00343213
chr2.530	0.00912558	7.74377	GCSIR-202	-0.541788	0.0104808	SP140L-208	0.918351	9.88593e-06
chr2.530	0.00912558	7.74377	GCSIR-202	-0.541788	0.0104808	SP140L-210	0.881281	0.0050945
chr7.101	0.00614371	-12.9253	LINC-PINT-206	1.15998	0.00737556	MEST-215	-0.910704	0.00337661
chr2.348	0.00860934	9.13422	AC114812.2-201	-1.2598	2.49561e-07	INPP5D-204	1.19364	1.31121e-07
chr2.348	0.00860934	9.13422	AC114812.2-201	-1.2598	2.49561e-07	INPP5D-201	1.59928	0.0475355
chr2.348	0.00860934	9.13422	AC114812.2-201	-1.2598	2.49561e-07	HJURP-202	0.627255	0.00880289
chr22.54	0.014302	8.57313	AL121672.1-201	-0.538056	0.00017633	GTSE1-201	0.833641	0.000133891
chr22.54	0.014302	8.57313	AL121672.1-201	-0.538056	0.00017633	CELSR1-206	1.47969	0.00072607
chr22.54	0.014302	8.57313	AL121672.1-201	-0.538056	0.00017633	CELSR1-210	1.60193	0.000921782
chr22.54	0.014302	8.57313	AL121672.1-201	-0.538056	0.00017633	CELSR1-204	1.00806	0.00703925
chr22.54	0.014302	8.57313	AL121672.1-201	-0.538056	0.00017633	TRMU-223	1.30076	0.0309391
chr22.54	0.014302	8.57313	AL121672.1-201	-0.538056	0.00017633	ATXN10-204	0.892365	0.0418671
chr22.17	0.014302	11.2926	AL121672.1-201	-0.538056	0.00017633	GTSE1-201	0.833641	0.000133891
chr22.17	0.014302	11.2926	AL121672.1-201	-0.538056	0.00017633	CELSR1-206	1.47969	0.00072607
chr22.17	0.014302	11.2926	AL121672.1-201	-0.538056	0.00017633	CELSR1-210	1.60193	0.000921782
chr22.17	0.014302	11.2926	AL121672.1-201	-0.538056	0.00017633	CELSR1-204	1.00806	0.00703925
chr22.17	0.014302	11.2926	AL121672.1-201	-0.538056	0.00017633	TRMU-223	1.30076	0.0309391
chr22.17	0.014302	11.2926	AL121672.1-201	-0.538056	0.00017633	ATXN10-204	0.892365	0.0418671
chr22.6	0.014302	14.642	AL121672.1-201	-0.538056	0.00017633	GTSE1-201	0.833641	0.000133891
chr22.6	0.014302	14.642	AL121672.1-201	-0.538056	0.00017633	CELSR1-206	1.47969	0.00072607
chr22.6	0.014302	14.642	AL121672.1-201	-0.538056	0.00017633	CELSR1-210	1.60193	0.000921782
chr22.6	0.014302	14.642	AL121672.1-201	-0.538056	0.00017633	CELSR1-204	1.00806	0.00703925
chr22.6	0.014302	14.642	AL121672.1-201	-0.538056	0.00017633	TRMU-223	1.30076	0.0309391
chr22.6	0.014302	14.642	AL121672.1-201	-0.538056	0.00017633	ATXN10-204	0.892365	0.0418671
chr22.29	0.014302	10.2585	AL121672.1-201	-0.538056	0.00017633	GTSE1-201	0.833641	0.000133891
chr22.29	0.014302	10.2585	AL121672.1-201	-0.538056	0.00017633	CELSR1-206	1.47969	0.00072607
chr22.29	0.014302	10.2585	AL121672.1-201	-0.538056	0.00017633	CELSR1-210	1.60193	0.000921782
chr22.29	0.014302	10.2585	AL121672.1-201	-0.538056	0.00017633	CELSR1-204	1.00806	0.00703925
chr22.29	0.014302	10.2585	AL121672.1-201	-0.538056	0.00017633	TRMU-223	1.30076	0.0309391
chr22.29	0.014302	10.2585	AL121672.1-201	-0.538056	0.00017633	ATXN10-204	0.892365	0.0418671
chr7.116	0.00614371	-12.488	SLC26A4-AS1-201	0.995446	0.0486949	SLC26A3-204	-1.1659	0.00870866
chr7.116	0.00614371	-12.488	SLC26A4-AS1-201	0.995446	0.0486949	SLC26A3-205	-1.66307	3.00176e-05
chr12.96	0.0125798	-11.5562	LINC02384-202	1.19035	0.000134114	CPM-201	-1.19446	0.00170327
chr2.630	0.0205444	7.07736	EPCAM-DT-203	-0.896743	0.0151689	MCFD2-201	0.603563	0.000203316
chr2.630	0.0205444	7.07736	EPCAM-DT-203	-0.896743	0.0151689	TTC7A-204	0.518647	0.0430353
chr5.274	0.00439591	-8.8279	AC116366.1-201	0.701015	5.31326e-06	SLC22A5-207	-1.31995	7.94418e-10
chr5.274	0.00439591	-8.8279	AC116366.1-201	0.701015	5.31326e-06	SLC22A5-201	-1.41211	4.50574e-06
chr5.274	0.00439591	-8.8279	AC116366.1-201	0.701015	5.31326e-06	SLC22A4-202	-1.47971	7.89142e-08
chr5.274	0.00439591	-8.8279	AC116366.1-201	0.701015	5.31326e-06	SLC22A4-201	-1.60127	2.64216e-16
chr5.274	0.00439591	-8.8279	AC116366.1-201	0.701015	5.31326e-06	LEAP2-201	-1.3939	6.75593e-09
chr5.274	0.00439591	-8.8279	AC116366.1-201	0.701015	5.31326e-06	SOWAHA-201	-1.08612	0.00168175
chr2.399	0.00912558	-8.654	MIR4435-2HG-212	2.71856	0.00156434	BCL2L11-219	-6.88977	0.00011231
chr2.567	0.0173242	-7.4046	MIR4435-2HG-212	2.71856	0.00156434	BCL2L11-219	-6.88977	0.00011231
chr2.545	0.0118824	-7.60063	MIR4435-2HG-212	2.71856	0.00156434	BCL2L11-219	-6.88977	0.00011231
chr22.29	0.014302	10.2585	LINC00899-202	-0.811227	0.0187244	ATXN10-204	0.892365	0.0418671
chr22.29	0.014302	10.2585	LINC00899-202	-0.811227	0.0187244	CELSR1-210	1.60193	0.000921782
chr22.54	0.014302	8.57313	LINC00899-202	-0.811227	0.0187244	ATXN10-204	0.892365	0.0418671
chr22.54	0.014302	8.57313	LINC00899-202	-0.811227	0.0187244	CELSR1-210	1.60193	0.000921782
chr1.645	0.029602	7.39633	FOXD2-AS1-201	-0.666959	0.00358718	TRABD2B-202	0.702642	0.0088322
chr1.645	0.029602	7.39633	FOXD2-AS1-201	-0.666959	0.00358718	PDZK1IP1-204	2.68521	7.79257e-08
chr1.645	0.029602	7.39633	FOXD2-AS1-201	-0.666959	0.00358718	STIL-205	0.718028	0.0451707
chr1.645	0.029602	7.39633	FOXD2-AS1-201	-0.666959	0.00358718	PDZK1IP1-203	2.15356	0.00181478
chr1.645	0.029602	7.39633	FOXD2-AS1-201	-0.666959	0.00358718	PDZK1IP1-201	2.54209	1.58767e-18
chr1.645	0.029602	7.39633	FOXD2-AS1-201	-0.666959	0.00358718	STIL-204	1.2665	0.0216141
chr1.645	0.029602	7.39633	FOXD2-AS1-201	-0.666959	0.00358718	CYP4X1-201	1.67503	9.02963e-05
chr7.236	0.0462659	9.46167	AC005165.1-205	-2.37037	0.0290711	NFE2L3-201	0.668934	2.5944e-10
chr1.435	0.0275533	-8.58448	AL138930.1-201	1.50381	0.0319238	ATP1A2-201	-0.999269	0.00189366
chr1.435	0.0275533	-8.58448	AL138930.1-201	1.50381	0.0319238	KCNJ10-207	-1.89161	0.000702302
chr1.435	0.0275533	-8.58448	AL138930.1-201	1.50381	0.0319238	TSTD1-203	-0.849284	0.00403651
chr1.365	0.0245152	-9.1155	AL138930.1-201	1.50381	0.0319238	ATP1A2-201	-0.999269	0.00189366
chr1.365	0.0245152	-9.1155	AL138930.1-201	1.50381	0.0319238	KCNJ10-207	-1.89161	0.000702302
chr1.365	0.0245152	-9.1155	AL138930.1-201	1.50381	0.0319238	TSTD1-203	-0.849284	0.00403651
chr1.544	0.029602	-7.95218	NECTIN4-AS1-201	1.46465	0.000153563	TSTD1-203	-0.849284	0.00403651
chr1.544	0.029602	-7.95218	NECTIN4-AS1-201	1.46465	0.000153563	TSTD1-201	-0.629633	0.0276345
chr1.89	0.0148868	-14.1777	LINC00582-201	1.05989	0.00586902	EGLN1-206	-0.617175	0.000749184
chr2.19	0.00860934	-21.7842	ANKRD44-AS1-201	1.04705	0.00138159	PGAP1-206	-0.753076	0.00043454
chr2.19	0.00860934	-21.7842	ANKRD44-AS1-201	1.04705	0.00138159	PGAP1-201	-0.792325	2.71911e-05
chr1.505	0.029602	-8.15533	LINC01344-202	2.23359	1.87173e-08	RGSL1-208	-0.641077	0.00607314
chr1.505	0.029602	-8.15533	LINC01344-202	2.23359	1.87173e-08	TEDDM1-201	-0.615938	0.000405694
chr22.50	0.014302	8.65788	AL022318.1-201	-3.10598	3.97373e-07	APOBEC3G-204	2.37386	0.00125877
chr22.50	0.014302	8.65788	AL022318.1-201	-3.10598	3.97373e-07	RPL3-216	0.981643	2.14537e-05
chr22.50	0.014302	8.65788	AL022318.1-201	-3.10598	3.97373e-07	RPL3-206	1.42319	0.00400705
chr22.50	0.014302	8.65788	AL022318.1-201	-3.10598	3.97373e-07	APOBEC3G-201	1.55602	1.77674e-11
chr22.50	0.014302	8.65788	AL022318.1-201	-3.10598	3.97373e-07	APOBEC3G-203	0.665727	4.98092e-10
chr22.50	0.014302	8.65788	AL022318.1-201	-3.10598	3.97373e-07	RPL3-207	0.877548	0.000464745
chr22.50	0.014302	8.65788	AL022318.1-201	-3.10598	3.97373e-07	GTPBP1-205	1.20354	1.13725e-05
chr22.50	0.014302	8.65788	AL022318.1-201	-3.10598	3.97373e-07	SUN2-211	0.85382	0.00492168
chr22.50	0.014302	8.65788	AL022318.1-201	-3.10598	3.97373e-07	SUN2-215	1.02479	0.00010921
chr22.50	0.014302	8.65788	AL022318.1-201	-3.10598	3.97373e-07	APOBEC3D-201	0.767889	0.000192459
chr22.50	0.014302	8.65788	AL022318.1-201	-3.10598	3.97373e-07	GTPBP1-202	0.724912	0.000721884
chr22.50	0.014302	8.65788	AL022318.1-201	-3.10598	3.97373e-07	APOBEC3A-204	4.10382	4.40872e-08
chr22.50	0.014302	8.65788	AL022318.1-201	-3.10598	3.97373e-07	RPL3-211	0.991322	0.00698135
chr22.50	0.014302	8.65788	AL022318.1-201	-3.10598	3.97373e-07	RPL3-212	0.791788	7.74827e-08
chr22.50	0.014302	8.65788	AL022318.1-201	-3.10598	3.97373e-07	GTPBP1-206	0.80185	0.000320704
chr22.50	0.014302	8.65788	AL022318.1-201	-3.10598	3.97373e-07	RPL3-209	0.85788	0.000503308
chr22.50	0.014302	8.65788	AL022318.1-201	-3.10598	3.97373e-07	GTPBP1-212	1.27022	0.0149328
chr22.50	0.014302	8.65788	AL022318.1-201	-3.10598	3.97373e-07	CBX6-203	0.678193	0.00362429
chr22.50	0.014302	8.65788	AL022318.1-201	-3.10598	3.97373e-07	CBX6-202	0.503	0.00993375
chr22.50	0.014302	8.65788	AL022318.1-201	-3.10598	3.97373e-07	GTPBP1-201	0.7066	2.14418e-05
chr22.50	0.014302	8.65788	AL022318.1-201	-3.10598	3.97373e-07	GTPBP1-208	0.845718	0.00107217
chr22.50	0.014302	8.65788	AL022318.1-201	-3.10598	3.97373e-07	RPL3-217	0.769179	0.000363396
chr22.50	0.014302	8.65788	AL022318.1-201	-3.10598	3.97373e-07	CBX7-206	0.724886	2.36087e-07
chr22.50	0.014302	8.65788	AL022318.1-201	-3.10598	3.97373e-07	APOBEC3G-205	1.4174	1.71769e-07
chr22.50	0.014302	8.65788	AL022318.1-201	-3.10598	3.97373e-07	KDELR3-201	1.12663	6.48885e-07
chr22.50	0.014302	8.65788	AL022318.1-201	-3.10598	3.97373e-07	GTPBP1-204	0.615741	0.00906399
chr22.50	0.014302	8.65788	AL022318.1-201	-3.10598	3.97373e-07	KDELR3-202	0.939559	5.83185e-07
chr22.50	0.014302	8.65788	AL022318.1-201	-3.10598	3.97373e-07	SUN2-214	1.0442	0.000195986
chr22.50	0.014302	8.65788	AL022318.1-201	-3.10598	3.97373e-07	APOBEC3F-202	0.967451	6.52827e-08
chr22.50	0.014302	8.65788	AL022318.1-201	-3.10598	3.97373e-07	GTPBP1-210	1.18283	7.68681e-06
chr22.50	0.014302	8.65788	AL022318.1-201	-3.10598	3.97373e-07	APOBEC3G-207	0.83469	3.92167e-06
chr22.50	0.014302	8.65788	AL022318.1-201	-3.10598	3.97373e-07	APOBEC3A-203	3.3887	0.00870929
chr22.50	0.014302	8.65788	AL022318.1-201	-3.10598	3.97373e-07	KCNJ4-201	4.31532	6.09897e-10
chr22.50	0.014302	8.65788	AL022318.1-201	-3.10598	3.97373e-07	GTPBP1-203	1.07278	0.00192783
chr2.624	0.0205444	-7.09159	AC007278.1-201	1.2057	0.0188189	IL1R2-205	-0.814275	0.03087
chr2.624	0.0205444	-7.09159	AC007278.1-201	1.2057	0.0188189	SLC9A2-202	-1.11614	0.000102675
chr2.624	0.0205444	-7.09159	AC007278.1-201	1.2057	0.0188189	IL1R2-201	-1.11657	0.000984657
chr2.624	0.0205444	-7.09159	AC007278.1-201	1.2057	0.0188189	SLC9A2-203	-1.61286	2.38161e-13
chr2.624	0.0205444	-7.09159	AC007278.1-201	1.2057	0.0188189	SLC9A4-202	-2.4487	0.0262156
chr2.624	0.0205444	-7.09159	AC007278.1-201	1.2057	0.0188189	SLC9A2-201	-0.862572	0.00246117
chr1.737	0.0383279	-6.98938	AL031733.2-201	0.558749	0.0340378	DCAF6-211	-0.725828	2.86963e-08
chr1.737	0.0383279	-6.98938	AL031733.2-201	0.558749	0.0340378	DCAF6-207	-0.624012	0.000452357
chr1.737	0.0383279	-6.98938	AL031733.2-201	0.558749	0.0340378	DCAF6-208	-0.638477	0.00017209
chr1.737	0.0383279	-6.98938	AL031733.2-201	0.558749	0.0340378	MPC2-201	-0.812091	4.24694e-09
chr1.161	0.0148868	-12.0227	AL031733.2-201	0.558749	0.0340378	DCAF6-211	-0.725828	2.86963e-08
chr1.161	0.0148868	-12.0227	AL031733.2-201	0.558749	0.0340378	DCAF6-207	-0.624012	0.000452357
chr1.161	0.0148868	-12.0227	AL031733.2-201	0.558749	0.0340378	DCAF6-208	-0.638477	0.00017209
chr1.161	0.0148868	-12.0227	AL031733.2-201	0.558749	0.0340378	MPC2-201	-0.812091	4.24694e-09
chr1.140	0.0148868	-12.5192	AL031733.2-201	0.558749	0.0340378	DCAF6-211	-0.725828	2.86963e-08
chr1.140	0.0148868	-12.5192	AL031733.2-201	0.558749	0.0340378	DCAF6-207	-0.624012	0.000452357
chr1.140	0.0148868	-12.5192	AL031733.2-201	0.558749	0.0340378	DCAF6-208	-0.638477	0.00017209
chr1.140	0.0148868	-12.5192	AL031733.2-201	0.558749	0.0340378	MPC2-201	-0.812091	4.24694e-09
chr6.36	0.00755903	-18.295	AL596188.1-201	1.99981	0.0218397	SGK1-227	-2.61449	0.018227
chr5.286	0.00439591	-8.63921	LINC02863-202	0.973231	2.94178e-05	SLC22A5-207	-1.31995	7.94418e-10
chr5.286	0.00439591	-8.63921	LINC02863-202	0.973231	2.94178e-05	SLC22A5-208	-1.14181	5.36047e-06
chr5.286	0.00439591	-8.63921	LINC02863-202	0.973231	2.94178e-05	SLC22A4-202	-1.47971	7.89142e-08
chr5.286	0.00439591	-8.63921	LINC02863-202	0.973231	2.94178e-05	SOWAHA-201	-1.08612	0.00168175
chr5.286	0.00439591	-8.63921	LINC02863-202	0.973231	2.94178e-05	SLC22A4-201	-1.60127	2.64216e-16
chr5.286	0.00439591	-8.63921	LINC02863-202	0.973231	2.94178e-05	SLC22A5-201	-1.41211	4.50574e-06
chr5.286	0.00439591	-8.63921	LINC02863-202	0.973231	2.94178e-05	LEAP2-201	-1.3939	6.75593e-09
chr6.145	0.00755903	12.2274	GMDS-DT-201	-0.646948	6.81851e-07	GMDS-202	1.01708	8.22952e-08
chr6.145	0.00755903	12.2274	GMDS-DT-201	-0.646948	6.81851e-07	GMDS-208	1.09634	0.00240326
chr6.145	0.00755903	12.2274	GMDS-DT-201	-0.646948	6.81851e-07	GMDS-207	0.600101	0.00652782
chr5.286	0.00439591	-8.63921	IRF1-AS1-205	0.997636	4.3807e-07	SLC22A5-208	-1.14181	5.36047e-06
chr5.286	0.00439591	-8.63921	IRF1-AS1-205	0.997636	4.3807e-07	SLC22A5-207	-1.31995	7.94418e-10
chr5.286	0.00439591	-8.63921	IRF1-AS1-205	0.997636	4.3807e-07	SOWAHA-201	-1.08612	0.00168175
chr5.286	0.00439591	-8.63921	IRF1-AS1-205	0.997636	4.3807e-07	SLC22A4-202	-1.47971	7.89142e-08
chr5.286	0.00439591	-8.63921	IRF1-AS1-205	0.997636	4.3807e-07	SLC22A5-201	-1.41211	4.50574e-06
chr5.286	0.00439591	-8.63921	IRF1-AS1-205	0.997636	4.3807e-07	LEAP2-201	-1.3939	6.75593e-09
chr5.286	0.00439591	-8.63921	IRF1-AS1-205	0.997636	4.3807e-07	SLC22A4-201	-1.60127	2.64216e-16
chr5.274	0.00439591	-8.8279	IRF1-AS1-205	0.997636	4.3807e-07	SLC22A5-208	-1.14181	5.36047e-06
chr5.274	0.00439591	-8.8279	IRF1-AS1-205	0.997636	4.3807e-07	SLC22A5-207	-1.31995	7.94418e-10
chr5.274	0.00439591	-8.8279	IRF1-AS1-205	0.997636	4.3807e-07	SOWAHA-201	-1.08612	0.00168175
chr5.274	0.00439591	-8.8279	IRF1-AS1-205	0.997636	4.3807e-07	SLC22A4-202	-1.47971	7.89142e-08
chr5.274	0.00439591	-8.8279	IRF1-AS1-205	0.997636	4.3807e-07	SLC22A5-201	-1.41211	4.50574e-06
chr5.274	0.00439591	-8.8279	IRF1-AS1-205	0.997636	4.3807e-07	LEAP2-201	-1.3939	6.75593e-09
chr5.274	0.00439591	-8.8279	IRF1-AS1-205	0.997636	4.3807e-07	SLC22A4-201	-1.60127	2.64216e-16
chr11.20	0.0096585	-16.4983	AP004609.1-201	2.26995	0.000855879	PHLDB1-225	-0.794746	0.0075582
chr11.20	0.0096585	-16.4983	AP004609.1-201	2.26995	0.000855879	PHLDB1-224	-0.638612	0.0127978
chr11.20	0.0096585	-16.4983	AP004609.1-201	2.26995	0.000855879	PHLDB1-203	-0.638254	0.0155678
chr11.20	0.0096585	-16.4983	AP004609.1-201	2.26995	0.000855879	PDZD3-210	-1.51641	0.0087729
chr11.20	0.0096585	-16.4983	AP004609.1-201	2.26995	0.000855879	VPS11-203	-0.532421	0.0354168
chr11.20	0.0096585	-16.4983	AP004609.1-201	2.26995	0.000855879	PDZD3-212	-1.49258	0.0116669
chr11.20	0.0096585	-16.4983	AP004609.1-201	2.26995	0.000855879	PDZD3-203	-2.61291	0.00315106
chr11.182	0.0096585	-9.85341	AP004609.1-201	2.26995	0.000855879	PHLDB1-225	-0.794746	0.0075582
chr11.182	0.0096585	-9.85341	AP004609.1-201	2.26995	0.000855879	PHLDB1-224	-0.638612	0.0127978
chr11.182	0.0096585	-9.85341	AP004609.1-201	2.26995	0.000855879	PHLDB1-203	-0.638254	0.0155678
chr11.182	0.0096585	-9.85341	AP004609.1-201	2.26995	0.000855879	PDZD3-210	-1.51641	0.0087729
chr11.182	0.0096585	-9.85341	AP004609.1-201	2.26995	0.000855879	VPS11-203	-0.532421	0.0354168
chr11.182	0.0096585	-9.85341	AP004609.1-201	2.26995	0.000855879	PDZD3-212	-1.49258	0.0116669
chr11.182	0.0096585	-9.85341	AP004609.1-201	2.26995	0.000855879	PDZD3-203	-2.61291	0.00315106
chr12.45	0.0125798	-14.3187	ARNTL2-AS1-201	1.23048	0.00496335	STK38L-209	-0.596707	6.4758e-05
chr12.201	0.0125798	-9.31253	ARNTL2-AS1-201	1.23048	0.00496335	STK38L-209	-0.596707	6.4758e-05
chr11.109	0.0096585	-11.4444	NEAT1-202	0.682064	0.0159594	NAALADL1-204	-3.17442	1.87671e-08
chr11.109	0.0096585	-11.4444	NEAT1-202	0.682064	0.0159594	NAALADL1-222	-1.96609	0.00273861
chr5.437	0.0234744	6.89511	LINC02057-201	-0.571259	0.00104911	NDUFAF2-201	0.681232	1.41548e-05
chr11.16	0.0096585	-16.865	AC136475.1-201	1.72571	0.000308567	CDHR5-206	-0.949825	0.015006
chr11.16	0.0096585	-16.865	AC136475.1-201	1.72571	0.000308567	EPS8L2-203	-1.19768	0.0200233
chr11.16	0.0096585	-16.865	AC136475.1-201	1.72571	0.000308567	CDHR5-208	-1.10276	0.000732874
chr11.16	0.0096585	-16.865	AC136475.1-201	1.72571	0.000308567	CDHR5-202	-0.969351	0.0354229
chr11.16	0.0096585	-16.865	AC136475.1-201	1.72571	0.000308567	TMEM80-201	-0.544572	0.0360574
chr5.365	0.00805917	-7.65401	LINC01948-202	2.89642	9.36819e-05	MIER3-203	-0.731559	0.0146125
chr5.365	0.00805917	-7.65401	LINC01948-202	2.89642	9.36819e-05	SETD9-202	-1.08778	5.91186e-09
chr5.365	0.00805917	-7.65401	LINC01948-202	2.89642	9.36819e-05	MIER3-209	-0.857331	0.00041099
chr5.365	0.00805917	-7.65401	LINC01948-202	2.89642	9.36819e-05	MIER3-207	-1.35641	0.00022975
chr5.365	0.00805917	-7.65401	LINC01948-202	2.89642	9.36819e-05	MIER3-204	-1.06872	0.0416674
chr5.365	0.00805917	-7.65401	LINC01948-202	2.89642	9.36819e-05	SETD9-211	-0.973642	5.17224e-07
chr5.365	0.00805917	-7.65401	LINC01948-202	2.89642	9.36819e-05	MIER3-205	-0.76967	0.0272696
chr5.150	0.00439591	11.2939	AC093535.1-204	-0.677907	0.00240541	LMNB1-201	0.811596	0.000628166
chr5.150	0.00439591	11.2939	AC093535.1-204	-0.677907	0.00240541	LMNB1-208	0.68083	0.0075461
chr4.52	0.0123723	13.6706	CYP2U1-AS1-202	-0.652853	0.0290611	LEF1-220	1.42529	0.0293293
chr4.52	0.0123723	13.6706	CYP2U1-AS1-202	-0.652853	0.0290611	LEF1-201	1.2324	0.00734833
chr4.52	0.0123723	13.6706	CYP2U1-AS1-202	-0.652853	0.0290611	PAPSS1-201	0.537894	1.91382e-07
chr4.52	0.0123723	13.6706	CYP2U1-AS1-202	-0.652853	0.0290611	LEF1-218	1.32745	0.0165734
chr5.283	0.00439591	8.65502	AC145146.1-201	-1.10518	0.00313918	CCNB1-204	1.06162	0.000192332
chr5.283	0.00439591	8.65502	AC145146.1-201	-1.10518	0.00313918	CCNB1-201	0.793683	0.0126764
chr5.150	0.00439591	11.2939	AC093535.1-202	-0.759074	0.00165421	LMNB1-208	0.68083	0.0075461
chr5.150	0.00439591	11.2939	AC093535.1-202	-0.759074	0.00165421	LMNB1-201	0.811596	0.000628166
chr5.146	0.00439591	-11.3156	MIR3142HG-201	2.3488	5.52238e-10	CCNJL-201	-0.70509	0.00144296
chr5.146	0.00439591	-11.3156	MIR3142HG-201	2.3488	5.52238e-10	CCNJL-210	-1.23719	0.00818656
chr5.146	0.00439591	-11.3156	MIR3142HG-201	2.3488	5.52238e-10	CCNJL-212	-0.599268	0.00153976
chr5.146	0.00439591	-11.3156	MIR3142HG-201	2.3488	5.52238e-10	TTC1-203	-0.684035	0.0140863
chr5.146	0.00439591	-11.3156	MIR3142HG-201	2.3488	5.52238e-10	CCNJL-206	-1.50662	5.34475e-05
chr5.146	0.00439591	-11.3156	MIR3142HG-201	2.3488	5.52238e-10	CCNJL-202	-1.71648	0.0019447
chr5.146	0.00439591	-11.3156	MIR3142HG-201	2.3488	5.52238e-10	PWWP2A-204	-0.670283	0.0246582
chr8.389	0.0442606	-7.20035	AC018607.1-201	0.765733	0.00191477	XKR4-202	-1.68249	0.00534217
chr8.219	0.0190909	-8.92711	AC018607.1-201	0.765733	0.00191477	XKR4-202	-1.68249	0.00534217
chr8.286	0.0244779	-8.21517	AC018607.1-201	0.765733	0.00191477	XKR4-202	-1.68249	0.00534217
chr5.108	0.00439591	-12.5841	AC010609.1-201	1.21552	0.0300166	HAVCR1-205	-2.81657	8.17506e-08
chr5.108	0.00439591	-12.5841	AC010609.1-201	1.21552	0.0300166	HAVCR1-202	-3.01041	5.99045e-06
chr5.108	0.00439591	-12.5841	AC010609.1-201	1.21552	0.0300166	HAVCR1-204	-3.29563	1.05707e-06
chr5.91	0.00439591	-13.1014	AC010609.1-201	1.21552	0.0300166	HAVCR1-205	-2.81657	8.17506e-08
chr5.91	0.00439591	-13.1014	AC010609.1-201	1.21552	0.0300166	HAVCR1-202	-3.01041	5.99045e-06
chr5.91	0.00439591	-13.1014	AC010609.1-201	1.21552	0.0300166	HAVCR1-204	-3.29563	1.05707e-06
chr8.372	0.0299065	7.4585	AC090739.1-201	-0.679606	9.84842e-05	KAT6A-213	0.826534	0.00942247
chr8.372	0.0299065	7.4585	AC090739.1-201	-0.679606	9.84842e-05	CHRNA6-201	3.11154	0.0103281
chr8.372	0.0299065	7.4585	AC090739.1-201	-0.679606	9.84842e-05	SLC20A2-209	1.58469	0.0319077
chr11.258	0.0244755	8.82375	LGR4-AS1-201	-0.878726	4.9906e-05	FIBIN-201	1.28786	0.00176628
chr11.258	0.0244755	8.82375	LGR4-AS1-201	-0.878726	4.9906e-05	BDNF-206	3.55261	0.0197122
chr11.16	0.0096585	-16.865	AC136475.2-201	1.23837	0.0204542	EPS8L2-203	-1.19768	0.0200233
chr11.228	0.017094	9.17277	AC044810.2-202	-0.726583	0.0281271	PPFIBP2-201	0.694282	0.0233706
chr11.228	0.017094	9.17277	AC044810.2-202	-0.726583	0.0281271	CYB5R2-201	1.04675	0.00807812
chr11.117	0.0096585	11.2997	AC127526.2-201	-0.510887	0.00650861	RHOG-201	0.568177	0.00576527
chr6.145	0.00755903	12.2274	GMDS-DT-207	-0.563522	7.48361e-05	GMDS-208	1.09634	0.00240326
chr6.145	0.00755903	12.2274	GMDS-DT-207	-0.563522	7.48361e-05	GMDS-202	1.01708	8.22952e-08
chr19.96	0.00787284	-9.13956	AC008750.1-201	1.74479	0.00520299	ZNF577-217	-0.763283	2.95038e-05
chr19.96	0.00787284	-9.13956	AC008750.1-201	1.74479	0.00520299	ZNF577-212	-1.05781	0.0246223
chr11.4	0.0096585	-21.8265	AC136475.3-201	1.22665	0.0484799	CDHR5-208	-1.10276	0.000732874
chr11.4	0.0096585	-21.8265	AC136475.3-201	1.22665	0.0484799	CDHR5-202	-0.969351	0.0354229
chr11.4	0.0096585	-21.8265	AC136475.3-201	1.22665	0.0484799	EPS8L2-203	-1.19768	0.0200233
chr11.4	0.0096585	-21.8265	AC136475.3-201	1.22665	0.0484799	CDHR5-206	-0.949825	0.015006
chr11.4	0.0096585	-21.8265	AC136475.3-201	1.22665	0.0484799	TMEM80-201	-0.544572	0.0360574
chr11.345	0.0308574	7.91848	OVOL1-AS1-203	-1.04743	0.01172	DRAP1-203	2.17392	0.0318248
chr11.345	0.0308574	7.91848	OVOL1-AS1-203	-1.04743	0.01172	PACS1-213	0.890816	0.00855812
chr11.345	0.0308574	7.91848	OVOL1-AS1-203	-1.04743	0.01172	PACS1-214	1.05858	0.00649671
chr11.345	0.0308574	7.91848	OVOL1-AS1-203	-1.04743	0.01172	KLC2-211	1.03034	0.0126704
chr11.345	0.0308574	7.91848	OVOL1-AS1-203	-1.04743	0.01172	SCYL1-207	1.17061	3.7245e-07
chr11.345	0.0308574	7.91848	OVOL1-AS1-203	-1.04743	0.01172	EFEMP2-201	0.504659	0.0358216
chr11.345	0.0308574	7.91848	OVOL1-AS1-203	-1.04743	0.01172	CDC42EP2-201	1.16382	1.19097e-07
chr11.345	0.0308574	7.91848	OVOL1-AS1-203	-1.04743	0.01172	POLA2-203	1.24418	0.0451445
chr11.345	0.0308574	7.91848	OVOL1-AS1-203	-1.04743	0.01172	PACS1-205	0.941183	3.23963e-05
chr11.345	0.0308574	7.91848	OVOL1-AS1-203	-1.04743	0.01172	FOSL1-201	4.11913	2.18562e-09
chr11.345	0.0308574	7.91848	OVOL1-AS1-203	-1.04743	0.01172	SIPA1-209	0.82823	0.0113356
chr11.345	0.0308574	7.91848	OVOL1-AS1-203	-1.04743	0.01172	BANF1-202	0.620439	0.000216758
chr11.345	0.0308574	7.91848	OVOL1-AS1-203	-1.04743	0.01172	PACS1-209	1.08719	0.00764024
chr11.345	0.0308574	7.91848	OVOL1-AS1-203	-1.04743	0.01172	AP000944.5-201	0.96352	0.0030568
chr11.345	0.0308574	7.91848	OVOL1-AS1-203	-1.04743	0.01172	PACS1-210	1.57301	0.00717209
chr11.345	0.0308574	7.91848	OVOL1-AS1-203	-1.04743	0.01172	ZNRD2-201	0.54809	5.06851e-05
chr11.345	0.0308574	7.91848	OVOL1-AS1-203	-1.04743	0.01172	SLC25A45-204	3.02943	0.00688036
chr11.345	0.0308574	7.91848	OVOL1-AS1-203	-1.04743	0.01172	PACS1-201	1.10148	3.02662e-14
chr11.345	0.0308574	7.91848	OVOL1-AS1-203	-1.04743	0.01172	CCDC85B-201	0.577158	0.0032249
chr11.345	0.0308574	7.91848	OVOL1-AS1-203	-1.04743	0.01172	FOSL1-203	3.60943	0.000132192
chr11.345	0.0308574	7.91848	OVOL1-AS1-203	-1.04743	0.01172	SIPA1-202	1.46867	3.3439e-05
chr11.345	0.0308574	7.91848	OVOL1-AS1-203	-1.04743	0.01172	SIPA1-203	1.11718	0.00104251
chr11.4	0.0096585	-21.8265	AC136475.3-202	1.07484	0.0147023	CDHR5-202	-0.969351	0.0354229
chr11.4	0.0096585	-21.8265	AC136475.3-202	1.07484	0.0147023	TMEM80-201	-0.544572	0.0360574
chr11.4	0.0096585	-21.8265	AC136475.3-202	1.07484	0.0147023	EPS8L2-203	-1.19768	0.0200233
chr11.4	0.0096585	-21.8265	AC136475.3-202	1.07484	0.0147023	CDHR5-208	-1.10276	0.000732874
chr11.4	0.0096585	-21.8265	AC136475.3-202	1.07484	0.0147023	CDHR5-206	-0.949825	0.015006
chr12.120	0.0125798	10.8016	AC025576.2-201	-1.11245	1.21304e-05	XPOT-201	0.578112	1.14172e-10
chr12.120	0.0125798	10.8016	AC025576.2-201	-1.11245	1.21304e-05	RXYLT1-207	1.80424	0.0202456
chr12.120	0.0125798	10.8016	AC025576.2-201	-1.11245	1.21304e-05	XPOT-206	0.734052	0.000191253
chr12.96	0.0125798	-11.5562	LINC02384-203	1.41925	0.0487745	CPM-201	-1.19446	0.00170327
chr16.22	0.0071638	-15.8158	AC010536.1-201	0.592916	0.00618224	ZCCHC14-201	-0.619082	1.16949e-05
chr12.96	0.0125798	-11.5562	LINC02384-205	2.39879	0.00572772	CPM-201	-1.19446	0.00170327
chr12.311	0.0372057	-7.92158	AGAP2-AS1-201	0.631904	0.000300598	ATP23-201	-0.509465	0.00175538
chr12.91	0.0125798	-11.8253	AC007569.1-203	2.51288	1.34108e-07	USP30-204	-1.25032	0.0190792
chr12.91	0.0125798	-11.8253	AC007569.1-203	2.51288	1.34108e-07	USP30-209	-1.20895	0.000134035
chr12.91	0.0125798	-11.8253	AC007569.1-203	2.51288	1.34108e-07	USP30-201	-0.826415	2.82539e-05
chr12.3	0.0125798	-21.5734	PCED1B-AS1-203	1.0819	0.000874059	SLC38A4-202	-2.37894	8.47521e-05
chr12.254	0.0237025	-8.56425	LINC02458-202	2.26458	0.00484284	KITLG-203	-1.09402	0.00011924
chr12.254	0.0237025	-8.56425	LINC02458-202	2.26458	0.00484284	KITLG-204	-1.03058	0.000163721
chr1.603	0.029602	-7.60674	AL391832.3-201	1.5319	0.00303217	IRF2BP2-202	-0.54288	0.0144914
chr12.272	0.0334852	8.31157	AC008147.1-201	-1.09969	5.24257e-05	CERS5-202	0.768836	0.0207376
chr12.272	0.0334852	8.31157	AC008147.1-201	-1.09969	5.24257e-05	FAIM2-207	2.84166	0.0415391
chr12.272	0.0334852	8.31157	AC008147.1-201	-1.09969	5.24257e-05	TMBIM6-222	1.17035	0.00166559
chr12.272	0.0334852	8.31157	AC008147.1-201	-1.09969	5.24257e-05	AQP5-201	3.61618	0.00452243
chr12.272	0.0334852	8.31157	AC008147.1-201	-1.09969	5.24257e-05	NCKAP5L-201	0.647988	0.001929
chr12.272	0.0334852	8.31157	AC008147.1-201	-1.09969	5.24257e-05	FAIM2-201	2.27806	8.52184e-10
chr12.272	0.0334852	8.31157	AC008147.1-201	-1.09969	5.24257e-05	CERS5-211	0.849452	0.0143325
chr12.108	0.0125798	-11.0484	AC073655.2-201	0.62508	0.0034967	TMCC3-201	-0.791072	0.0120166
chr12.108	0.0125798	-11.0484	AC073655.2-201	0.62508	0.0034967	TMCC3-202	-0.891054	0.0277337
chr12.272	0.0334852	8.31157	AC008147.2-201	-0.66324	3.29682e-06	FAIM2-207	2.84166	0.0415391
chr12.272	0.0334852	8.31157	AC008147.2-201	-0.66324	3.29682e-06	FMNL3-205	0.774889	0.000693289
chr12.272	0.0334852	8.31157	AC008147.2-201	-0.66324	3.29682e-06	FMNL3-201	0.855692	2.17296e-05
chr12.272	0.0334852	8.31157	AC008147.2-201	-0.66324	3.29682e-06	CERS5-211	0.849452	0.0143325
chr12.272	0.0334852	8.31157	AC008147.2-201	-0.66324	3.29682e-06	FAIM2-201	2.27806	8.52184e-10
chr12.272	0.0334852	8.31157	AC008147.2-201	-0.66324	3.29682e-06	AQP5-201	3.61618	0.00452243
chr12.272	0.0334852	8.31157	AC008147.2-201	-0.66324	3.29682e-06	FMNL3-202	1.02415	3.6444e-07
chr12.272	0.0334852	8.31157	AC008147.2-201	-0.66324	3.29682e-06	LARP4-208	4.2798	0.0106515
chr12.272	0.0334852	8.31157	AC008147.2-201	-0.66324	3.29682e-06	CERS5-202	0.768836	0.0207376
chr12.272	0.0334852	8.31157	AC008147.2-201	-0.66324	3.29682e-06	NCKAP5L-201	0.647988	0.001929
chr12.272	0.0334852	8.31157	AC008147.2-201	-0.66324	3.29682e-06	FMNL3-204	0.986781	0.0215473
chr12.272	0.0334852	8.31157	AC008147.2-201	-0.66324	3.29682e-06	TMBIM6-222	1.17035	0.00166559
chr14.25	0.0253364	-15.0209	AL157955.1-201	1.38506	0.0282206	SPATA7-216	-0.764901	0.00128612
chr14.25	0.0253364	-15.0209	AL157955.1-201	1.38506	0.0282206	PTPN21-206	-1.22589	3.42616e-06
chr14.25	0.0253364	-15.0209	AL157955.1-201	1.38506	0.0282206	SPATA7-221	-0.838916	0.0218028
chr14.25	0.0253364	-15.0209	AL157955.1-201	1.38506	0.0282206	PTPN21-204	-1.14501	1.487e-07
chr14.25	0.0253364	-15.0209	AL157955.1-201	1.38506	0.0282206	PTPN21-209	-1.01003	0.00892775
chr14.19	0.0253364	15.984	AL161668.3-201	-1.46576	3.63508e-05	METTL3-201	0.900218	0.000242806
chr14.25	0.0253364	-15.0209	LINC01147-202	1.15093	0.0121664	PTPN21-206	-1.22589	3.42616e-06
chr14.25	0.0253364	-15.0209	LINC01147-202	1.15093	0.0121664	PTPN21-204	-1.14501	1.487e-07
chr14.25	0.0253364	-15.0209	LINC01147-202	1.15093	0.0121664	PTPN21-201	-1.10158	0.00292577
chr15.78	0.0268269	-11.0169	LINC02352-201	0.652405	0.021413	OTUD7A-203	-0.668158	6.80646e-05
chr15.78	0.0268269	-11.0169	AC012236.1-202	0.91915	0.000542694	OTUD7A-203	-0.668158	6.80646e-05
chr15.78	0.0268269	-11.0169	AC012236.1-201	0.579219	0.0211741	OTUD7A-203	-0.668158	6.80646e-05
chr16.143	0.0201574	9.48918	AC092142.1-201	-1.63561	1.94061e-05	PLCG2-213	1.12561	3.26449e-06
chr16.143	0.0201574	9.48918	AC092142.1-201	-1.63561	1.94061e-05	PLCG2-215	1.91154	3.64659e-08
chr16.143	0.0201574	9.48918	AC092142.1-201	-1.63561	1.94061e-05	PLCG2-203	1.1914	9.60995e-05
chr16.143	0.0201574	9.48918	AC092142.1-201	-1.63561	1.94061e-05	PLCG2-214	1.60168	0.00277116
chr16.143	0.0201574	9.48918	AC092142.1-201	-1.63561	1.94061e-05	PLCG2-205	1.4161	0.000567599
chr16.143	0.0201574	9.48918	AC092142.1-201	-1.63561	1.94061e-05	PLCG2-212	0.903059	0.00140616
chr16.143	0.0201574	9.48918	AC092142.1-201	-1.63561	1.94061e-05	PLCG2-207	0.980358	8.12561e-06
chr16.143	0.0201574	9.48918	AC092142.1-201	-1.63561	1.94061e-05	PLCG2-211	0.942996	0.0184517
chr16.143	0.0201574	9.48918	AC092142.1-201	-1.63561	1.94061e-05	PLCG2-216	1.1703	2.64643e-06
chr16.143	0.0201574	9.48918	AC092142.1-201	-1.63561	1.94061e-05	PLCG2-204	1.54385	1.74814e-06
chr16.143	0.0201574	9.48918	AC092142.1-201	-1.63561	1.94061e-05	PLCG2-210	2.15144	3.39439e-11
chr16.143	0.0201574	9.48918	AC092142.1-201	-1.63561	1.94061e-05	PLCG2-201	1.28716	7.24931e-09
chr16.143	0.0201574	9.48918	AC092142.1-201	-1.63561	1.94061e-05	PLCG2-202	1.49952	0.0318072
chr16.194	0.0344441	-8.48768	AL031600.1-201	1.14224	2.73538e-05	HS3ST6-201	-3.60012	4.84537e-05
chr16.198	0.0344441	-8.41874	AC092145.1-201	1.30067	1.27162e-10	ATP2C2-208	-0.673581	0.0275663
chr16.198	0.0344441	-8.41874	AC092145.1-201	1.30067	1.27162e-10	ATP2C2-207	-0.664971	0.000155013
chr1.232	0.0148868	-10.6237	AL157402.2-201	1.47805	6.32359e-08	NEK7-201	-0.554549	0.0198869
chr1.232	0.0148868	-10.6237	AL157402.2-201	1.47805	6.32359e-08	NEK7-208	-0.596173	0.000217833
chr1.35	0.0148868	-18.1035	AL157402.2-201	1.47805	6.32359e-08	NEK7-201	-0.554549	0.0198869
chr1.35	0.0148868	-18.1035	AL157402.2-201	1.47805	6.32359e-08	NEK7-208	-0.596173	0.000217833
chr1.14	0.0148868	-21.2517	AL365361.1-201	0.929125	0.000101146	SLC16A4-203	-0.594833	2.9824e-05
chr16.143	0.0201574	9.48918	AC092142.1-202	-1.54314	0.000235231	PLCG2-215	1.91154	3.64659e-08
chr16.143	0.0201574	9.48918	AC092142.1-202	-1.54314	0.000235231	PLCG2-213	1.12561	3.26449e-06
chr16.143	0.0201574	9.48918	AC092142.1-202	-1.54314	0.000235231	PLCG2-208	1.34348	0.00962477
chr16.143	0.0201574	9.48918	AC092142.1-202	-1.54314	0.000235231	PLCG2-205	1.4161	0.000567599
chr16.143	0.0201574	9.48918	AC092142.1-202	-1.54314	0.000235231	PLCG2-207	0.980358	8.12561e-06
chr16.143	0.0201574	9.48918	AC092142.1-202	-1.54314	0.000235231	PLCG2-214	1.60168	0.00277116
chr16.143	0.0201574	9.48918	AC092142.1-202	-1.54314	0.000235231	PLCG2-204	1.54385	1.74814e-06
chr16.143	0.0201574	9.48918	AC092142.1-202	-1.54314	0.000235231	PLCG2-203	1.1914	9.60995e-05
chr16.143	0.0201574	9.48918	AC092142.1-202	-1.54314	0.000235231	PLCG2-210	2.15144	3.39439e-11
chr16.143	0.0201574	9.48918	AC092142.1-202	-1.54314	0.000235231	PLCG2-211	0.942996	0.0184517
chr16.143	0.0201574	9.48918	AC092142.1-202	-1.54314	0.000235231	PLCG2-216	1.1703	2.64643e-06
chr16.143	0.0201574	9.48918	AC092142.1-202	-1.54314	0.000235231	PLCG2-202	1.49952	0.0318072
chr16.143	0.0201574	9.48918	AC092142.1-202	-1.54314	0.000235231	PLCG2-201	1.28716	7.24931e-09
chr16.143	0.0201574	9.48918	AC092142.1-202	-1.54314	0.000235231	PLCG2-212	0.903059	0.00140616
chr7.70	0.00614371	-14.5076	AC004847.1-201	1.39458	0.000602172	OGDH-208	-0.527794	0.0007871
chr15.98	0.034851	-9.89	AC020659.1-203	0.959095	0.0419207	LTK-203	-1.36253	0.00455048
chr15.98	0.034851	-9.89	AC020659.1-203	0.959095	0.0419207	LTK-202	-1.21726	4.18324e-05
chr15.98	0.034851	-9.89	AC020659.1-203	0.959095	0.0419207	LTK-204	-2.41869	0.044635
chr15.98	0.034851	-9.89	AC020659.1-203	0.959095	0.0419207	ITPKA-201	-1.40105	0.000223164
chr7.70	0.00614371	-14.5076	SNHG15-202	1.00923	0.000873902	OGDH-208	-0.527794	0.0007871
chr17.88	0.0210556	-12.638	AC004687.1-201	1.68847	6.6981e-06	LPO-206	-1.59261	0.000186364
chr17.88	0.0210556	-12.638	AC004687.1-201	1.68847	6.6981e-06	RNF43-202	-0.630556	0.00428295
chr17.88	0.0210556	-12.638	TSPOAP1-AS1-206	1.56809	0.00524807	LPO-206	-1.59261	0.000186364
chr17.88	0.0210556	-12.638	TSPOAP1-AS1-206	1.56809	0.00524807	RNF43-202	-0.630556	0.00428295
chr17.88	0.0210556	-12.638	TSPOAP1-AS1-207	1.383	0.0031665	LPO-206	-1.59261	0.000186364
chr17.88	0.0210556	-12.638	TSPOAP1-AS1-207	1.383	0.0031665	RNF43-202	-0.630556	0.00428295
chr17.88	0.0210556	-12.638	TSPOAP1-AS1-208	1.8504	7.41875e-05	LPO-206	-1.59261	0.000186364
chr17.88	0.0210556	-12.638	TSPOAP1-AS1-208	1.8504	7.41875e-05	RNF43-202	-0.630556	0.00428295
chr19.54	0.00787284	-11.7201	AC020931.1-201	1.31936	2.84921e-06	ICAM3-210	-3.56872	2.33837e-12
chr19.54	0.00787284	-11.7201	AC020931.1-201	1.31936	2.84921e-06	ZNF846-208	-0.56773	0.0228927
chr19.136	0.0262428	-8.04182	AC092068.1-201	0.930786	0.0440491	ZNF57-202	-1.08891	0.0402418
chr19.12	0.00787284	-17.1459	U62631.1-201	0.817662	0.0254918	FXYD3-207	-1.11579	0.00226136
chr19.12	0.00787284	-17.1459	U62631.1-201	0.817662	0.0254918	FXYD3-212	-1.10735	0.000489602
chr19.12	0.00787284	-17.1459	U62631.1-201	0.817662	0.0254918	FXYD3-209	-1.32589	3.17344e-05
chr19.12	0.00787284	-17.1459	U62631.1-201	0.817662	0.0254918	FXYD3-204	-1.09027	0.0200052
chr19.12	0.00787284	-17.1459	U62631.1-201	0.817662	0.0254918	LGI4-205	-1.15382	0.0113047
chr19.12	0.00787284	-17.1459	U62631.1-201	0.817662	0.0254918	FXYD3-206	-0.871347	0.0238915
chr19.12	0.00787284	-17.1459	U62631.1-201	0.817662	0.0254918	FXYD3-211	-1.07916	1.25111e-05
chr19.12	0.00787284	-17.1459	U62631.1-201	0.817662	0.0254918	FXYD3-214	-1.10256	0.0494676
chr19.12	0.00787284	-17.1459	U62631.1-201	0.817662	0.0254918	FXYD3-202	-0.786819	0.0139056
chr19.12	0.00787284	-17.1459	U62631.1-201	0.817662	0.0254918	FXYD3-213	-1.31562	0.000507289
chr19.12	0.00787284	-17.1459	U62631.1-201	0.817662	0.0254918	FXYD3-208	-1.42743	8.53487e-05
chr19.12	0.00787284	-17.1459	U62631.1-201	0.817662	0.0254918	FXYD3-210	-1.07575	0.00109932
chr19.12	0.00787284	-17.1459	U62631.1-201	0.817662	0.0254918	FXYD3-203	-1.53572	0.0455959
chr19.12	0.00787284	-17.1459	U62631.1-201	0.817662	0.0254918	LGI4-208	-2.21589	0.0074147
chr19.108	0.00787284	-8.77456	AC243967.2-201	1.03638	0.00246598	RABAC1-204	-1.43564	8.15692e-06
chr19.85	0.00787284	-9.79343	CARD8-AS1-201	0.78593	2.63907e-07	FUT1-207	-0.610916	4.24728e-06
chr19.85	0.00787284	-9.79343	CARD8-AS1-201	0.78593	2.63907e-07	DBP-201	-0.681144	0.0138068
chr19.138	0.0262428	-7.9962	CARD8-AS1-201	0.78593	2.63907e-07	FUT1-207	-0.610916	4.24728e-06
chr19.138	0.0262428	-7.9962	CARD8-AS1-201	0.78593	2.63907e-07	DBP-201	-0.681144	0.0138068
chr6.168	0.00755903	-11.574	AL022067.1-201	1.13068	0.000567261	CRYBG1-202	-0.81858	0.00479047
chr11.16	0.0096585	-16.865	AC136475.9-201	2.94857	0.0300508	CDHR5-208	-1.10276	0.000732874
chr11.16	0.0096585	-16.865	AC136475.9-201	2.94857	0.0300508	EPS8L2-203	-1.19768	0.0200233
chr11.16	0.0096585	-16.865	AC136475.9-201	2.94857	0.0300508	CDHR5-206	-0.949825	0.015006
chr6.434	0.0388924	8.39603	AL390208.1-201	-0.95175	2.61909e-06	MICAL1-202	0.628058	0.0024843
chr6.434	0.0388924	8.39603	AL390208.1-201	-0.95175	2.61909e-06	MICAL1-205	0.674876	0.0138246
chr6.197	0.00755903	-11.0517	AL008729.2-201	0.72443	0.000217975	GFOD1-201	-1.25042	0.00888653
chr6.90	0.00755903	-14.3625	AL008729.2-201	0.72443	0.000217975	GFOD1-201	-1.25042	0.00888653
chr6.167	0.00755903	-11.5748	AL662797.1-201	0.560569	0.036698	C6orf136-211	-0.883031	0.00331467
chr7.83	0.00614371	-14.0147	AC144652.1-201	0.622579	0.0324924	DPP6-214	-3.07628	0.000775428
chr17.97	0.0210556	12.1085	AC244100.2-202	-0.995538	1.21999e-06	CCL4-202	2.68618	4.09598e-14
chr17.97	0.0210556	12.1085	AC244100.2-202	-0.995538	1.21999e-06	CCL18-202	2.13191	0.000673706
chr17.97	0.0210556	12.1085	AC244100.2-202	-0.995538	1.21999e-06	RASL10B-201	1.43867	0.00522657
chr17.97	0.0210556	12.1085	AC244100.2-202	-0.995538	1.21999e-06	CCL4-201	1.86289	0.00149329
chr17.97	0.0210556	12.1085	AC244100.2-202	-0.995538	1.21999e-06	CCL4L2-205	2.56793	0.00521269
chr17.97	0.0210556	12.1085	AC244100.2-202	-0.995538	1.21999e-06	CCL3-204	2.04985	6.72582e-05
chr17.97	0.0210556	12.1085	AC244100.2-202	-0.995538	1.21999e-06	CCL18-201	2.16026	0.000112278
chr17.97	0.0210556	12.1085	AC244100.2-202	-0.995538	1.21999e-06	AP2B1-213	0.863804	0.000701343
chr17.97	0.0210556	12.1085	AC244100.2-202	-0.995538	1.21999e-06	CCL3-206	2.5632	6.76079e-06
chr17.97	0.0210556	12.1085	AC244100.2-202	-0.995538	1.21999e-06	AP2B1-214	0.747552	4.73383e-05
chr17.97	0.0210556	12.1085	AC244100.2-202	-0.995538	1.21999e-06	AP2B1-211	0.649576	0.000112855
chr4.125	0.0193944	-10.6323	AC093866.1-207	2.09481	0.00419762	CCSER1-209	-1.08929	0.000895423
chr15.123	0.0419711	9.30459	AC013553.3-201	-1.08434	0.0480924	PIF1-203	1.28714	2.78014e-05
chr15.123	0.0419711	9.30459	AC013553.3-201	-1.08434	0.0480924	PLEKHO2-201	1.01028	1.24787e-07
chr15.123	0.0419711	9.30459	AC013553.3-201	-1.08434	0.0480924	HACD3-205	0.57702	0.00828248
chr15.123	0.0419711	9.30459	AC013553.3-201	-1.08434	0.0480924	AC069368.1-201	2.01483	0.0367876
chr15.123	0.0419711	9.30459	AC013553.3-201	-1.08434	0.0480924	IGDCC4-201	1.22743	4.46521e-06
chr15.123	0.0419711	9.30459	AC013553.3-201	-1.08434	0.0480924	SPG21-202	1.65243	0.00499099
chr15.123	0.0419711	9.30459	AC013553.3-201	-1.08434	0.0480924	PIF1-206	1.20784	0.00330891
chr5.286	0.00439591	-8.63921	IRF1-AS1-206	1.4215	5.68596e-10	SLC22A4-201	-1.60127	2.64216e-16
chr5.286	0.00439591	-8.63921	IRF1-AS1-206	1.4215	5.68596e-10	SLC22A5-201	-1.41211	4.50574e-06
chr5.286	0.00439591	-8.63921	IRF1-AS1-206	1.4215	5.68596e-10	LEAP2-201	-1.3939	6.75593e-09
chr5.286	0.00439591	-8.63921	IRF1-AS1-206	1.4215	5.68596e-10	SLC22A4-202	-1.47971	7.89142e-08
chr5.286	0.00439591	-8.63921	IRF1-AS1-206	1.4215	5.68596e-10	SLC22A5-207	-1.31995	7.94418e-10
chr5.286	0.00439591	-8.63921	IRF1-AS1-206	1.4215	5.68596e-10	SOWAHA-201	-1.08612	0.00168175
chr5.286	0.00439591	-8.63921	IRF1-AS1-206	1.4215	5.68596e-10	SLC22A4-203	-0.837958	0.00447128
chr5.286	0.00439591	-8.63921	IRF1-AS1-206	1.4215	5.68596e-10	SLC22A5-208	-1.14181	5.36047e-06
chr5.274	0.00439591	-8.8279	IRF1-AS1-206	1.4215	5.68596e-10	SLC22A4-201	-1.60127	2.64216e-16
chr5.274	0.00439591	-8.8279	IRF1-AS1-206	1.4215	5.68596e-10	SLC22A5-201	-1.41211	4.50574e-06
chr5.274	0.00439591	-8.8279	IRF1-AS1-206	1.4215	5.68596e-10	LEAP2-201	-1.3939	6.75593e-09
chr5.274	0.00439591	-8.8279	IRF1-AS1-206	1.4215	5.68596e-10	SLC22A4-202	-1.47971	7.89142e-08
chr5.274	0.00439591	-8.8279	IRF1-AS1-206	1.4215	5.68596e-10	SLC22A5-207	-1.31995	7.94418e-10
chr5.274	0.00439591	-8.8279	IRF1-AS1-206	1.4215	5.68596e-10	SOWAHA-201	-1.08612	0.00168175
chr5.274	0.00439591	-8.8279	IRF1-AS1-206	1.4215	5.68596e-10	SLC22A4-203	-0.837958	0.00447128
chr5.274	0.00439591	-8.8279	IRF1-AS1-206	1.4215	5.68596e-10	SLC22A5-208	-1.14181	5.36047e-06
chr19.172	0.0305183	-7.33948	AC005391.1-201	1.18858	0.00657971	APC2-208	-0.837869	0.000858291
chr19.194	0.0369541	-6.95987	AC008760.2-201	1.12685	0.0232309	SLC25A23-202	-0.840477	0.0237125
chr19.194	0.0369541	-6.95987	AC008760.2-201	1.12685	0.0232309	SLC25A23-211	-1.37304	0.00203211
chr19.194	0.0369541	-6.95987	AC008760.2-201	1.12685	0.0232309	SLC25A23-201	-0.781125	0.0138518
chr17.97	0.0210556	12.1085	AC244100.3-202	-0.597033	0.00622843	RASL10B-201	1.43867	0.00522657
chr17.97	0.0210556	12.1085	AC244100.3-202	-0.597033	0.00622843	CCL3-206	2.5632	6.76079e-06
chr17.97	0.0210556	12.1085	AC244100.3-202	-0.597033	0.00622843	AP2B1-214	0.747552	4.73383e-05
chr17.97	0.0210556	12.1085	AC244100.3-202	-0.597033	0.00622843	CCL4-201	1.86289	0.00149329
chr17.97	0.0210556	12.1085	AC244100.3-202	-0.597033	0.00622843	CCL18-202	2.13191	0.000673706
chr17.97	0.0210556	12.1085	AC244100.3-202	-0.597033	0.00622843	AP2B1-211	0.649576	0.000112855
chr17.97	0.0210556	12.1085	AC244100.3-202	-0.597033	0.00622843	CCL3-204	2.04985	6.72582e-05
chr17.97	0.0210556	12.1085	AC244100.3-202	-0.597033	0.00622843	CCL18-201	2.16026	0.000112278
chr17.97	0.0210556	12.1085	AC244100.3-202	-0.597033	0.00622843	AP2B1-213	0.863804	0.000701343
chr17.97	0.0210556	12.1085	AC244100.3-202	-0.597033	0.00622843	CCL4-202	2.68618	4.09598e-14
chr20.15	0.014534	-16.1731	BX640514.2-201	2.16105	0.0383852	RBBP8NL-201	-0.794815	0.0252979
chr12.170	0.0125798	9.90012	AC009509.4-201	-0.837072	0.0184436	ARNTL2-204	2.71828	0.0158749
chr12.170	0.0125798	9.90012	AC009509.4-201	-0.837072	0.0184436	ARNTL2-208	1.61888	1.87936e-15
chr12.170	0.0125798	9.90012	AC009509.4-201	-0.837072	0.0184436	ARNTL2-201	2.50543	0.00682589
chr17.70	0.0127104	-13.4848	AC243829.4-201	1.81356	0.006857	MMP28-201	-1.3913	6.81378e-05
chr17.70	0.0127104	-13.4848	AC243829.4-201	1.81356	0.006857	MMP28-206	-1.40082	2.20354e-06
chr5.506	0.0354096	6.30982	MIR3936HG-204	-1.16467	4.78872e-06	IRF1-210	1.54038	1.84229e-10
chr5.506	0.0354096	6.30982	MIR3936HG-204	-1.16467	4.78872e-06	PDLIM4-203	1.69182	0.00126157
chr5.506	0.0354096	6.30982	MIR3936HG-204	-1.16467	4.78872e-06	CCNI2-204	1.02696	0.00803297
chr5.506	0.0354096	6.30982	MIR3936HG-204	-1.16467	4.78872e-06	IRF1-201	1.41531	5.36864e-12
chr5.506	0.0354096	6.30982	MIR3936HG-204	-1.16467	4.78872e-06	CSF2-201	3.19611	4.28309e-09
chr5.506	0.0354096	6.30982	MIR3936HG-204	-1.16467	4.78872e-06	IRF1-205	1.88272	3.55607e-08
chr5.506	0.0354096	6.30982	MIR3936HG-204	-1.16467	4.78872e-06	IRF1-208	1.35589	2.21725e-08
chr5.506	0.0354096	6.30982	MIR3936HG-204	-1.16467	4.78872e-06	IRF1-202	1.88836	1.78057e-12
chr5.506	0.0354096	6.30982	MIR3936HG-204	-1.16467	4.78872e-06	IRF1-203	1.96641	1.41842e-13
chrX.31	0.019761	-8.07493	MIR223HG-202	2.89001	2.02168e-05	LAS1L-207	-0.583141	0.00135244
chrX.31	0.019761	-8.07493	MIR223HG-202	2.89001	2.02168e-05	HEPH-208	-0.623211	0.00556181
chrX.31	0.019761	-8.07493	MIR223HG-202	2.89001	2.02168e-05	HEPH-205	-0.820429	0.00950577
chrX.31	0.019761	-8.07493	MIR223HG-202	2.89001	2.02168e-05	HEPH-202	-0.554406	0.00221749
chr20.11	0.014534	-16.297	ZFAS1-210	0.541255	0.000277464	KCNB1-201	-0.609539	0.00392372
chr10.112	0.0303987	11.6955	ADD3-AS1-204	-1.25329	0.000410635	DUSP5-201	1.26265	4.8881e-06
chr1.50	0.0148868	-16.7277	AL121985.1-210	1.10785	0.000150893	TSTD1-201	-0.629633	0.0276345
chr1.50	0.0148868	-16.7277	AL121985.1-210	1.10785	0.000150893	TSTD1-203	-0.849284	0.00403651
chr1.52	0.0148868	-16.4209	AL592295.4-201	0.916592	9.86329e-09	TSTD1-203	-0.849284	0.00403651
chr1.52	0.0148868	-16.4209	AL592295.4-201	0.916592	9.86329e-09	MPZ-209	-0.986833	0.00324251
chr1.52	0.0148868	-16.4209	AL592295.4-201	0.916592	9.86329e-09	MPZ-206	-0.986833	0.00324251
chr1.52	0.0148868	-16.4209	AL592295.4-201	0.916592	9.86329e-09	TSTD1-201	-0.629633	0.0276345
chr1.52	0.0148868	-16.4209	AL592295.4-201	0.916592	9.86329e-09	MPZ-208	-0.986833	0.00324251
chr1.38	0.0148868	-17.6666	AL592295.4-201	0.916592	9.86329e-09	TSTD1-203	-0.849284	0.00403651
chr1.38	0.0148868	-17.6666	AL592295.4-201	0.916592	9.86329e-09	MPZ-209	-0.986833	0.00324251
chr1.38	0.0148868	-17.6666	AL592295.4-201	0.916592	9.86329e-09	MPZ-206	-0.986833	0.00324251
chr1.38	0.0148868	-17.6666	AL592295.4-201	0.916592	9.86329e-09	TSTD1-201	-0.629633	0.0276345
chr1.38	0.0148868	-17.6666	AL592295.4-201	0.916592	9.86329e-09	MPZ-208	-0.986833	0.00324251
chr16.108	0.0071638	-10.6113	MIR193BHG-214	3.35856	0.0366954	MRTFB-211	-0.535136	0.00252486
chr16.108	0.0071638	-10.6113	MIR193BHG-214	3.35856	0.0366954	MRTFB-204	-0.55308	5.84048e-05
chr16.34	0.0071638	-14.4975	MIR193BHG-214	3.35856	0.0366954	MRTFB-211	-0.535136	0.00252486
chr16.34	0.0071638	-14.4975	MIR193BHG-214	3.35856	0.0366954	MRTFB-204	-0.55308	5.84048e-05
chr2.179	0.00860934	-11.4312	CYTOR-217	2.10082	3.85906e-05	FABP1-204	-1.64911	0.006657
chr2.179	0.00860934	-11.4312	CYTOR-217	2.10082	3.85906e-05	FABP1-201	-1.61016	0.00139666
chr2.179	0.00860934	-11.4312	CYTOR-217	2.10082	3.85906e-05	FABP1-203	-1.50238	0.0287282
chr7.101	0.00614371	-12.9253	LINC-PINT-212	2.6997	0.0142406	COPG2-201	-0.562095	0.00543818
chr7.101	0.00614371	-12.9253	LINC-PINT-212	2.6997	0.0142406	MEST-215	-0.910704	0.00337661
chr7.101	0.00614371	-12.9253	LINC-PINT-212	2.6997	0.0142406	MEST-217	-1.13206	0.0081021
chr2.179	0.00860934	-11.4312	AC133644.2-201	4.33071	2.82539e-05	FABP1-201	-1.61016	0.00139666
chr2.179	0.00860934	-11.4312	AC133644.2-201	4.33071	2.82539e-05	FABP1-204	-1.64911	0.006657
chr2.179	0.00860934	-11.4312	AC133644.2-201	4.33071	2.82539e-05	FABP1-203	-1.50238	0.0287282
chr15.76	0.0268269	11.0743	DRAIC-216	-1.117	0.00297265	TLE3-210	4.73175	0.0022236
chr15.76	0.0268269	11.0743	DRAIC-216	-1.117	0.00297265	RPLP1-204	0.548628	5.29908e-05
chr15.76	0.0268269	11.0743	DRAIC-216	-1.117	0.00297265	KIF23-214	1.25374	0.00326038
chr15.76	0.0268269	11.0743	DRAIC-216	-1.117	0.00297265	KIF23-202	1.02612	0.00126364
chr7.101	0.00614371	-12.9253	LINC-PINT-213	1.91906	0.000643085	MEST-217	-1.13206	0.0081021
chr7.101	0.00614371	-12.9253	LINC-PINT-213	1.91906	0.000643085	COPG2-201	-0.562095	0.00543818
chr7.101	0.00614371	-12.9253	LINC-PINT-213	1.91906	0.000643085	MEST-215	-0.910704	0.00337661
chr2.399	0.00912558	-8.654	MIR4435-2HG-225	4.25144	5.59664e-07	BCL2L11-219	-6.88977	0.00011231
chr7.101	0.00614371	-12.9253	AC016831.6-205	0.847735	1.32339e-10	COPG2-201	-0.562095	0.00543818
chr7.101	0.00614371	-12.9253	AC016831.6-205	0.847735	1.32339e-10	MEST-215	-0.910704	0.00337661
chr7.101	0.00614371	-12.9253	AC016831.6-205	0.847735	1.32339e-10	CEP41-228	-7.83209	0.00058479
chr6.217	0.0101959	-10.746	AL591518.1-201	1.80543	0.00021007	ATG5-205	-0.54154	0.0277511
chr7.101	0.00614371	-12.9253	AC016831.6-204	1.26353	0.0195286	MEST-215	-0.910704	0.00337661
chr7.101	0.00614371	-12.9253	AC016831.6-204	1.26353	0.0195286	MEST-217	-1.13206	0.0081021
chr2.179	0.00860934	-11.4312	CYTOR-226	3.73741	0.0324716	FABP1-201	-1.61016	0.00139666
chr2.179	0.00860934	-11.4312	CYTOR-226	3.73741	0.0324716	FABP1-204	-1.64911	0.006657
chr7.101	0.00614371	-12.9253	LINC-PINT-217	1.48478	0.00956987	MEST-215	-0.910704	0.00337661
chr5.150	0.00439591	11.2939	AC093535.1-201	-1.04256	5.56225e-08	LMNB1-201	0.811596	0.000628166
chr5.150	0.00439591	11.2939	AC093535.1-201	-1.04256	5.56225e-08	LMNB1-208	0.68083	0.0075461
chr9.5	0.0188125	-18.6666	DELEC1-207	2.05469	0.00134787	TNC-210	-1.01777	0.00103955
chr1.791	0.0450521	6.71543	AL355388.2-201	-0.523704	0.00240212	SEMA4A-216	2.45251	0.0116347
chr1.791	0.0450521	6.71543	AL355388.2-201	-0.523704	0.00240212	SSR2-201	0.514507	1.4502e-05
chr1.791	0.0450521	6.71543	AL355388.2-201	-0.523704	0.00240212	SEMA4A-213	2.20114	7.63207e-05
chr1.791	0.0450521	6.71543	AL355388.2-201	-0.523704	0.00240212	MSTO1-203	1.17978	0.0391585
chr1.791	0.0450521	6.71543	AL355388.2-201	-0.523704	0.00240212	MSTO1-210	0.889482	8.75262e-05
chr1.791	0.0450521	6.71543	AL355388.2-201	-0.523704	0.00240212	SYT11-201	0.806182	5.06444e-05
chr1.791	0.0450521	6.71543	AL355388.2-201	-0.523704	0.00240212	DAP3-201	0.665445	0.00144479
chr1.791	0.0450521	6.71543	AL355388.2-201	-0.523704	0.00240212	MSTO1-214	1.53622	2.91525e-05
chr1.791	0.0450521	6.71543	AL355388.2-201	-0.523704	0.00240212	SEMA4A-201	1.52397	0.0109647
chr1.791	0.0450521	6.71543	AL355388.2-201	-0.523704	0.00240212	CCT3-201	0.54053	4.91039e-05
chr1.791	0.0450521	6.71543	AL355388.2-201	-0.523704	0.00240212	MSTO1-206	1.01521	2.29898e-05
chr1.791	0.0450521	6.71543	AL355388.2-201	-0.523704	0.00240212	MSTO1-201	1.3088	0.0011909
chr1.791	0.0450521	6.71543	AL355388.2-201	-0.523704	0.00240212	UBQLN4-201	0.583012	2.68433e-09
chr1.791	0.0450521	6.71543	AL355388.2-201	-0.523704	0.00240212	MSTO1-212	1.34964	0.0484762
chr1.791	0.0450521	6.71543	AL355388.2-201	-0.523704	0.00240212	SEMA4A-211	2.42609	0.00664899
chr1.791	0.0450521	6.71543	AL355388.2-201	-0.523704	0.00240212	SEMA4A-206	1.82488	0.0367894
chr1.791	0.0450521	6.71543	AL355388.2-201	-0.523704	0.00240212	ARHGEF2-215	0.72732	1.51404e-06
chr1.791	0.0450521	6.71543	AL355388.2-201	-0.523704	0.00240212	SSR2-207	0.897744	0.00204785
chr1.791	0.0450521	6.71543	AL355388.2-201	-0.523704	0.00240212	MSTO1-207	1.68632	9.59895e-07
chr1.791	0.0450521	6.71543	AL355388.2-201	-0.523704	0.00240212	ARHGEF2-218	0.688852	0.0154272
chr1.791	0.0450521	6.71543	AL355388.2-201	-0.523704	0.00240212	ARHGEF2-203	1.08121	2.10087e-06
chr1.791	0.0450521	6.71543	AL355388.2-201	-0.523704	0.00240212	ARHGEF2-219	0.756172	0.00049611
chr1.791	0.0450521	6.71543	AL355388.2-201	-0.523704	0.00240212	SEMA4A-212	1.61421	1.58298e-08
chr1.685	0.029602	7.23385	AL135926.1-201	-0.861004	3.76548e-05	SELP-207	2.95732	5.38447e-08
chr1.685	0.029602	7.23385	AL135926.1-201	-0.861004	3.76548e-05	SELP-202	3.55761	0.00214749
chr1.685	0.029602	7.23385	AL135926.1-201	-0.861004	3.76548e-05	XCL1-201	0.979357	0.00153376
chr1.685	0.029602	7.23385	AL135926.1-201	-0.861004	3.76548e-05	SELP-201	2.98048	6.01558e-24
chr1.685	0.029602	7.23385	AL135926.1-201	-0.861004	3.76548e-05	NME7-201	0.703466	0.00516372
chr7.236	0.0462659	9.46167	AC005165.1-211	-2.78306	1.20397e-07	NFE2L3-201	0.668934	2.5944e-10
chr12.79	0.0125798	-12.1309	KLRK1-AS1-202	1.71136	0.000317326	EIF2S3B-202	-1.33198	2.96729e-05
chr14.25	0.0253364	-15.0209	LINC01146-218	2.3424	0.0483123	PTPN21-204	-1.14501	1.487e-07
chr3.15	0.014727	-17.8395	SH3BP5-AS1-204	0.652249	0.00162601	BTD-213	-0.639967	2.01729e-05
chr3.15	0.014727	-17.8395	SH3BP5-AS1-204	0.652249	0.00162601	BTD-216	-0.618425	0.0492188
chr5.92	0.00439591	-13.0787	AC008875.3-202	1.83437	0.00458517	SELENOP-215	-0.715831	0.00641093
chr5.92	0.00439591	-13.0787	AC008875.3-202	1.83437	0.00458517	SELENOP-213	-0.794783	0.00370613
chr5.92	0.00439591	-13.0787	AC008875.3-202	1.83437	0.00458517	SELENOP-205	-0.694472	0.00415114
chr5.92	0.00439591	-13.0787	AC008875.3-202	1.83437	0.00458517	GHR-205	-0.779231	1.74347e-07
chr5.92	0.00439591	-13.0787	AC008875.3-202	1.83437	0.00458517	GHR-201	-1.81183	1.9329e-09
chr5.92	0.00439591	-13.0787	AC008875.3-202	1.83437	0.00458517	SELENOP-210	-0.603814	0.01169
chr5.92	0.00439591	-13.0787	AC008875.3-202	1.83437	0.00458517	GHR-211	-1.7891	0.000698374
chr5.92	0.00439591	-13.0787	AC008875.3-202	1.83437	0.00458517	GHR-210	-2.14551	6.20296e-06
chr5.92	0.00439591	-13.0787	AC008875.3-202	1.83437	0.00458517	GHR-209	-2.24419	0.0232297
chr5.92	0.00439591	-13.0787	AC008875.3-202	1.83437	0.00458517	GHR-208	-3.17741	7.93998e-06
chr5.92	0.00439591	-13.0787	AC008875.3-202	1.83437	0.00458517	SELENOP-201	-0.689332	0.0443545
chr5.92	0.00439591	-13.0787	AC008875.3-202	1.83437	0.00458517	GHR-206	-1.75337	4.24728e-06
chr5.92	0.00439591	-13.0787	AC008875.3-202	1.83437	0.00458517	GHR-203	-2.7003	3.111e-10
chr5.37	0.00439591	-16.4374	AC008875.3-202	1.83437	0.00458517	SELENOP-215	-0.715831	0.00641093
chr5.37	0.00439591	-16.4374	AC008875.3-202	1.83437	0.00458517	SELENOP-213	-0.794783	0.00370613
chr5.37	0.00439591	-16.4374	AC008875.3-202	1.83437	0.00458517	SELENOP-205	-0.694472	0.00415114
chr5.37	0.00439591	-16.4374	AC008875.3-202	1.83437	0.00458517	GHR-205	-0.779231	1.74347e-07
chr5.37	0.00439591	-16.4374	AC008875.3-202	1.83437	0.00458517	GHR-201	-1.81183	1.9329e-09
chr5.37	0.00439591	-16.4374	AC008875.3-202	1.83437	0.00458517	SELENOP-210	-0.603814	0.01169
chr5.37	0.00439591	-16.4374	AC008875.3-202	1.83437	0.00458517	GHR-211	-1.7891	0.000698374
chr5.37	0.00439591	-16.4374	AC008875.3-202	1.83437	0.00458517	GHR-210	-2.14551	6.20296e-06
chr5.37	0.00439591	-16.4374	AC008875.3-202	1.83437	0.00458517	GHR-209	-2.24419	0.0232297
chr5.37	0.00439591	-16.4374	AC008875.3-202	1.83437	0.00458517	GHR-208	-3.17741	7.93998e-06
chr5.37	0.00439591	-16.4374	AC008875.3-202	1.83437	0.00458517	SELENOP-201	-0.689332	0.0443545
chr5.37	0.00439591	-16.4374	AC008875.3-202	1.83437	0.00458517	GHR-206	-1.75337	4.24728e-06
chr5.37	0.00439591	-16.4374	AC008875.3-202	1.83437	0.00458517	GHR-203	-2.7003	3.111e-10
chr2.545	0.0118824	-7.60063	MIR4435-2HG-234	1.73006	1.36189e-09	BCL2L11-219	-6.88977	0.00011231
chr2.399	0.00912558	-8.654	MIR4435-2HG-234	1.73006	1.36189e-09	BCL2L11-219	-6.88977	0.00011231
chr7.236	0.0462659	9.46167	AC005165.1-201	-2.6306	0.000602572	NFE2L3-201	0.668934	2.5944e-10
chr16.117	0.0071638	10.3912	AC092720.3-203	-2.29805	0.00628089	BANP-222	0.757997	0.00568932
chr16.117	0.0071638	10.3912	AC092720.3-203	-2.29805	0.00628089	KLHDC4-210	1.28361	3.24284e-07
chr16.117	0.0071638	10.3912	AC092720.3-203	-2.29805	0.00628089	SLC7A5-203	2.82763	0.0100588
chr16.117	0.0071638	10.3912	AC092720.3-203	-2.29805	0.00628089	SLC7A5-201	2.42129	3.83363e-17
chr16.117	0.0071638	10.3912	AC092720.3-203	-2.29805	0.00628089	SLC7A5-202	5.09381	8.43752e-06
chr16.117	0.0071638	10.3912	AC092720.3-203	-2.29805	0.00628089	C16orf95-205	1.08357	0.049532
chr16.117	0.0071638	10.3912	AC092720.3-203	-2.29805	0.00628089	KLHDC4-217	0.5697	0.00136135
chr5.37	0.00439591	-16.4374	AC008875.3-203	1.21737	3.34268e-08	SELENOP-210	-0.603814	0.01169
chr5.37	0.00439591	-16.4374	AC008875.3-203	1.21737	3.34268e-08	SELENOP-213	-0.794783	0.00370613
chr5.37	0.00439591	-16.4374	AC008875.3-203	1.21737	3.34268e-08	GHR-209	-2.24419	0.0232297
chr5.37	0.00439591	-16.4374	AC008875.3-203	1.21737	3.34268e-08	SELENOP-201	-0.689332	0.0443545
chr5.37	0.00439591	-16.4374	AC008875.3-203	1.21737	3.34268e-08	SELENOP-215	-0.715831	0.00641093
chr5.37	0.00439591	-16.4374	AC008875.3-203	1.21737	3.34268e-08	GHR-211	-1.7891	0.000698374
chr5.37	0.00439591	-16.4374	AC008875.3-203	1.21737	3.34268e-08	GHR-202	-2.06562	0.000627338
chr5.37	0.00439591	-16.4374	AC008875.3-203	1.21737	3.34268e-08	GHR-201	-1.81183	1.9329e-09
chr5.37	0.00439591	-16.4374	AC008875.3-203	1.21737	3.34268e-08	CCDC152-201	-0.526732	0.0152393
chr5.37	0.00439591	-16.4374	AC008875.3-203	1.21737	3.34268e-08	GHR-205	-0.779231	1.74347e-07
chr5.37	0.00439591	-16.4374	AC008875.3-203	1.21737	3.34268e-08	SELENOP-205	-0.694472	0.00415114
chr5.37	0.00439591	-16.4374	AC008875.3-203	1.21737	3.34268e-08	GHR-206	-1.75337	4.24728e-06
chr5.37	0.00439591	-16.4374	AC008875.3-203	1.21737	3.34268e-08	GHR-203	-2.7003	3.111e-10
chr5.37	0.00439591	-16.4374	AC008875.3-203	1.21737	3.34268e-08	GHR-210	-2.14551	6.20296e-06
chr5.37	0.00439591	-16.4374	AC008875.3-203	1.21737	3.34268e-08	GHR-208	-3.17741	7.93998e-06
chr5.92	0.00439591	-13.0787	AC008875.3-203	1.21737	3.34268e-08	SELENOP-210	-0.603814	0.01169
chr5.92	0.00439591	-13.0787	AC008875.3-203	1.21737	3.34268e-08	SELENOP-213	-0.794783	0.00370613
chr5.92	0.00439591	-13.0787	AC008875.3-203	1.21737	3.34268e-08	GHR-209	-2.24419	0.0232297
chr5.92	0.00439591	-13.0787	AC008875.3-203	1.21737	3.34268e-08	SELENOP-201	-0.689332	0.0443545
chr5.92	0.00439591	-13.0787	AC008875.3-203	1.21737	3.34268e-08	SELENOP-215	-0.715831	0.00641093
chr5.92	0.00439591	-13.0787	AC008875.3-203	1.21737	3.34268e-08	GHR-211	-1.7891	0.000698374
chr5.92	0.00439591	-13.0787	AC008875.3-203	1.21737	3.34268e-08	GHR-202	-2.06562	0.000627338
chr5.92	0.00439591	-13.0787	AC008875.3-203	1.21737	3.34268e-08	GHR-201	-1.81183	1.9329e-09
chr5.92	0.00439591	-13.0787	AC008875.3-203	1.21737	3.34268e-08	CCDC152-201	-0.526732	0.0152393
chr5.92	0.00439591	-13.0787	AC008875.3-203	1.21737	3.34268e-08	GHR-205	-0.779231	1.74347e-07
chr5.92	0.00439591	-13.0787	AC008875.3-203	1.21737	3.34268e-08	SELENOP-205	-0.694472	0.00415114
chr5.92	0.00439591	-13.0787	AC008875.3-203	1.21737	3.34268e-08	GHR-206	-1.75337	4.24728e-06
chr5.92	0.00439591	-13.0787	AC008875.3-203	1.21737	3.34268e-08	GHR-203	-2.7003	3.111e-10
chr5.92	0.00439591	-13.0787	AC008875.3-203	1.21737	3.34268e-08	GHR-210	-2.14551	6.20296e-06
chr5.92	0.00439591	-13.0787	AC008875.3-203	1.21737	3.34268e-08	GHR-208	-3.17741	7.93998e-06
chr7.116	0.00614371	-12.488	SLC26A4-AS1-209	3.56796	3.02046e-05	SLC26A3-204	-1.1659	0.00870866
chr7.116	0.00614371	-12.488	SLC26A4-AS1-209	3.56796	3.02046e-05	SLC26A3-205	-1.66307	3.00176e-05
chr7.116	0.00614371	-12.488	SLC26A4-AS1-209	3.56796	3.02046e-05	DLD-210	-0.879833	0.000827371
chr4.52	0.0123723	13.6706	CYP2U1-AS1-205	-0.751702	0.0330607	LEF1-220	1.42529	0.0293293
chr4.52	0.0123723	13.6706	CYP2U1-AS1-205	-0.751702	0.0330607	LEF1-201	1.2324	0.00734833
chrX.31	0.019761	-8.07493	MIR223HG-203	1.71935	1.1181e-08	HEPH-202	-0.554406	0.00221749
chrX.31	0.019761	-8.07493	MIR223HG-203	1.71935	1.1181e-08	HEPH-208	-0.623211	0.00556181
chrX.31	0.019761	-8.07493	MIR223HG-203	1.71935	1.1181e-08	HEPH-205	-0.820429	0.00950577
chrX.31	0.019761	-8.07493	MIR223HG-203	1.71935	1.1181e-08	LAS1L-207	-0.583141	0.00135244
chr2.545	0.0118824	-7.60063	MIR4435-2HG-236	1.98622	1.04949e-06	BCL2L11-219	-6.88977	0.00011231
chr2.567	0.0173242	-7.4046	MIR4435-2HG-236	1.98622	1.04949e-06	BCL2L11-219	-6.88977	0.00011231
chr2.399	0.00912558	-8.654	MIR4435-2HG-236	1.98622	1.04949e-06	BCL2L11-219	-6.88977	0.00011231
chr5.37	0.00439591	-16.4374	AC008875.3-201	0.741058	0.00573633	GHR-209	-2.24419	0.0232297
chr5.37	0.00439591	-16.4374	AC008875.3-201	0.741058	0.00573633	SELENOP-215	-0.715831	0.00641093
chr5.37	0.00439591	-16.4374	AC008875.3-201	0.741058	0.00573633	CCDC152-201	-0.526732	0.0152393
chr5.37	0.00439591	-16.4374	AC008875.3-201	0.741058	0.00573633	GHR-208	-3.17741	7.93998e-06
chr5.37	0.00439591	-16.4374	AC008875.3-201	0.741058	0.00573633	SELENOP-210	-0.603814	0.01169
chr5.37	0.00439591	-16.4374	AC008875.3-201	0.741058	0.00573633	GHR-211	-1.7891	0.000698374
chr5.37	0.00439591	-16.4374	AC008875.3-201	0.741058	0.00573633	GHR-202	-2.06562	0.000627338
chr5.37	0.00439591	-16.4374	AC008875.3-201	0.741058	0.00573633	GHR-210	-2.14551	6.20296e-06
chr5.37	0.00439591	-16.4374	AC008875.3-201	0.741058	0.00573633	GHR-205	-0.779231	1.74347e-07
chr5.37	0.00439591	-16.4374	AC008875.3-201	0.741058	0.00573633	SELENOP-205	-0.694472	0.00415114
chr5.37	0.00439591	-16.4374	AC008875.3-201	0.741058	0.00573633	GHR-206	-1.75337	4.24728e-06
chr5.37	0.00439591	-16.4374	AC008875.3-201	0.741058	0.00573633	SELENOP-201	-0.689332	0.0443545
chr5.37	0.00439591	-16.4374	AC008875.3-201	0.741058	0.00573633	GHR-201	-1.81183	1.9329e-09
chr5.37	0.00439591	-16.4374	AC008875.3-201	0.741058	0.00573633	GHR-203	-2.7003	3.111e-10
chr5.92	0.00439591	-13.0787	AC008875.3-201	0.741058	0.00573633	GHR-209	-2.24419	0.0232297
chr5.92	0.00439591	-13.0787	AC008875.3-201	0.741058	0.00573633	SELENOP-215	-0.715831	0.00641093
chr5.92	0.00439591	-13.0787	AC008875.3-201	0.741058	0.00573633	CCDC152-201	-0.526732	0.0152393
chr5.92	0.00439591	-13.0787	AC008875.3-201	0.741058	0.00573633	GHR-208	-3.17741	7.93998e-06
chr5.92	0.00439591	-13.0787	AC008875.3-201	0.741058	0.00573633	SELENOP-210	-0.603814	0.01169
chr5.92	0.00439591	-13.0787	AC008875.3-201	0.741058	0.00573633	GHR-211	-1.7891	0.000698374
chr5.92	0.00439591	-13.0787	AC008875.3-201	0.741058	0.00573633	GHR-202	-2.06562	0.000627338
chr5.92	0.00439591	-13.0787	AC008875.3-201	0.741058	0.00573633	GHR-210	-2.14551	6.20296e-06
chr5.92	0.00439591	-13.0787	AC008875.3-201	0.741058	0.00573633	GHR-205	-0.779231	1.74347e-07
chr5.92	0.00439591	-13.0787	AC008875.3-201	0.741058	0.00573633	SELENOP-205	-0.694472	0.00415114
chr5.92	0.00439591	-13.0787	AC008875.3-201	0.741058	0.00573633	GHR-206	-1.75337	4.24728e-06
chr5.92	0.00439591	-13.0787	AC008875.3-201	0.741058	0.00573633	SELENOP-201	-0.689332	0.0443545
chr5.92	0.00439591	-13.0787	AC008875.3-201	0.741058	0.00573633	GHR-201	-1.81183	1.9329e-09
chr5.92	0.00439591	-13.0787	AC008875.3-201	0.741058	0.00573633	GHR-203	-2.7003	3.111e-10
chr12.237	0.0125798	-8.79848	CD27-AS1-212	4.64684	0.000664477	MLF2-202	-7.80629	2.38044e-05
chr12.24	0.0125798	-16.9097	CD27-AS1-212	4.64684	0.000664477	MLF2-202	-7.80629	2.38044e-05
chr12.178	0.0125798	-9.75976	CD27-AS1-212	4.64684	0.000664477	MLF2-202	-7.80629	2.38044e-05
chr12.185	0.0125798	-9.63734	AC123567.2-204	0.967909	0.00109088	TMCC3-201	-0.791072	0.0120166
chr12.185	0.0125798	-9.63734	AC123567.2-204	0.967909	0.00109088	TMCC3-202	-0.891054	0.0277337
chr2.545	0.0118824	-7.60063	MIR4435-2HG-241	3.81274	0.00991485	BCL2L11-219	-6.88977	0.00011231
chr2.399	0.00912558	-8.654	MIR4435-2HG-241	3.81274	0.00991485	BCL2L11-219	-6.88977	0.00011231
chr2.567	0.0173242	-7.4046	MIR4435-2HG-241	3.81274	0.00991485	BCL2L11-219	-6.88977	0.00011231
chr1.792	0.0450521	-6.71476	Z98257.1-201	1.64926	0.00396058	CAMK2N1-202	-0.814286	0.0210248
chr1.792	0.0450521	-6.71476	Z98257.1-201	1.64926	0.00396058	PINK1-202	-0.795205	0.00780648
chr1.792	0.0450521	-6.71476	Z98257.1-201	1.64926	0.00396058	CAMK2N1-201	-0.997764	0.00496184
chr1.341	0.0148868	-9.28443	AL359962.3-201	1.04839	1.71528e-05	MAEL-205	-1.70777	3.71092e-08
chr1.341	0.0148868	-9.28443	AL359962.3-201	1.04839	1.71528e-05	ADCY10-203	-1.56764	0.00206633
chr1.341	0.0148868	-9.28443	AL359962.3-201	1.04839	1.71528e-05	MAEL-204	-3.01441	0.00929587
chr1.341	0.0148868	-9.28443	AL359962.3-201	1.04839	1.71528e-05	MPC2-201	-0.812091	4.24694e-09
chr1.341	0.0148868	-9.28443	AL359962.3-201	1.04839	1.71528e-05	ADCY10-205	-0.621015	0.0335754
chr1.341	0.0148868	-9.28443	AL359962.3-201	1.04839	1.71528e-05	DCAF6-208	-0.638477	0.00017209
chr6.145	0.00755903	12.2274	GMDS-DT-224	-0.566448	0.000129265	SERPINB1-205	0.669001	0.00326788
chr6.145	0.00755903	12.2274	GMDS-DT-224	-0.566448	0.000129265	SERPINB1-202	1.30658	3.30786e-08
chr6.145	0.00755903	12.2274	GMDS-DT-224	-0.566448	0.000129265	SERPINB1-201	0.674876	0.000179077
chr6.145	0.00755903	12.2274	GMDS-DT-224	-0.566448	0.000129265	SERPINB1-204	0.889641	4.02816e-06
chr6.145	0.00755903	12.2274	GMDS-DT-224	-0.566448	0.000129265	GMDS-208	1.09634	0.00240326
chr6.145	0.00755903	12.2274	GMDS-DT-224	-0.566448	0.000129265	GMDS-202	1.01708	8.22952e-08
chr6.145	0.00755903	12.2274	GMDS-DT-224	-0.566448	0.000129265	GMDS-209	1.15391	0.0494704
chr1.564	0.029602	-7.83476	AL450352.1-201	1.93858	0.000530318	NEK7-203	-0.665714	0.0432643
chr1.564	0.029602	-7.83476	AL450352.1-201	1.93858	0.000530318	NEK7-208	-0.596173	0.000217833
chr1.564	0.029602	-7.83476	AL450352.1-201	1.93858	0.000530318	NEK7-201	-0.554549	0.0198869
chr1.593	0.029602	7.68045	LINC01358-221	-0.509873	0.00175643	TACSTD2-201	1.72044	2.36532e-08
chr2.567	0.0173242	-7.4046	MIR4435-2HG-246	1.31288	0.00144774	BCL2L11-219	-6.88977	0.00011231
chr2.545	0.0118824	-7.60063	MIR4435-2HG-246	1.31288	0.00144774	BCL2L11-219	-6.88977	0.00011231
chr2.399	0.00912558	-8.654	MIR4435-2HG-246	1.31288	0.00144774	BCL2L11-219	-6.88977	0.00011231
chr2.545	0.0118824	-7.60063	MIR4435-2HG-248	4.6507	2.80484e-06	BCL2L11-219	-6.88977	0.00011231
chr12.79	0.0125798	-12.1309	KLRK1-AS1-203	3.54246	0.0017982	KLRC1-205	-1.0541	0.0487853
chr12.79	0.0125798	-12.1309	KLRK1-AS1-203	3.54246	0.0017982	EIF2S3B-202	-1.33198	2.96729e-05
chr12.79	0.0125798	-12.1309	KLRK1-AS1-203	3.54246	0.0017982	EIF2S3B-201	-0.655035	0.0305742
chr6.145	0.00755903	12.2274	GMDS-DT-227	-0.51254	1.62958e-06	GMDS-208	1.09634	0.00240326
chr6.145	0.00755903	12.2274	GMDS-DT-227	-0.51254	1.62958e-06	GMDS-202	1.01708	8.22952e-08
chr17.76	0.0127104	-13.2928	AC087500.1-208	0.568379	0.0127987	TM4SF5-201	-1.17347	1.50229e-05
chr11.51	0.0096585	-14.0552	AP003721.2-202	1.99564	0.00627241	SDHAF2-202	-0.940799	0.0490244
chr11.51	0.0096585	-14.0552	AP003721.2-202	1.99564	0.00627241	MS4A10-201	-1.3773	7.96787e-05
chr11.51	0.0096585	-14.0552	AP003721.2-202	1.99564	0.00627241	MS4A8-201	-1.11861	6.85761e-05
chr11.51	0.0096585	-14.0552	AP003721.2-202	1.99564	0.00627241	MS4A8-209	-1.35596	0.00865948
chr12.91	0.0125798	-11.8253	AC007569.1-201	1.40512	1.1835e-05	USP30-209	-1.20895	0.000134035
chr12.91	0.0125798	-11.8253	AC007569.1-201	1.40512	1.1835e-05	USP30-201	-0.826415	2.82539e-05
chr12.91	0.0125798	-11.8253	AC007569.1-201	1.40512	1.1835e-05	CORO1C-202	-4.87588	0.0127001
chr12.91	0.0125798	-11.8253	AC007569.1-201	1.40512	1.1835e-05	USP30-204	-1.25032	0.0190792
chr6.62	0.00755903	-15.8015	AL035530.2-208	1.63871	0.0478757	RSPH3-202	-0.517678	0.000253305
chr2.567	0.0173242	-7.4046	MIR4435-2HG-254	1.40437	0.0498555	BCL2L11-219	-6.88977	0.00011231
chr8.63	0.012239	-12.9849	PTCSC1-201	1.56172	1.74588e-09	NDRG1-212	-0.741083	0.0124109
chr8.63	0.012239	-12.9849	PTCSC1-201	1.56172	1.74588e-09	NDRG1-244	-1.27492	0.0338611
chr8.63	0.012239	-12.9849	PTCSC1-201	1.56172	1.74588e-09	NDRG1-232	-0.940435	0.0383223
chr8.63	0.012239	-12.9849	PTCSC1-201	1.56172	1.74588e-09	NDRG1-201	-0.6515	0.0264301
chr8.63	0.012239	-12.9849	PTCSC1-201	1.56172	1.74588e-09	NDRG1-231	-1.27492	0.0338611
chr8.63	0.012239	-12.9849	PTCSC1-201	1.56172	1.74588e-09	NDRG1-221	-1.05109	0.045739
chr8.29	0.012239	-16.1521	PTCSC1-201	1.56172	1.74588e-09	NDRG1-212	-0.741083	0.0124109
chr8.29	0.012239	-16.1521	PTCSC1-201	1.56172	1.74588e-09	NDRG1-244	-1.27492	0.0338611
chr8.29	0.012239	-16.1521	PTCSC1-201	1.56172	1.74588e-09	NDRG1-232	-0.940435	0.0383223
chr8.29	0.012239	-16.1521	PTCSC1-201	1.56172	1.74588e-09	NDRG1-201	-0.6515	0.0264301
chr8.29	0.012239	-16.1521	PTCSC1-201	1.56172	1.74588e-09	NDRG1-231	-1.27492	0.0338611
chr8.29	0.012239	-16.1521	PTCSC1-201	1.56172	1.74588e-09	NDRG1-221	-1.05109	0.045739
chr6.43	0.00755903	-17.2384	AL160400.1-201	1.47816	0.00575196	ALDH5A1-202	-0.517265	0.00322112
chr6.43	0.00755903	-17.2384	AL160400.1-201	1.47816	0.00575196	TDP2-203	-1.04318	0.00019267
chr6.43	0.00755903	-17.2384	AL160400.1-201	1.47816	0.00575196	ACOT13-203	-0.689648	0.00154665
chr6.43	0.00755903	-17.2384	AL160400.1-201	1.47816	0.00575196	GMNN-207	-1.47343	0.000954679
chr6.43	0.00755903	-17.2384	AL160400.1-201	1.47816	0.00575196	GMNN-204	-1.27053	1.73203e-06
chr6.43	0.00755903	-17.2384	AL160400.1-201	1.47816	0.00575196	GMNN-206	-0.645126	0.00279365
chr6.43	0.00755903	-17.2384	AL160400.1-201	1.47816	0.00575196	ACOT13-202	-0.734976	0.0120951
chr6.43	0.00755903	-17.2384	AL160400.1-201	1.47816	0.00575196	TDP2-205	-1.04613	0.000214953
chr6.43	0.00755903	-17.2384	AL160400.1-201	1.47816	0.00575196	TDP2-202	-1.03434	0.00349118
chr6.43	0.00755903	-17.2384	AL160400.1-201	1.47816	0.00575196	CARMIL1-204	-0.666013	0.00449154
chr6.43	0.00755903	-17.2384	AL160400.1-201	1.47816	0.00575196	GMNN-205	-0.700538	6.59974e-06
chr6.43	0.00755903	-17.2384	AL160400.1-201	1.47816	0.00575196	ACOT13-201	-0.520748	0.000480723
chr12.79	0.0125798	-12.1309	KLRK1-AS1-205	2.5731	0.000268779	KLRC1-205	-1.0541	0.0487853
chr12.79	0.0125798	-12.1309	KLRK1-AS1-205	2.5731	0.000268779	EIF2S3B-202	-1.33198	2.96729e-05
chr12.79	0.0125798	-12.1309	KLRK1-AS1-205	2.5731	0.000268779	EIF2S3B-201	-0.655035	0.0305742
chr5.281	0.00439591	-8.66729	AC008906.2-201	0.541446	0.00132864	CAST-241	-0.563054	0.0347168
chr5.281	0.00439591	-8.66729	AC008906.2-201	0.541446	0.00132864	CAST-231	-0.513397	0.00419884
chr6.33	0.00755903	-18.4721	AL603783.1-202	1.65722	0.00671843	WDR27-218	-0.691942	9.16711e-09
chr6.202	0.00755903	-10.9889	AL603783.1-202	1.65722	0.00671843	WDR27-218	-0.691942	9.16711e-09
chr6.62	0.00755903	-15.8015	AL035530.2-214	2.10712	1.83777e-09	RSPH3-202	-0.517678	0.000253305
chr3.15	0.014727	-17.8395	SH3BP5-AS1-206	0.758438	0.00193731	BTD-216	-0.618425	0.0492188
chr3.15	0.014727	-17.8395	SH3BP5-AS1-206	0.758438	0.00193731	BTD-213	-0.639967	2.01729e-05
chr7.70	0.00614371	-14.5076	SNHG15-214	0.854858	0.00741484	OGDH-208	-0.527794	0.0007871
chr12.185	0.0125798	-9.63734	AC123567.2-203	0.859444	0.0233243	TMCC3-202	-0.891054	0.0277337
chr12.185	0.0125798	-9.63734	AC123567.2-203	0.859444	0.0233243	TMCC3-201	-0.791072	0.0120166
chr2.545	0.0118824	-7.60063	MIR4435-2HG-268	1.16569	0.00318118	BCL2L11-219	-6.88977	0.00011231
chr2.399	0.00912558	-8.654	MIR4435-2HG-268	1.16569	0.00318118	BCL2L11-219	-6.88977	0.00011231
chr4.14	0.0123723	-18.8718	AC097709.1-201	3.6338	0.00113969	RASSF6-202	-0.655183	2.51112e-05
chr14.25	0.0253364	-15.0209	LINC01146-275	1.20656	0.0241129	PTPN21-209	-1.01003	0.00892775
chr14.25	0.0253364	-15.0209	LINC01146-275	1.20656	0.0241129	PTPN21-206	-1.22589	3.42616e-06
chr14.25	0.0253364	-15.0209	LINC01146-275	1.20656	0.0241129	SPATA7-216	-0.764901	0.00128612
chr14.25	0.0253364	-15.0209	LINC01146-275	1.20656	0.0241129	ZC3H14-210	-1.00414	0.0169681
chr14.25	0.0253364	-15.0209	LINC01146-275	1.20656	0.0241129	PTPN21-201	-1.10158	0.00292577
chr14.25	0.0253364	-15.0209	LINC01146-275	1.20656	0.0241129	PTPN21-204	-1.14501	1.487e-07
chr7.236	0.0462659	9.46167	AC005165.1-225	-3.3465	0.00184617	NFE2L3-202	0.517963	1.44696e-05
chr7.236	0.0462659	9.46167	AC005165.1-225	-3.3465	0.00184617	HNRNPA2B1-203	0.557977	0.0215057
chr7.236	0.0462659	9.46167	AC005165.1-225	-3.3465	0.00184617	HNRNPA2B1-234	0.891732	0.0297748
chr7.236	0.0462659	9.46167	AC005165.1-225	-3.3465	0.00184617	HNRNPA2B1-232	6.2045	0.0191178
chr7.236	0.0462659	9.46167	AC005165.1-225	-3.3465	0.00184617	NFE2L3-201	0.668934	2.5944e-10
chr2.399	0.00912558	-8.654	MIR4435-2HG-274	1.99849	3.22154e-05	BCL2L11-219	-6.88977	0.00011231
chr2.567	0.0173242	-7.4046	MIR4435-2HG-274	1.99849	3.22154e-05	BCL2L11-219	-6.88977	0.00011231
chr2.545	0.0118824	-7.60063	MIR4435-2HG-274	1.99849	3.22154e-05	BCL2L11-219	-6.88977	0.00011231
chr2.399	0.00912558	-8.654	MIR4435-2HG-275	1.07158	0.000329849	BCL2L11-219	-6.88977	0.00011231
chr2.399	0.00912558	-8.654	MIR4435-2HG-276	2.36125	9.68221e-12	BCL2L11-219	-6.88977	0.00011231
chr2.545	0.0118824	-7.60063	MIR4435-2HG-277	2.07202	3.53716e-07	BCL2L11-219	-6.88977	0.00011231
chr2.567	0.0173242	-7.4046	MIR4435-2HG-277	2.07202	3.53716e-07	BCL2L11-219	-6.88977	0.00011231
chr2.399	0.00912558	-8.654	MIR4435-2HG-279	1.90119	5.66834e-05	BCL2L11-219	-6.88977	0.00011231
chr2.545	0.0118824	-7.60063	MIR4435-2HG-284	3.93429	0.000717942	BCL2L11-219	-6.88977	0.00011231
chr2.567	0.0173242	-7.4046	MIR4435-2HG-284	3.93429	0.000717942	BCL2L11-219	-6.88977	0.00011231
chr2.399	0.00912558	-8.654	MIR4435-2HG-296	2.04176	2.84234e-08	BCL2L11-219	-6.88977	0.00011231
chr2.399	0.00912558	-8.654	MIR4435-2HG-299	1.67817	3.17419e-06	BCL2L11-219	-6.88977	0.00011231
chr2.399	0.00912558	-8.654	MIR4435-2HG-301	2.27699	1.69159e-06	BCL2L11-219	-6.88977	0.00011231
chr2.399	0.00912558	-8.654	MIR4435-2HG-303	2.13837	6.88865e-08	BCL2L11-219	-6.88977	0.00011231
chr2.132	0.00860934	-12.4661	AC012368.1-202	2.87778	0.00162471	UGP2-212	-1.31676	0.0185668
chr2.132	0.00860934	-12.4661	AC012368.1-202	2.87778	0.00162471	UGP2-204	-0.877417	8.33375e-06
chr2.132	0.00860934	-12.4661	AC012368.1-202	2.87778	0.00162471	UGP2-233	-0.840602	9.99432e-06
chr2.132	0.00860934	-12.4661	AC012368.1-202	2.87778	0.00162471	UGP2-209	-0.87301	0.00417497
chr2.132	0.00860934	-12.4661	AC012368.1-202	2.87778	0.00162471	UGP2-224	-0.801353	0.00475805
chr2.132	0.00860934	-12.4661	AC012368.1-202	2.87778	0.00162471	UGP2-238	-0.690584	0.00240476
chr2.132	0.00860934	-12.4661	AC012368.1-202	2.87778	0.00162471	UGP2-211	-0.659177	2.04505e-05
