# Supplementary material for: Methylation-Regulated Long Non-Coding RNA Expression in Ulcerative Colitis
Source: Int J Mol Sci. 2023 Jun 22;24(13):10500. doi: 10.3390/ijms241310500 (PMC10341861; doi:10.3390/ijms241310500)
Supplement: Supplementary file 1 [file ijms-24-10500-s001.zip › Table_S5.xlsx]

## Sheet: geo_check_mithlesh
Supplementary table 5 correlation and signficance between lncRNA and protein coding genes in available GEO datasets
#GSE	Geo data set
lnc_symbol	lncRNA symbol
#study_lnc_fc	lncRNA fold change in study (UC vs control)
#Geo_lnc_diff	lncRNA mean difference in GEO (UC vs control)
#Geo_lnc_pval	GEO adjusted p.value for lncRNA
#study_prot	protein gene symbol
#study_prot_fc	protein fold change in study (UC vs control)
#Geo_prot_diff	protein mean difference in GEO (UC vs control)
#Geo_prot_pval	GEO adjusted p.value for protein
#study_lnc_prot_cor	Correlation between lncRNA and protein in our study
#Geo_lnc_prot_cor	Correlation between lncRNA and protein in GEO
#study_lnc_prot_corr_pvalue	Correlational pvalue between lncRNA and protein in our study
#Geo_lnc_prot_corr_pval	Correlational pvalue between lncRNA and protein in GEO
GSE	lnc_symbol	study_lnc_fc	Geo_lnc_diff	Geo_lnc_pval	study_prot	study_prot_fc	Geo_prot_diff	Geo_prot_pval	study_lnc_prot_cor	Geo_lnc_prot_cor	study_lnc_prot_corr_pvalue	Geo_lnc_prot_corr_pval
GSE109142	AC012368.1	2.87778	0.23	5.13506e-09	UGP2	-0.877417	-1.03	1.14826e-09	-0.70248	-0.16	0.000129632	0.0184902
GSE109142	AC112721.1	3.2268	0.13	7.68307e-10	RAB17	-0.793252	-0.9	2.04288e-09	-0.564962	-0.33	0.00402109	4.69929e-07
GSE109142	AC112721.2	4.36192	0.3	2.3772e-33	RAB17	-0.793252	-0.9	2.04288e-09	-0.690628	-0.36	0.000187188	3.32407e-08
GSE109142	AC133644.2	4.33071	1.19	5.39647e-12	FABP1	-1.61016	-2.52	1.83584e-16	-0.603076	-0.49	0.00181191	2.46532e-15
GSE109142	ADD3-AS1	-1.25329	-0.31	0.000228245	DUSP5	1.26265	1.49	6.23415e-08	-0.667239	-0.46	0.00036864	2.68984e-13
GSE128682	ADD3-AS1	-1.25329	-0.56	0.0126898	DUSP5	1.26265	0.39	0.044874	-0.667239	-0.38	0.00036864	0.0106033
GSE13367	ADD3-AS1	-1.25329	-0.15	0.309217	DUSP5	1.26265	0.27	0.270162	-0.667239	-0.51	0.00036864	5.95227e-05
GSE206285	ADD3-AS1	-1.25329	-0.28	0.000660076	DUSP5	1.26265	1.18	1.05697e-08	-0.667239	-0.28	0.00036864	9.81891e-12
GSE36807	ADD3-AS1	-1.25329	-0.26	0.0561283	DUSP5	1.26265	1.03	0.000869532	-0.667239	-0.51	0.00036864	0.0148817
GSE47908	ADD3-AS1	-1.25329	-0.12	0.0527455	DUSP5	1.26265	0.44	0.00405892	-0.667239	-0.53	0.00036864	1.35029e-05
GSE109142	ADORA2A-AS1	1.19591	0.13	9.36469e-05	SGSM1	-0.704218	-0.74	3.8211e-10	-0.592465	-0.24	0.00228443	0.000322265
GSE13367	ADORA2A-AS1	1.19591	0.1	0.0816503	SPECC1L	-0.726785	-0.18	0.265261	-0.703744	-0.43	0.000124523	0.000826211
GSE38713	ADORA2A-AS1	1.19591	-0.01	0.934884	SPECC1L	-0.726785	-0.42	0.000804057	-0.703744	-0.31	0.000124523	0.046501
GSE16879	AGAP2-AS1	0.631904	0.36	1.74491e-05	ATP23	-0.509465	-0.91	0.00223748	-0.475256	-0.43	0.0189245	0.000542988
GSE206285	AGAP2-AS1	0.631904	0.6	1.33736e-07	ATP23	-0.509465	-0.84	8.97354e-08	-0.475256	-0.33	0.0189245	2.46421e-16
GSE38713	AGAP2-AS1	0.631904	0.4	0.000279911	ATP23	-0.509465	-0.85	6.19927e-05	-0.475256	-0.62	0.0189245	1.1118e-05
GSE128682	ANKRD44-IT1	0.636887	0.14	0.604203	PGAP1	-0.792325	-0.78	4.7673e-07	-0.570608	-0.29	0.00359452	0.0548637
GSE13367	ANKRD44-IT1	0.636887	-0.04	0.725622	PGAP1	-0.792325	-0.2	0.365434	-0.570608	-0.43	0.00359452	0.000820271
GSE206285	ANKRD44-IT1	0.636887	-0.03	0.838635	PGAP1	-0.792325	-0.46	0.0019517	-0.570608	-0.19	0.00359452	5.28646e-06
GSE16879	ARNTL2-AS1	1.23048	0.06	0.135998	STK38L	-0.596707	-0.14	0.298	-0.547486	-0.46	0.00562123	0.000258511
GSE206285	ARNTL2-AS1	1.23048	0.89	1.18066e-05	STK38L	-0.596707	-1.09	6.09169e-08	-0.547486	-0.15	0.00562123	0.00025878
GSE38713	ARNTL2-AS1	1.23048	0.06	0.0856672	STK38L	-0.596707	-0.4	0.000139259	-0.547486	-0.55	0.00562123	0.000118019
GSE47908	ARNTL2-AS1	1.23048	0.05	0.141883	STK38L	-0.596707	-0.41	1.10281e-09	-0.547486	-0.33	0.00562123	0.00901817
GSE206285	CARD8-AS1	0.78593	0.58	5.96661e-06	DBP	-0.681144	-0.05	0.555615	-0.40863	-0.14	0.0474202	0.000662238
GSE16879	CYTOR	2.10082	0.21	2.14654e-05	FABP1	-1.61016	-0.83	2.32116e-07	-0.689591	-0.45	0.000193148	0.000347239
GSE206285	CYTOR	2.10082	0.44	5.00671e-08	FABP1	-1.61016	-0.75	4.49399e-11	-0.689591	-0.41	0.000193148	2.44254e-24
GSE38713	CYTOR	2.10082	0.09	0.0278337	FABP1	-1.61016	-0.64	1.29583e-06	-0.689591	-0.45	0.000193148	0.00248725
GSE128682	DRAIC	-1.117	-0.31	0.0893934	KIF23	1.02612	0.46	0.000328014	-0.449048	-0.36	0.0277227	0.0156682
GSE206285	DRAIC	-1.117	-1.76	2.56911e-09	RPLP1	0.548628	0.34	3.0578e-07	-0.536672	-0.12	0.00685588	0.0031586
GSE206285	EPCAM-DT	-0.896743	-0.27	5.62784e-05	MCFD2	0.603563	0.5	2.7939e-10	-0.451865	-0.36	0.0266433	1.76333e-18
GSE109142	FOXD2-AS1	-0.666959	-0.83	3.93472e-10	TRABD2B	0.702642	0.42	1.51888e-16	-0.692182	-0.41	0.000178553	9.16518e-11
GSE109142	FOXD2-AS1	-0.666959	-0.83	3.93472e-10	PDZK1IP1	2.54209	1.92	3.66573e-16	-0.648629	-0.41	0.000607172	1.47234e-10
GSE128682	FOXD2-AS1	-0.666959	-0.56	7.21081e-05	TRABD2B	0.702642	0.7	8.85675e-05	-0.692182	-0.37	0.000178553	0.0130578
GSE128682	FOXD2-AS1	-0.666959	-0.56	7.21081e-05	PDZK1IP1	2.54209	1.21	4.7669e-05	-0.648629	-0.7	0.000607172	9.99654e-08
GSE128682	FOXD2-AS1	-0.666959	-0.56	7.21081e-05	STIL	0.718028	0.28	0.00150743	-0.60835	-0.55	0.00160991	0.000120279
GSE128682	FOXD2-AS1	-0.666959	-0.56	7.21081e-05	CYP4X1	1.67503	1.11	0.00189717	-0.499978	-0.52	0.01285	0.000311679
GSE13367	FOXD2-AS1	-0.666959	0.07	0.500563	STIL	0.718028	0.17	0.288135	-0.60835	-0.6	0.00160991	1.3126e-06
GSE16879	FOXD2-AS1	-0.666959	-0.05	0.720678	CYP4X1	1.67503	1.3	6.32333e-13	-0.499978	-0.31	0.01285	0.0147445
GSE206285	FOXD2-AS1	-0.666959	-0.58	0.000602844	PDZK1IP1	2.54209	1.86	4.50959e-13	-0.648629	-0.14	0.000607172	0.000594475
GSE206285	FOXD2-AS1	-0.666959	-0.58	0.000602844	CYP4X1	1.67503	0.22	6.94844e-06	-0.499978	-0.15	0.01285	0.000518063
GSE36807	FOXD2-AS1	-0.666959	-0.45	0.00425344	PDZK1IP1	2.54209	1.26	0.00186294	-0.648629	-0.52	0.000607172	0.012228
GSE36807	FOXD2-AS1	-0.666959	-0.45	0.00425344	STIL	0.718028	0.49	0.000179284	-0.60835	-0.46	0.00160991	0.0332027
GSE36807	FOXD2-AS1	-0.666959	-0.45	0.00425344	CYP4X1	1.67503	1.31	0.00022005	-0.499978	-0.51	0.01285	0.0144007
GSE38713	FOXD2-AS1	-0.666959	-0.1	0.26361	TRABD2B	0.702642	0.03	0.680657	-0.692182	-0.37	0.000178553	0.0152945
GSE38713	FOXD2-AS1	-0.666959	-0.1	0.26361	PDZK1IP1	2.54209	1.2	0.000592102	-0.648629	-0.48	0.000607172	0.00107356
GSE38713	FOXD2-AS1	-0.666959	-0.1	0.26361	CYP4X1	1.67503	0.78	3.2787e-05	-0.499978	-0.43	0.01285	0.0037025
GSE47908	FOXD2-AS1	-0.666959	-0.43	6.10795e-06	TRABD2B	0.702642	0.17	0.0667255	-0.692182	-0.61	0.000178553	2.61344e-07
GSE47908	FOXD2-AS1	-0.666959	-0.43	6.10795e-06	PDZK1IP1	2.54209	2.37	2.53838e-15	-0.648629	-0.51	0.000607172	2.6887e-05
GSE47908	FOXD2-AS1	-0.666959	-0.43	6.10795e-06	CYP4X1	1.67503	1.68	2.09651e-17	-0.499978	-0.59	0.01285	5.88377e-07
GSE206285	GMDS-DT	-0.566448	-1.35	4.05675e-11	SERPINB1	0.669001	0.56	6.02054e-06	-0.687696	-0.1	0.000204463	0.0185106
GSE206285	IL6-AS1	2.7298	0.15	0.000305837	RAPGEF5	-0.581658	-1.34	1.12884e-13	-0.778381	-0.18	7.50661e-06	1.84959e-05
GSE206285	IRF1-AS1	0.997636	-0.18	0.171688	SOWAHA	-1.08612	-1.87	1.47001e-12	-0.627524	-0.12	0.00102905	0.0039162
GSE48958	IRF1-AS1	0.997636	0.02	0.760052	SLC22A4	-1.60127	-0.73	0.00767967	-0.699665	-0.58	0.000141672	0.00624019
GSE48958	IRF1-AS1	0.997636	0.02	0.760052	SOWAHA	-1.08612	-0.43	9.85723e-05	-0.627524	-0.47	0.00102905	0.0302888
GSE48958	IRF1-AS1	0.997636	0.02	0.760052	SLC22A5	-1.41211	-1.53	2.81929e-05	-0.617579	-0.53	0.00130258	0.0131032
GSE109142	LINC-PINT	2.73109	0.67	3.25655e-06	MEST	-1.13206	-0.54	8.28302e-09	-0.569559	-0.36	0.00367078	1.69596e-08
GSE109142	LINC-PINT	2.6997	0.67	3.25655e-06	COPG2	-0.562095	-0.12	0.186133	-0.444746	-0.16	0.029438	0.0146809
GSE128682	LINC-PINT	2.73109	0.3	0.105659	MEST	-1.13206	-0.25	0.00791056	-0.569559	-0.47	0.00367078	0.00138611
GSE13367	LINC-PINT	2.6997	0.83	1.7095e-06	COPG2	-0.562095	-0.27	0.00486732	-0.444746	-0.33	0.029438	0.0142458
GSE16879	LINC-PINT	2.73109	0.41	0.0599837	MEST	-1.13206	-0.74	3.6289e-07	-0.569559	-0.61	0.00367078	1.92987e-07
GSE206285	LINC-PINT	2.73109	0.28	0.12509	MEST	-1.13206	-0.75	6.02917e-08	-0.569559	-0.39	0.00367078	4.54818e-22
GSE206285	LINC-PINT	2.6997	0.28	0.12509	COPG2	-0.562095	-0.37	0.000268451	-0.444746	-0.49	0.029438	3.81867e-36
GSE36807	LINC-PINT	2.73109	0.53	0.034056	MEST	-1.13206	-0.5	0.0170403	-0.569559	-0.81	0.00367078	6.02312e-06
GSE38713	LINC-PINT	2.73109	0.24	0.181345	MEST	-1.13206	-0.38	0.0155207	-0.569559	-0.45	0.00367078	0.00219071
GSE47908	LINC-PINT	2.73109	1.07	1.42723e-10	MEST	-1.13206	-0.85	1.76563e-07	-0.569559	-0.68	0.00367078	2.15672e-09
GSE109142	LINC00582	1.05989	0.99	3.01542e-15	EGLN1	-0.617175	-0.59	5.22228e-09	-0.619784	-0.44	0.0012371	4.351e-12
GSE128682	LINC00582	1.05989	0.37	0.25506	EGLN1	-0.617175	-0.53	9.61559e-08	-0.619784	-0.33	0.0012371	0.0290963
GSE16879	LINC00582	1.05989	0.16	0.027721	EGLN1	-0.617175	-0.53	0.000962292	-0.619784	-0.24	0.0012371	0.0595987
GSE206285	LINC00582	1.05989	0.53	9.44252e-15	EGLN1	-0.617175	-0.82	2.09927e-10	-0.619784	-0.09	0.0012371	0.0248062
GSE47908	LINC00582	1.05989	0.28	0.0142149	EGLN1	-0.617175	-0.42	0.000106575	-0.619784	-0.46	0.0012371	0.000253912
GSE128682	LINC00899	-0.811227	-0.38	0.0320328	ATXN10	0.892365	0.17	0.0025108	-0.534145	-0.54	0.00717485	0.00014861
GSE13367	LINC00899	-0.811227	-0.08	0.55868	ATXN10	0.892365	0.17	0.28336	-0.534145	-0.39	0.00717485	0.00327036
GSE16879	LINC00899	-0.811227	-0.23	0.0141483	ATXN10	0.892365	0.44	0.000247753	-0.534145	-0.22	0.00717485	0.0869013
GSE206285	LINC00899	-0.811227	-0.15	0.0368261	ATXN10	0.892365	0.17	0.0865547	-0.534145	-0.36	0.00717485	5.31214e-19
GSE36807	LINC00899	-0.811227	-0.11	0.122614	ATXN10	0.892365	0.2	0.106152	-0.534145	-0.37	0.00717485	0.0944486
GSE38713	LINC00899	-0.811227	-0.04	0.543661	ATXN10	0.892365	0.37	3.51229e-05	-0.534145	-0.32	0.00717485	0.0354735
GSE47908	LINC00899	-0.811227	0.3	0.00209732	ATXN10	0.892365	0.11	0.0236681	-0.534145	-0.31	0.00717485	0.0165854
GSE128682	LINC00940	-1.2843	-1.14	1.70244e-05	ERC1	1.0522	0.17	0.00871507	-0.466333	-0.34	0.02162	0.0258425
GSE109142	LINC01146	1.20656	0.37	2.08895e-12	PTPN21	-1.01003	-0.77	5.54132e-14	-0.589569	-0.21	0.00243024	0.00119685
GSE128682	LINC01146	1.20656	0.65	0.0305354	PTPN21	-1.01003	-0.71	2.98031e-10	-0.589569	-0.65	0.00243024	1.81187e-06
GSE128682	LINC01146	1.20656	0.65	0.0305354	ZC3H14	-1.00414	-0.34	4.50635e-14	-0.429974	-0.57	0.0359836	5.48734e-05
GSE206285	LINC01146	1.20656	-0.01	0.812197	PTPN21	-1.01003	-1.04	2.21077e-08	-0.589569	-0.14	0.00243024	0.000683303
GSE38713	LINC01146	1.20656	0.08	0.0151825	PTPN21	-1.01003	-0.94	1.24262e-07	-0.589569	-0.6	0.00243024	1.80324e-05
GSE38713	LINC01146	1.20656	0.08	0.0151825	SPATA7	-0.764901	-0.19	0.135329	-0.519728	-0.42	0.00924082	0.00541481
GSE38713	LINC01146	1.20656	0.08	0.0151825	ZC3H14	-1.00414	-0.64	0.000446739	-0.429974	-0.6	0.0359836	1.99197e-05
GSE47908	LINC01146	1.20656	0.07	0.11411	ZC3H14	-1.00414	-0.59	3.27613e-15	-0.429974	-0.38	0.0359836	0.00248025
GSE109142	MIR3142HG	2.3488	1.77	6.53433e-22	TTC1	-0.684035	-0.39	6.24389e-08	-0.673767	-0.28	0.000306931	2.48541e-05
GSE109142	MIR3142HG	2.3488	1.77	6.53433e-22	CCNJL	-1.71648	-1.01	3.33145e-14	-0.6605	-0.3	0.000443367	3.3811e-06
GSE16879	MIR3936HG	-1.16467	-0.1	0.211798	IRF1	1.54038	0.62	0.00137736	-0.677379	-0.44	0.000276805	0.000466907
GSE16879	MIR3936HG	-1.16467	-0.1	0.211798	PDLIM4	1.69182	0.57	0.00060834	-0.588594	-0.39	0.00248113	0.00207737
GSE16879	MIR3936HG	-1.16467	-0.1	0.211798	CSF2	3.19611	0.37	0.000498812	-0.714131	-0.28	8.87792e-05	0.0329086
GSE206285	MIR3936HG	-1.16467	-1.22	2.5126e-08	IRF1	1.54038	1.79	1.00058e-09	-0.677379	-0.31	0.000276805	2.64166e-14
GSE206285	MIR3936HG	-1.16467	-1.22	2.5126e-08	PDLIM4	1.69182	2.42	3.2302e-13	-0.588594	-0.51	0.00248113	4.02998e-38
GSE206285	MIR3936HG	-1.16467	-1.22	2.5126e-08	CSF2	3.19611	0.15	1.37745e-06	-0.714131	-0.19	8.87792e-05	5.2596e-06
GSE38713	MIR3936HG	-1.16467	-0.21	0.00874716	IRF1	1.54038	0.63	0.00326188	-0.677379	-0.31	0.000276805	0.0420169
GSE38713	MIR3936HG	-1.16467	-0.21	0.00874716	PDLIM4	1.69182	0.88	4.20298e-07	-0.588594	-0.54	0.00248113	0.000216924
GSE109142	MIR4435-2HG	1.98622	1.69	1.05802e-15	BCL2L11	-6.88977	-0.37	0.000142342	-0.679176	-0.17	0.000262801	0.0104356
GSE128682	MIR4435-2HG	1.98622	1.19	2.13891e-08	BCL2L11	-6.88977	-0.47	2.49931e-07	-0.679176	-0.48	0.000262801	0.000995146
GSE206285	MIR4435-2HG	1.98622	0.4	1.74554e-05	BCL2L11	-6.88977	-0.91	1.21633e-09	-0.679176	-0.09	0.000262801	0.0339427
GSE38713	MIR4435-2HG	1.98622	0.23	0.000927539	BCL2L11	-6.88977	-0.92	7.38668e-06	-0.679176	-0.39	0.000262801	0.00932058
GSE109142	NEAT1	0.682064	2.34	2.04847e-07	NAALADL1	-1.96609	-1.13	2.53745e-06	-0.587971	-0.39	0.00251406	8.42732e-10
GSE109142	OVOL1-AS1	-1.04743	-0.07	0.420662	CCDC85B	0.577158	0.54	2.32488e-06	-0.636077	-0.39	0.000834826	8.16943e-10
GSE109142	OVOL1-AS1	-1.04743	-0.07	0.420662	FOSL1	4.11913	1.27	7.55262e-09	-0.612177	-0.23	0.00147569	0.000572021
GSE109142	OVOL1-AS1	-1.04743	-0.07	0.420662	SIPA1	1.46867	0.96	2.42355e-12	-0.58068	-0.28	0.00292828	1.64776e-05
GSE109142	OVOL1-AS1	-1.04743	-0.07	0.420662	EFEMP2	0.504659	1.36	6.94436e-09	-0.5483	-0.21	0.00553638	0.00161418
GSE109142	OVOL1-AS1	-1.04743	-0.07	0.420662	CDC42EP2	1.16382	1.23	2.1442e-15	-0.497708	-0.13	0.0133303	0.043335
GSE109142	OVOL1-AS1	-1.04743	-0.07	0.420662	DRAP1	2.17392	0.2	3.6326e-05	-0.46917	-0.14	0.0207311	0.0379754
GSE128682	OVOL1-AS1	-1.04743	0.05	0.837882	SLC25A45	3.02943	0.54	0.000124173	-0.502484	-0.26	0.0123363	0.0835568
GSE13367	OVOL1-AS1	-1.04743	-0.12	0.141979	CCDC85B	0.577158	0.15	0.153961	-0.636077	-0.27	0.000834826	0.0407852
GSE13367	OVOL1-AS1	-1.04743	-0.12	0.141979	EFEMP2	0.504659	0.42	0.0883099	-0.5483	-0.46	0.00553638	0.000370427
GSE13367	OVOL1-AS1	-1.04743	-0.12	0.141979	SLC25A45	3.02943	0.07	0.630478	-0.502484	-0.26	0.0123363	0.0547308
GSE16879	OVOL1-AS1	-1.04743	-0.05	0.513159	CCDC85B	0.577158	0.35	0.052951	-0.636077	-0.36	0.000834826	0.00463503
GSE16879	OVOL1-AS1	-1.04743	-0.05	0.513159	POLA2	1.24418	0.39	0.000159753	-0.579382	-0.29	0.00300778	0.0235126
GSE16879	OVOL1-AS1	-1.04743	-0.05	0.513159	KLC2	1.03034	0.47	0.000151009	-0.485983	-0.25	0.016052	0.0568278
GSE36807	OVOL1-AS1	-1.04743	-0.02	0.791723	PACS1	0.890816	0.25	0.0101601	-0.672174	-0.36	0.000321097	0.0989146
GSE36807	OVOL1-AS1	-1.04743	-0.02	0.791723	CCDC85B	0.577158	0.5	0.00254804	-0.636077	-0.45	0.000834826	0.0360482
GSE36807	OVOL1-AS1	-1.04743	-0.02	0.791723	SIPA1	1.46867	0.27	0.022616	-0.58068	-0.48	0.00292828	0.0232837
GSE36807	OVOL1-AS1	-1.04743	-0.02	0.791723	EFEMP2	0.504659	0.48	0.00621631	-0.5483	-0.52	0.00553638	0.0122216
GSE36807	OVOL1-AS1	-1.04743	-0.02	0.791723	SLC25A45	3.02943	0.4	0.0137728	-0.502484	-0.41	0.0123363	0.0562093
GSE36807	OVOL1-AS1	-1.04743	-0.02	0.791723	DRAP1	2.17392	0.25	0.0131476	-0.46917	-0.47	0.0207311	0.0270333
GSE38713	OVOL1-AS1	-1.04743	0.01	0.937199	BANF1	0.620439	0.18	0.0829708	-0.564247	-0.35	0.00407805	0.0211909
GSE47908	OVOL1-AS1	-1.04743	-0.12	0.0164889	PACS1	0.890816	0.43	2.84646e-09	-0.672174	-0.27	0.000321097	0.0352006
GSE47908	OVOL1-AS1	-1.04743	-0.12	0.0164889	CCDC85B	0.577158	0.48	3.27247e-05	-0.636077	-0.35	0.000834826	0.00587067
GSE47908	OVOL1-AS1	-1.04743	-0.12	0.0164889	SIPA1	1.46867	0.4	0.000126102	-0.58068	-0.38	0.00292828	0.00285153
GSE47908	OVOL1-AS1	-1.04743	-0.12	0.0164889	SCYL1	1.17061	0.18	0.000954236	-0.580147	-0.3	0.00296073	0.0201847
GSE47908	OVOL1-AS1	-1.04743	-0.12	0.0164889	POLA2	1.24418	0.07	0.530521	-0.579382	-0.27	0.00300778	0.0339667
GSE47908	OVOL1-AS1	-1.04743	-0.12	0.0164889	EFEMP2	0.504659	0.57	7.08445e-06	-0.5483	-0.32	0.00553638	0.0133648
GSE47908	OVOL1-AS1	-1.04743	-0.12	0.0164889	SLC25A45	3.02943	0.34	0.000238768	-0.502484	-0.3	0.0123363	0.0192722
GSE47908	OVOL1-AS1	-1.04743	-0.12	0.0164889	KLC2	1.03034	0.57	1.1529e-06	-0.485983	-0.22	0.016052	0.0948393
GSE109142	PCED1B-AS1	1.0819	1.35	1.29535e-09	SLC38A4	-2.37894	-0.92	0.000139693	-0.434725	-0.27	0.0337635	5.31686e-05
GSE128682	PCED1B-AS1	1.0819	0.61	0.0183877	SLC38A4	-2.37894	-3.79	1.32883e-07	-0.434725	-0.46	0.0337635	0.0015104
GSE36807	PCED1B-AS1	1.0819	0.14	0.117466	SLC38A4	-2.37894	-0.22	0.730182	-0.434725	-0.47	0.0337635	0.0280578
GSE38713	PCED1B-AS1	1.0819	0.15	0.00181874	SLC38A4	-2.37894	-2.31	0.000902372	-0.434725	-0.48	0.0337635	0.00109737
GSE47908	PCED1B-AS1	1.0819	0.23	0.00119735	SLC38A4	-2.37894	-2.22	0.00025057	-0.434725	-0.39	0.0337635	0.00219639
GSE128682	PRR26	-0.617859	-0.57	1.86064e-05	GTPBP4	0.862523	0.46	1.7778e-06	-0.665893	-0.42	0.000382628	0.00493764
GSE16879	PRR26	-0.617859	-0.56	0.00821303	GTPBP4	0.862523	0.75	4.01583e-07	-0.665893	-0.49	0.000382628	8.5536e-05
GSE36807	PRR26	-0.617859	-0.63	0.000614828	GTPBP4	0.862523	0.28	0.0131556	-0.665893	-0.62	0.000382628	0.00208205
GSE59071	PRR26	-0.617859	-0.44	3.53977e-08	GTPBP4	0.862523	0.32	1.37856e-06	-0.665893	-0.54	0.000382628	1.14957e-09
GSE73661	PRR26	-0.617859	-0.25	2.14615e-09	GTPBP4	0.862523	0.26	1.72273e-07	-0.665893	-0.38	0.000382628	1.19536e-07
GSE13367	PTCSC1	1.56172	0.02	0.880658	NDRG1	-0.6515	-0.18	0.379302	-0.651878	-0.25	0.000557841	0.0633971
GSE109142	SH3BP5-AS1	0.758438	1.71	2.04525e-12	BTD	-0.618425	-0.59	3.76941e-09	-0.671438	-0.3	0.000327833	3.51726e-06
GSE128682	SH3BP5-AS1	0.758438	-0.01	0.944789	BTD	-0.618425	-0.62	1.19472e-09	-0.671438	-0.39	0.000327833	0.00841138
GSE38713	SH3BP5-AS1	0.758438	0.2	0.028443	BTD	-0.618425	-0.59	0.000417988	-0.671438	-0.68	0.000327833	5.2445e-07
GSE47908	SH3BP5-AS1	0.758438	0.35	2.90478e-05	BTD	-0.618425	-0.43	0.000101496	-0.671438	-0.65	0.000327833	2.31654e-08
GSE109142	SLC26A4-AS1	3.56796	0.83	9.57211e-26	SLC26A3	-1.66307	-2.38	6.18227e-19	-0.674479	-0.24	0.000300778	0.000203014
GSE128682	SLC26A4-AS1	3.56796	1.18	0.0292953	SLC26A3	-1.66307	-1.51	2.33151e-07	-0.674479	-0.54	0.000300778	0.000180977
GSE128682	SLC26A4-AS1	3.56796	1.18	0.0292953	DLD	-0.879833	-0.16	0.0113934	-0.428851	-0.59	0.0365247	2.05674e-05
GSE16879	SLC26A4-AS1	3.56796	0.13	0.00944506	SLC26A3	-1.66307	-0.77	0.0730114	-0.674479	-0.38	0.000300778	0.00313564
GSE47908	SLC26A4-AS1	3.56796	0.14	0.000468236	SLC26A3	-1.66307	-2.04	8.26404e-09	-0.674479	-0.36	0.000300778	0.00520976
GSE109142	SNHG15	0.854858	0.83	7.77714e-11	OGDH	-0.527794	-0.43	4.76276e-08	-0.685693	-0.26	0.000217054	6.44394e-05
GSE206285	TSPOAP1-AS1	1.56809	-0.41	0.0101318	LPO	-1.59261	-0.09	0.140028	-0.466286	-0.22	0.0216347	1.15816e-07
GSE13367	ZFAS1	0.541255	0.14	0.503697	KCNB1	-0.609539	-0.05	0.508623	-0.565273	-0.66	0.00399649	3.8951e-08
GSE59071	ZFAS1	0.541255	0.14	0.0154629	KCNB1	-0.609539	-0.07	0.242413	-0.565273	-0.27	0.00399649	0.00554724
GSE73661	ZFAS1	0.541255	0.14	0.00163567	KCNB1	-0.609539	-0.03	0.282038	-0.565273	-0.24	0.00399649	0.00132222
