# Supplementary material for: Methylation-Regulated Long Non-Coding RNA Expression in Ulcerative Colitis
Source: Int J Mol Sci. 2023 Jun 22;24(13):10500. doi: 10.3390/ijms241310500 (PMC10341861; doi:10.3390/ijms241310500)
Supplement: Supplementary file 1 [file ijms-24-10500-s001.zip › Table_S6.xlsx]

## Sheet: geo_background
Supplementary table 6 overview of avaiable UC GEO datasets with sample origin
#GSE	GEO identifier of dataset
#cntrl	number of cntrl samples
#UC	number of UC samples
#other columns	origin of sample as listed in GEO
GSE	cntrl	UC	colon mucosa	colon	Mucosal biopsy	Biopsy from human colonic mucosa	Colonocytes from human colonic mucosa	Ileum	colon biopsy	Intestinal biopsy	missing	Left-sided colitis	Pancolitis	Colonic mucosal biopsy from the left side of the colon	rectum Pancolitis	rectum Left	rectum	rectum Proctitis	descending colon Left	descending colon Pancolitis	descending colon	descending colon Proctitis	ascending colon Left	ascending colon Pancolitis	ascending colon	terminal ileum Left	terminal ileum Pancolitis	terminal ileum	colonic mucosal gene expression data from control individual	colonic mucosal gene expression data from UC patient with active disease	colonic mucosal gene expression data from UC patient with inactive disease	Colon
GSE109142	20	206	0	226	0	0	0	0	0	0	0	0	0	0	0	0	0	0	0	0	0	0	0	0	0	0	0	0	0	0	0	0
GSE128682	16	28	0	0	44	0	0	0	0	0	0	0	0	0	0	0	0	0	0	0	0	0	0	0	0	0	0	0	0	0	0	0
GSE13367	20	36	0	0	0	28	28	0	0	0	0	0	0	0	0	0	0	0	0	0	0	0	0	0	0	0	0	0	0	0	0	0
GSE16879	12	48	0	54	0	0	0	6	0	0	0	0	0	0	0	0	0	0	0	0	0	0	0	0	0	0	0	0	0	0	0	0
GSE206285	18	550	0	0	0	0	0	0	568	0	0	0	0	0	0	0	0	0	0	0	0	0	0	0	0	0	0	0	0	0	0	0
GSE36807	7	15	0	0	0	0	0	0	0	22	0	0	0	0	0	0	0	0	0	0	0	0	0	0	0	0	0	0	0	0	0	0
GSE38713	13	30	0	0	0	0	0	0	0	0	13	19	11	0	0	0	0	0	0	0	0	0	0	0	0	0	0	0	0	0	0	0
GSE47908	15	45	0	0	0	0	0	0	0	0	0	0	0	60	0	0	0	0	0	0	0	0	0	0	0	0	0	0	0	0	0	0
GSE48634	69	68	0	0	0	0	0	0	0	0	0	0	0	0	11	7	26	2	8	11	17	1	7	9	13	4	8	13	0	0	0	0
GSE48958	8	13	0	0	0	0	0	0	0	0	0	0	0	0	0	0	0	0	0	0	0	0	0	0	0	0	0	0	8	7	6	0
GSE59071	11	97	0	108	0	0	0	0	0	0	0	0	0	0	0	0	0	0	0	0	0	0	0	0	0	0	0	0	0	0	0	0
GSE73661	12	166	0	178	0	0	0	0	0	0	0	0	0	0	0	0	0	0	0	0	0	0	0	0	0	0	0	0	0	0	0	0
GSE87466	21	87	0	0	0	0	0	0	0	0	0	0	0	0	0	0	0	0	0	0	0	0	0	0	0	0	0	0	0	0	0	108
GSE92415	21	162	183	0	0	0	0	0	0	0	0	0	0	0	0	0	0	0	0	0	0	0	0	0	0	0	0	0	0	0	0	0
