# Supplementary material for: Methylation-Regulated Long Non-Coding RNA Expression in Ulcerative Colitis
Source: Int J Mol Sci. 2023 Jun 22;24(13):10500. doi: 10.3390/ijms241310500 (PMC10341861; doi:10.3390/ijms241310500)
Supplement: Supplementary file 1 [file ijms-24-10500-s001.zip › Table_S7.xlsx]

## Sheet: supp7
### Table S6, Normalized transcript counts Human Genome Version hg38
### ID = Ensembl transcript version identifier
### NN= Colon biopsies from healthly donors
### UC = Colon biopsies taken from treatment naive UC donors
ID	NN01	NN02	NN03	NN04	NN05	NN06	NN07	NN08	NN09	NN10	NN11	NN12	NN13	UC14	UC15	UC16	UC17	UC18	UC19	UC20	UC21	UC22	UC23	UC24
ENST00000456328.2	5.73	5.9	5.51	5.51	5.87	5.83	5.63	5.47	6.15	5.72	5.73	5.59	6.24	5.37	5.81	5.63	5.93	6.14	5.96	4.56	5.64	5.89	5.85	5.64
ENST00000488147.1	5.21	7.3	5.88	5.72	5.4	6.34	6.16	6.35	6.95	6.14	7.33	6.01	6.15	7.24	6.26	6.79	5.63	5.99	6.27	5.69	7.91	6.37	7	6.08
ENST00000619216.1	4.56	4.56	4.56	4.56	4.56	4.56	4.56	4.56	4.56	4.56	4.56	4.56	4.56	4.56	4.85	4.56	4.56	4.56	4.56	4.56	4.56	4.56	4.56	4.56
ENST00000461467.1	6.73	6.93	6.88	7.12	6.45	6.78	6.43	6.76	6.75	6.84	6.64	6.52	6.75	6.96	6.34	6.39	7.01	6.39	6.54	6.7	6.77	6.81	6.55	6.69
ENST00000606857.1	4.56	4.56	4.56	4.56	4.56	4.56	4.56	4.56	4.56	4.56	4.56	4.56	4.56	4.56	4.97	4.56	4.56	4.56	4.56	4.56	4.56	4.56	4.86	4.56
ENST00000641515.2	4.56	4.56	4.56	4.56	4.56	4.56	4.56	4.56	4.56	4.56	4.56	4.56	4.56	4.56	4.56	4.81	4.94	4.56	4.56	4.56	4.56	4.56	4.56	4.56
ENST00000466430.5	6.41	6.39	6.67	6.94	6.67	6.73	6.66	6.39	6.09	6.65	6.53	7.03	6.52	6.61	6.42	6.25	6.82	6.65	6.76	6.41	6.72	6.49	6.7	6.45
ENST00000477740.5	4.56	4.56	4.56	4.56	4.56	4.56	4.56	4.56	4.56	4.56	4.56	4.56	4.93	4.56	4.56	4.56	4.56	4.56	4.56	4.56	4.56	4.56	4.56	4.56
ENST00000471248.1	5.48	5.86	5.79	5.72	5.54	5.83	5.76	5.52	5.7	5.58	6.09	5.62	5.75	6.01	5.78	5.74	6.06	5.89	5.73	5.64	5.72	5.68	5.35	5.88
ENST00000453576.2	4.56	4.56	4.56	4.56	4.56	4.56	4.56	4.56	4.56	4.56	4.56	4.56	4.56	4.56	4.56	4.81	4.83	4.56	4.56	4.56	4.56	4.56	4.56	4.56
ENST00000495576.1	5.84	4.56	4.56	4.56	5.7	5.55	4.89	6.05	5.64	5.04	6.02	5.43	5.83	5.21	4.56	5.19	5.53	5.33	5.24	5.54	5.29	5.46	4.56	5.19
ENST00000442987.3	7.42	7.86	7.31	7.35	7.36	7.07	7.49	7.76	7.78	7.5	7.77	7.19	7.56	7.9	7.92	8	8.12	7.75	7.45	7.51	8.14	7.57	7.72	7.81
ENST00000494149.2	5.4	6.01	4.56	5.12	5.45	5.27	5.13	6.21	5.72	5.29	5.25	4.56	5.43	6.5	5.48	6.37	6.58	6.43	6.08	4.56	6.67	5.97	5.94	5.8
ENST00000595919.1	4.56	4.56	4.56	4.56	4.56	4.56	4.56	5.21	5.01	4.56	4.56	4.56	4.56	5.11	4.85	5.6	5.32	5.16	4.82	5.13	5.37	4.82	5.08	4.96
ENST00000493797.1	5.09	4.56	4.56	4.56	4.56	4.97	4.56	5.27	4.56	4.56	4.56	4.56	4.56	4.91	4.56	4.56	4.56	4.99	4.56	4.56	4.56	4.56	4.56	4.56
ENST00000484859.1	9.43	9.67	9.5	9.79	9.17	9.42	9.34	9.58	9.49	9.62	9.5	9.53	9.44	9.89	9.31	9.68	10.17	9.6	9.55	9.6	10.18	9.38	9.27	9.71
ENST00000490997.5	4.56	5.19	5.07	4.56	4.56	5.27	4.56	4.97	4.56	4.56	4.56	4.95	4.56	4.56	4.56	4.56	4.56	5.11	4.93	5.22	4.56	4.56	4.56	4.56
ENST00000466557.6	6.68	6.89	5.92	6.36	6.01	5.94	5.98	6.68	6.75	6.12	6.66	7.01	5.83	7.41	6.55	7.27	7.7	7.27	6.52	6.52	7.54	6.53	6.54	7.05
ENST00000662089.1	6.25	6.64	6.8	6.71	5.9	5.83	6.22	6.51	6.37	5.94	6.18	6.14	6.17	5.85	6.01	6.17	6.12	6.22	6.1	6.36	6.52	5.91	6.02	6.13
ENST00000491962.1	4.56	5	4.56	4.56	4.56	4.56	5.48	4.56	4.82	4.95	4.56	5.29	4.56	5.11	5.21	4.56	5.27	5.11	5.08	4.56	4.82	4.82	4.56	4.56
ENST00000655252.1	6.61	6.77	6.6	6.98	6.64	6.61	6.29	7.02	6.6	6.7	6.72	6.18	6.5	6.4	6.47	6.69	6.77	6.57	6.49	6.74	6.96	6.62	6.52	6.38
ENST00000410691.1	4.56	4.56	4.56	4.56	4.56	4.56	4.56	4.56	4.56	4.56	4.56	4.56	4.56	4.8	4.56	4.56	4.83	4.56	4.56	4.56	4.82	4.56	4.56	4.56
ENST00000496488.1	6.06	5.66	5.18	5.83	5.54	5.55	5.53	5.92	5.64	5.58	5.47	5.78	5.7	6.22	5.33	5.74	6.32	5.79	5.61	5.89	6.16	6.04	5.94	6.01
ENST00000624431.2	4.94	4.56	4.56	4.56	4.56	4.56	5.02	4.56	4.82	4.56	4.56	4.56	4.56	4.56	4.56	4.81	4.56	4.56	4.82	4.56	4.92	4.56	4.56	4.56
ENST00000623083.4	7.58	8.3	7.42	6.81	7.8	7.72	7.47	7.64	8.2	7.2	8.44	7.45	8.27	7.8	8.36	8.19	7.6	7.68	7.76	7.82	8.33	7.71	8.58	8.08
ENST00000612080.1	4.56	4.56	4.56	4.56	4.56	4.56	4.56	4.56	4.56	4.56	4.56	4.56	4.56	4.56	4.85	4.56	4.56	4.56	4.56	4.56	4.56	4.56	4.56	4.56
ENST00000442116.1	4.56	4.56	4.56	4.95	4.56	4.56	4.56	4.56	4.56	4.56	4.56	4.56	4.56	4.56	4.56	4.56	4.56	4.56	4.56	4.56	4.56	4.56	4.56	4.56
ENST00000448958.2	5.89	5.77	5.36	5.89	5.16	5.63	5.53	5.8	5.87	5.55	5.47	5.55	5.54	5.4	5.15	5.63	5.95	5.56	5.55	5.77	5.77	5.65	5.63	5.31
ENST00000441866.2	4.56	4.56	4.56	4.56	4.56	4.56	4.56	4.85	4.56	4.56	4.56	4.84	4.56	4.56	4.56	4.56	4.83	4.56	4.56	4.56	4.56	4.56	4.56	4.56
ENST00000634344.2	4.56	4.56	4.56	4.56	4.56	4.56	4.56	4.56	5.08	4.56	4.56	4.56	4.56	4.56	4.56	4.56	4.56	4.56	4.56	4.56	4.56	4.56	4.56	4.56
ENST00000450734.1	4.56	4.56	4.56	4.56	4.56	4.56	5.13	4.85	4.56	4.56	4.56	4.56	4.56	4.56	4.56	4.56	4.56	5.05	4.56	4.56	4.56	4.93	4.56	4.56
ENST00000424587.7	8.41	8.27	8.17	8.45	8.16	8	7.92	8.23	8.89	8.23	8.09	8.12	8.28	8.09	8.06	8.94	8.38	8.32	8.42	8.16	8.47	8.01	8.12	8.02
ENST00000669836.1	5.67	5.41	5.28	5.39	5.4	5.27	5.29	5.47	5.52	5.34	5.64	5.24	5.47	5.64	5.07	5.4	5.1	5.33	5.7	5.64	5.37	4.56	5.55	5.74
ENST00000458203.2	4.56	4.56	5.28	4.56	4.56	4.97	4.56	4.56	4.82	4.56	5.33	5.18	4.56	4.56	5.15	4.56	5.03	5.11	4.56	4.56	4.56	4.56	4.56	4.96
ENST00000453935.1	5.84	4.92	5.36	4.84	4.98	5.55	4.56	5.06	5.24	4.95	4.56	4.56	5.09	4.91	4.56	5.28	5.1	4.56	5.08	4.56	5.14	4.82	4.56	4.96
ENST00000440163.1	4.94	4.56	4.56	4.84	4.56	4.56	4.56	4.56	4.56	4.56	4.56	4.56	4.56	4.8	4.85	4.81	4.56	5.05	4.82	4.56	4.56	4.56	4.86	4.56
ENST00000455464.7	7.01	6.45	6.78	6.65	6.52	6.38	6.27	6.72	7.02	6.27	6.57	6.26	6.71	6.45	6.01	6.39	6.95	6.51	6.14	6.79	6.44	6.41	6.22	6.15
ENST00000601814.5	5.67	5.95	5.63	5.47	5.45	5.37	5.36	5.67	5.82	5.69	5.53	5.34	5.78	5.56	5.56	5.68	6.08	5.67	5.61	5.99	6.13	5.5	5.71	5.83
ENST00000431812.1	4.94	4.56	4.56	4.56	4.86	4.56	4.56	4.85	4.82	4.56	4.56	4.84	4.56	4.8	4.56	4.56	5.03	4.56	4.93	4.56	4.56	4.82	4.56	4.56
ENST00000419160.4	6.8	6.96	6.8	6.64	6.4	6.34	6.56	6.72	6.88	6.84	6.76	6.57	6.84	6.62	6.34	6.79	6.84	6.61	6.93	7.07	7.1	6.53	6.78	6.83
ENST00000642074.1	4.56	4.56	4.56	4.56	4.56	4.56	4.89	4.56	4.56	4.56	4.56	4.56	5.21	5.16	4.56	4.56	4.56	4.56	4.56	4.56	4.56	5.01	4.99	4.96
ENST00000423728.6	4.56	4.56	4.56	4.56	4.56	6.45	4.56	4.56	4.56	4.56	4.56	4.56	4.56	4.56	5.48	4.56	5.56	4.56	5.08	4.56	5.77	4.82	4.56	4.56
ENST00000616311.5	4.56	4.56	4.56	4.56	4.56	4.56	4.56	4.56	4.56	5.18	4.56	4.56	4.56	4.56	4.56	5	4.56	4.56	5.08	4.56	5.24	5.14	4.99	5.05
ENST00000599771.6	6.41	6.21	5.92	5.69	5.66	5.47	6.04	6.33	6	5.98	6.35	6.2	6.07	5.81	5.87	6.33	5.49	6.39	5.9	6.03	6.51	5.74	6.17	6.29
ENST00000641845.1	4.94	5.44	5.63	5.66	5.23	5.37	5.36	5.6	5.55	5.18	5.73	5.43	5.35	5.5	5.71	5.51	5.75	5.56	5.7	5.54	5.48	5.2	5.51	5.4
ENST00000641916.1	4.56	5.44	5.36	5.51	5.45	4.56	5.02	5.74	5.75	4.95	5.64	5.72	5.21	5.47	5.43	5.88	5.37	5.83	5.67	5.3	5.69	5.14	5.23	5.61
ENST00000601486.5	5.31	5.48	5.79	5.18	4.98	4.56	4.56	5.63	5.8	5.29	4.56	5.62	5.51	5.76	5.33	5.32	5.49	5.56	5.19	5.03	5.19	5.25	5.41	5.25
ENST00000616947.2	5.48	5.74	5.83	6.14	5.96	5.76	6.04	6.05	6.11	6.14	6.21	5.99	5.78	6.28	6.06	6.44	6.36	6.08	6.04	6.03	6.28	5.84	5.94	6.06
ENST00000432964.1	5.73	5.71	5.68	5.72	5.16	4.97	6.1	5.67	5.85	5.29	4.56	5.29	5.83	6.04	5.68	6.2	6.24	6.13	6	5.69	6.13	5.71	5.91	5.74
ENST00000608420.1	6.47	6.49	6.4	6.33	6.06	6.18	6.39	6.33	6.17	6.36	5.91	6.28	6.31	6.94	6.43	6.72	7.1	6.69	6.29	6.62	6.96	6.55	6.41	6.86
ENST00000641303.1	4.94	5.33	5.18	5.24	5.54	4.97	5.36	5.21	5.55	5.29	5.4	5.47	5.09	5.61	5.15	5.44	5.45	5.33	5.49	5.3	5.48	5.2	5.41	5.4
ENST00000641063.1	4.56	4.56	4.56	4.56	4.86	4.56	4.56	4.56	4.56	4.56	4.56	4.56	4.56	5.05	4.85	4.56	4.94	4.56	4.56	4.89	4.56	4.56	4.56	4.56
ENST00000641049.1	7.31	7.91	7.49	7.75	7.62	7.32	7.38	8.06	7.05	7.6	7.91	6.85	5.02	5.83	7.73	7.97	8.12	7.95	4.56	7.6	8.43	7.64	7.64	8.12
ENST00000642124.1	6.18	5.88	6.25	6.14	6.01	5.63	5.63	5.83	6.2	5.83	6.09	5.69	5.93	6.2	5.93	6.15	6.1	6.25	5.67	5.77	6.13	5.79	6.05	5.88
ENST00000426406.3	5.21	5.13	4.92	4.95	4.86	4.97	4.89	4.56	5.19	5.11	5.25	4.56	4.82	5.11	4.85	5.13	4.83	4.91	5.08	4.89	4.92	4.82	4.56	5.05
ENST00000432723.3	4.56	4.56	4.56	4.56	4.56	4.56	4.56	4.56	4.56	4.56	4.56	4.56	4.56	4.56	4.56	4.56	4.56	4.56	4.56	4.56	4.56	4.56	4.86	4.56
ENST00000514436.1	4.56	5.07	5.18	5.24	5.08	5.55	4.56	5.43	5.82	5.18	5.25	5.69	5.8	5.93	5.68	6.02	5.78	5.81	5.52	5.99	6.75	5.38	5.3	5.49
ENST00000614007.1	4.56	4.56	4.56	4.56	4.56	4.56	4.56	4.56	4.56	4.56	4.56	4.56	4.56	4.8	4.56	4.56	4.83	4.56	4.56	4.56	4.82	4.56	4.56	4.56
ENST00000634833.2	5.79	5.48	5.07	5.66	5.63	5.14	5.42	5.27	5.8	5.47	5.4	5.65	5.58	5.59	5.48	5.51	5.53	5.5	5.78	5.73	5.64	5.2	5.51	5.53
ENST00000641296.1	4.56	4.56	5.51	4.56	4.56	5.47	4.56	4.56	4.56	4.56	4.56	4.56	4.56	4.8	4.97	4.56	4.83	4.56	4.56	4.56	4.56	4.56	4.56	4.56
ENST00000357876.6	5.55	5.41	4.92	5.43	4.98	4.56	5.02	5.52	5.01	5.34	5.25	5.34	4.56	5.25	5.15	5.19	5.1	5.05	5.33	4.89	5.08	5.08	5.23	5.25
ENST00000634337.2	4.56	4.56	4.56	4.56	4.56	4.56	4.56	4.56	4.56	4.56	4.56	4.56	4.56	4.56	4.56	4.81	4.56	4.8	4.56	4.56	4.82	4.56	4.56	4.56
ENST00000648019.1	4.56	4.82	4.56	5.04	4.56	4.56	4.89	5.06	5.14	4.84	5.05	4.84	5.02	4.56	4.85	4.92	4.83	4.56	4.93	4.89	4.82	4.56	5.08	4.96
ENST00000452176.2	4.56	4.56	4.56	4.56	4.56	4.56	4.56	4.56	4.56	4.56	4.56	4.56	4.56	4.8	4.56	4.56	4.56	4.56	4.56	4.56	4.56	4.56	4.56	4.56
ENST00000441245.5	5.4	5	4.56	5.04	4.56	5.37	4.56	4.56	5.8	5.11	5.47	5.04	5.26	5.44	4.56	5.19	5.41	5.05	5.08	5.13	5.29	4.56	4.56	5.05
ENST00000636676.1	4.56	4.56	4.56	4.56	4.56	4.56	4.56	4.56	4.56	4.56	4.56	4.56	4.56	4.56	4.56	4.56	4.56	4.56	4.56	4.89	4.82	4.56	4.86	4.56
ENST00000447954.2	4.56	5.13	4.56	4.56	4.56	4.56	4.56	4.56	4.56	4.56	4.56	4.56	5.15	4.56	4.56	5.13	4.56	4.56	4.56	4.89	5.24	4.56	4.56	4.56
ENST00000416931.1	7.63	6.94	7.91	7.42	7.53	7.78	7.22	7.1	7.18	7.33	7.29	6.77	6.81	6.7	7.27	7.05	6.62	7.24	6.87	7.19	6.88	6.68	7.4	7.08
ENST00000457540.1	9.48	8.79	10.04	9.28	9.21	9.94	8.86	9.1	8.65	8.9	9.04	8.45	8.09	7.86	9.2	8.9	7.98	8.89	8.78	9.45	8.93	8.22	9.22	11.52
ENST00000414273.1	9.38	7.91	8.87	8.37	8.89	8.97	8.33	8.1	7.93	8.26	8.89	7.96	8.08	7.19	8.44	7.82	7.31	7.7	7.76	8.43	7.59	7.44	8.17	7.85
ENST00000427426.1	5.55	5.44	6	5.55	5.9	5.37	5.42	5.38	5.19	5.65	5.4	5.18	5.54	4.91	5.68	5.19	5.27	5.25	5.58	5.37	5.33	5.14	5.55	5.31
ENST00000467115.1	5.09	4.56	4.56	4.84	4.86	4.56	4.56	4.56	4.82	4.84	4.56	4.56	4.56	4.56	4.56	5	4.56	4.99	4.82	4.56	4.82	4.56	4.86	4.56
ENST00000514057.1	13.41	12.62	13.6	13.63	13.5	13.49	13.32	12.67	12.47	12.93	12.78	12.3	12.36	11.74	13.15	12.86	11.7	12.81	12.51	12.98	13.16	11.89	13.08	12.37
ENST00000416718.2	7.37	5.97	7.49	6.45	6.29	6.86	5.87	5.92	5.87	6.24	6.27	5.89	6.09	5.56	6.2	5.68	5.32	6.02	5.78	5.81	5.84	5.62	5.88	12.96
ENST00000438434.2	4.56	4.56	4.56	5.04	4.56	4.56	5.13	4.56	4.82	4.84	4.56	4.56	4.82	5.21	4.85	4.81	4.83	4.99	5.01	5.03	5.14	5.01	4.56	4.96
ENST00000332831.4	5.21	5.13	4.92	4.95	4.86	4.97	4.89	4.56	5.19	5.11	5.25	4.56	4.82	5.11	4.85	5.13	4.83	4.91	5.08	4.89	4.92	4.82	4.56	5.05
ENST00000440782.3	5.48	5.79	5.44	5.59	5.4	5.27	5.36	5.8	5.82	5.47	5.94	5.69	5.88	6.09	5.52	5.98	5.86	5.74	5.8	5.64	5.72	5.81	5.51	5.61
ENST00000506640.2	8.53	9.18	8.4	8.29	8.31	8.46	8.68	9.03	8.91	8.57	8.81	8.56	8.91	9.37	9.31	9.33	9.34	9.28	8.8	8.92	9.81	8.85	8.98	9.44
ENST00000428504.2	4.56	4.56	5.28	4.56	4.56	4.56	4.56	4.56	4.56	4.56	4.56	4.56	4.56	4.56	4.56	4.56	4.56	4.56	4.56	4.56	4.56	4.56	4.56	4.56
ENST00000411249.1	4.56	4.92	4.92	5.12	4.56	4.56	5.21	4.56	4.56	4.95	4.9	4.84	4.82	4.8	5.07	4.81	4.83	4.8	4.82	4.56	4.56	5.08	4.86	4.56
ENST00000422528.1	5.55	6.03	6.25	5.89	5.23	5.94	5.84	5.56	5.75	5.91	5.58	5.96	5.43	5.95	5.68	6.17	5.95	5.76	5.9	5.73	5.89	5.91	5.51	5.64
ENST00000412115.2	4.56	4.56	4.56	5.96	4.56	4.56	4.56	4.56	4.56	5.69	4.56	4.56	5.47	4.56	5.6	5.86	4.56	4.56	5.33	4.56	4.56	4.56	4.56	5.49
ENST00000429505.6	4.56	4.56	4.56	4.56	4.56	4.56	4.56	4.56	4.56	4.56	4.56	4.56	4.56	4.56	4.56	4.56	5.56	5.72	4.56	4.56	4.56	4.56	5.51	4.56
ENST00000657896.1	6.35	6.32	6.76	5.94	6.41	6.58	6.37	6.39	6.22	5.69	6.45	6.16	4.82	6.37	5.71	6.13	6.73	6.14	6.35	6.36	6.82	6.38	6.24	6.45
ENST00000434264.6	5.09	5.28	5.44	5.69	5.59	5.55	5.8	5.33	5.24	5.83	5.33	5.47	5.39	5.44	5.21	5.13	5.8	5.16	5.78	5.37	5.51	5.14	5.41	5.53
ENST00000457084.1	5.73	5.77	5.83	5.34	5.5	5.83	5.58	5.38	5.91	5.8	5.64	5.89	5.73	5.37	5.38	5.23	5.78	5.64	5.75	5.69	5.51	5.71	5.67	5.74
ENST00000658648.1	4.56	4.56	4.56	4.56	4.56	4.56	4.56	4.56	4.56	4.56	4.56	4.56	5.9	4.56	4.56	4.56	4.56	4.56	4.56	4.56	4.56	4.56	4.56	4.56
ENST00000669749.1	4.56	4.56	4.56	4.56	4.56	4.56	4.56	4.56	4.56	4.56	4.56	4.56	4.56	4.56	4.56	4.56	4.56	4.56	4.56	4.56	5.41	4.56	4.56	4.56
ENST00000665719.1	4.56	5.74	5.88	6.08	5.29	5.63	5.76	5.7	5.89	6.33	5.16	5.94	5.9	5.33	5.56	5.32	5.66	5.5	6.19	5.54	5.58	5.46	5.55	5.57
ENST00000651411.1	5.4	5.97	5.44	5.83	5.7	5.83	5.58	6.07	5.89	6.1	6.24	5.47	5.67	5.91	5.38	5.63	5.86	5.16	5.8	5.96	5.69	5.81	5.3	5.96
ENST00000589899.5	6.89	7.37	7.34	7.39	7.36	7.21	7.11	6.99	7.01	7.52	7.23	7.45	6.95	7.46	6.88	7.02	7.59	6.99	7.82	7.55	7.41	7	6.67	7.07
ENST00000609830.1	7.04	6.65	7.03	6.71	6.7	6.88	6.96	6.59	6.95	6.9	6.27	6.93	6.99	5.67	6.52	6.84	7.02	6.44	6.48	6.38	7.02	6.49	6.72	6.84
ENST00000443772.2	7.63	7.41	7.81	7.83	7.4	7.68	7.65	7.48	7.75	7.76	7.52	7.64	7.42	7.49	7.38	7.32	7.88	7.33	7.79	7.62	7.82	7.29	7.21	7.44
ENST00000592547.1	7.06	6.94	6.98	6.9	6.89	6.73	6.87	7.08	7	7.36	6.82	7.08	6.58	6.73	6.57	6.48	7.25	6.7	7.1	6.79	7.09	6.51	6.73	7.02
ENST00000586928.5	4.56	4.56	4.56	4.56	4.56	4.56	4.56	4.56	4.93	4.56	4.56	4.56	4.56	4.56	4.56	4.56	4.56	4.56	4.56	4.56	4.56	4.56	4.56	4.56
ENST00000585745.5	4.94	5.13	5.07	4.95	4.86	4.97	5.02	4.85	4.93	4.95	4.9	5.04	5.21	5.29	5.15	4.92	5.03	4.99	5.14	4.89	5.08	4.93	4.99	4.56
ENST00000585768.5	6.55	6.4	6.34	6.51	6.29	6.58	6.13	6.39	6.36	6.29	6.15	6.46	6.31	6.25	6.11	6	6.4	6.26	6.35	5.96	6.45	6.24	6.02	6.45
ENST00000590848.5	4.56	5.33	4.56	4.56	5.45	5.83	5.67	5.7	4.56	5.24	5.69	5.24	5.02	5.33	5.38	5.44	6.27	5.74	5.7	5.81	5.58	5.68	4.86	5.68
ENST00000587530.5	4.56	4.56	4.56	4.56	4.56	4.56	4.56	4.97	4.56	4.84	4.56	4.56	4.56	4.56	4.56	4.56	4.56	4.56	4.56	4.56	4.56	4.56	4.56	4.56
ENST00000586288.1	5.93	5.69	6.11	6.49	5.66	5.88	5.42	5.47	6.27	6.31	5.53	6.14	5.93	5.85	5.78	5.47	5.27	5.11	5.83	4.56	6.21	5.81	5.78	5.49
ENST00000591702.1	6.82	6.53	7.03	7.01	6.69	6.91	6.82	6.44	6.84	6.75	6.9	6.61	6.6	6.83	6.28	6.53	6.9	6.67	6.64	6.62	6.73	6.29	6.48	6.66
ENST00000655384.1	6.99	6.75	6.94	6.38	6.82	6.7	6.6	7	6.49	7.05	6.45	6.55	6.9	6.51	6.08	6.1	7.06	6.31	6.91	6.18	7.18	6.56	6.37	6.9
ENST00000667728.1	8	7.75	8.46	8.46	7.87	8.04	7.98	7.75	8.35	8.43	7.98	8.26	7.61	7.9	7.51	7.94	8.32	7.86	8.25	7.79	8.19	8.01	7.42	7.92
ENST00000644482.1	5.48	5.13	5.28	4.56	4.56	4.56	4.89	4.97	4.56	4.95	4.56	5.29	4.56	5.05	4.85	4.56	5.27	4.56	4.56	5.43	4.56	4.93	5.16	5.05
ENST00000447500.4	6.86	6.77	6.96	6.67	6.91	6.98	6.93	6.93	6.8	6.72	6.53	6.9	6.71	6.66	6.66	6.44	6.77	6.54	6.61	6.54	7.14	6.59	6.59	6.76
ENST00000590817.3	7.08	6.32	6.86	5.89	6.36	6.58	6.64	6.54	6.18	6.44	6.45	6.45	6.05	5.83	6.01	6.15	6.34	6.06	5.87	6.48	6.41	6.48	5.81	6.72
ENST00000326734.2	6.35	6.17	6.25	6.2	5.77	5.88	6.22	6.16	6.02	6.07	6.35	6.31	6.21	6.11	6.03	6.04	6.4	5.83	6.15	6.03	6.48	6.04	6.12	6.38
ENST00000624927.3	5.67	5.37	5.36	5.55	5.66	5.47	5.67	5.67	5.48	5.65	5.64	5.55	5.21	5.5	5.43	5.32	5.63	5.44	5.55	5.77	5.8	5.3	5.59	5.64
ENST00000623808.3	4.56	4.56	4.56	4.56	4.56	4.56	4.89	4.56	4.56	4.56	4.56	4.56	4.56	4.56	4.56	4.56	4.56	4.56	4.56	4.56	4.82	4.56	4.56	4.56
ENST00000445118.7	7.47	7.47	7.39	6.92	7.18	6.88	7.57	7.37	7.49	7.68	6.5	7.79	7.27	7.95	7.39	7.97	7.73	8.12	7.63	7.78	8.02	7.8	7.45	7.26
ENST00000669922.1	7.46	7.7	7.39	7.36	6.86	7.76	7.37	7.76	7.62	7.82	6.82	7.78	7.18	7.88	7.62	7.77	7.68	7.78	8.04	7.78	7.89	7.9	7.69	7.71
ENST00000670780.1	4.56	4.56	4.56	5.75	5.77	4.56	4.56	6.1	4.56	4.56	6.24	4.56	5.83	4.56	4.56	5.83	6.04	5.79	4.56	4.56	4.56	4.56	6.41	5.57
ENST00000667414.1	6.35	6.66	6.18	6.03	5.8	6.18	6.1	6.54	6.3	6.27	5.73	6.43	6.22	6.16	5.84	6.34	6.39	6.19	6.36	6.6	6.53	6.41	5.85	6.29
ENST00000666741.1	6.32	6.07	5.88	4.56	4.56	5.7	6.73	6.07	4.56	5.39	6.02	6.35	6.05	6.41	5.87	5.86	6.24	6.19	5.19	5.59	5.64	6.2	5.75	4.56
ENST00000623070.4	4.56	4.56	4.56	5.04	5.16	5.14	5.36	5.21	4.56	5.11	5.05	4.56	5.15	4.56	4.56	4.56	5.1	4.56	5.19	4.56	5.24	5.08	4.56	4.56
ENST00000658846.1	6.21	5.71	5.79	5.62	5.9	5.7	5.36	6.02	6	5.88	5.25	6.18	4.93	5.81	5.48	5.86	5.93	5.67	5.83	5.89	5.75	6.15	5.35	5.64
ENST00000608189.5	4.56	4.56	5.36	4.56	5.35	4.56	4.56	5.97	4.56	4.56	4.56	5.89	4.56	4.56	5.98	4.56	5.41	5.85	4.56	4.56	5.58	4.56	4.56	4.56
ENST00000449005.6	4.56	4.56	4.56	4.56	4.56	4.56	4.89	4.56	4.56	4.56	4.56	4.56	4.56	5.05	4.56	5	4.56	4.56	4.56	4.56	4.56	4.56	4.56	4.56
ENST00000441765.6	5.48	5.13	5.36	5.34	4.56	4.56	5.13	4.97	5.01	5.11	4.56	5.12	4.56	4.56	5.15	5.07	5.16	5.21	5.01	5.03	4.56	5.14	4.86	4.96
ENST00000609139.6	4.56	4.56	4.56	4.56	4.56	4.56	4.56	4.56	4.56	4.56	5.05	4.56	4.56	4.56	4.56	4.56	4.56	4.56	4.56	4.56	4.56	4.56	4.56	4.56
ENST00000609009.6	6.93	6.27	5.96	6.35	6.45	6.67	6.85	6.21	6.36	6.58	5.53	6.6	6.6	6.71	6.01	6.7	6.61	5.37	6.86	6.79	6.48	6.33	6.26	6.19
ENST00000657837.1	6.78	6.29	6.37	5.75	6.73	6.34	6.16	6.16	6.6	6.49	4.56	6.43	5.47	5.87	6.03	5.83	6.42	5.95	6.42	6.68	6.56	6.83	6.54	6.17
ENST00000610067.6	4.56	4.56	4.56	4.56	4.56	4.56	4.56	4.56	4.56	4.56	4.56	4.56	4.56	4.56	4.56	4.92	4.56	4.56	4.56	4.56	4.56	4.56	4.56	4.56
ENST00000416570.5	4.56	4.56	4.56	4.56	4.98	4.56	4.56	4.56	4.56	5.04	4.56	4.56	4.56	4.56	4.56	4.56	4.56	4.56	4.93	4.89	4.56	5.56	5.35	4.84
ENST00000661237.1	4.56	4.56	4.56	5.39	4.56	4.56	4.56	5.6	5.58	4.56	4.56	4.56	5.47	5.67	6.01	4.56	4.56	6.25	4.56	5.85	4.56	5.34	6.07	6.21
ENST00000668541.1	4.56	4.56	4.56	4.56	4.56	4.56	4.56	4.56	4.82	4.56	4.56	4.56	4.56	4.56	4.56	4.56	4.56	4.91	4.56	4.56	4.56	4.56	4.56	4.56
ENST00000657175.1	4.56	5.48	6.43	5.66	4.86	4.56	5.76	5.89	4.56	5.04	4.56	4.56	5.09	5.5	4.56	5.9	5.53	6.49	4.56	4.56	5.87	5.38	4.86	4.56
ENST00000660797.1	4.94	5	5.36	5.18	5.08	5.76	5.36	5.33	5.19	5.18	5.4	5.24	5.31	5.4	5.38	5.51	5.27	4.99	5.41	4.89	5.51	5.34	5.16	5.13
ENST00000622921.1	4.56	4.56	4.56	4.56	4.56	4.56	5.02	4.56	4.56	4.56	4.56	4.56	4.56	4.56	4.56	5	4.56	4.91	4.56	4.56	4.56	4.56	4.56	4.56
ENST00000670824.1	5.73	5.54	4.56	5.91	5.4	4.56	5.02	5.74	5.77	5.69	4.56	5.62	5.43	5.67	5.21	5.57	5.6	5.44	5.61	5.77	5.89	5.25	5.35	5.57
ENST00000415295.1	4.56	5.24	5.07	4.56	4.56	4.56	4.56	4.56	4.56	4.56	5.33	5.04	4.56	4.56	4.97	4.56	4.56	5.05	4.56	4.56	4.56	5.01	4.86	4.56
ENST00000425657.1	5.73	5.54	5.51	5.39	5.29	5.55	5.13	5.67	5.58	5.72	5.16	5.55	5.64	5.72	5.43	5.63	5.6	5.69	5.87	5.54	5.67	5.56	5.71	5.45
ENST00000473798.1	6.06	6.47	6	6.48	6.32	6.45	6.48	6.83	6.47	6.07	6.85	6.41	6.43	6.19	6.74	6.48	6.65	6.44	6.5	6.21	6.96	6.38	6.35	6.5
ENST00000671208.1	4.56	4.82	4.56	4.56	4.56	4.56	4.56	4.56	4.56	4.56	4.9	4.56	4.82	5.11	4.85	4.56	4.56	4.8	4.82	4.56	4.92	4.56	4.86	4.56
ENST00000661463.1	7.08	6.98	6.82	7.39	6.73	6.91	6.78	7.06	7.02	7.14	6.94	6.88	7.19	7.22	6.87	6.96	7.31	6.94	7.12	6.89	7.04	6.93	6.83	6.67
ENST00000446136.1	5.31	5.07	4.92	5.39	4.86	5.88	5.02	5.43	5.19	5.24	5.4	5.12	5.58	5.25	5.38	5.19	5.53	5.44	5.19	5.03	5.41	5.08	5.3	5.13
ENST00000432963.1	5.09	5	4.56	5.34	5.16	4.97	4.89	4.85	4.82	5.24	4.56	4.56	5.02	5.33	4.85	4.56	5.32	4.8	4.56	5.13	4.56	4.93	4.86	5.19
ENST00000427857.1	4.56	5	4.56	5.12	4.86	4.97	4.56	5.33	5.08	5.11	5.05	5.04	4.82	5.21	4.56	5.07	5.1	4.56	4.56	4.56	5.19	4.56	5.16	4.56
ENST00000415481.1	4.94	4.56	4.56	4.84	4.56	4.56	4.56	4.56	4.56	4.56	4.9	4.56	4.82	4.56	4.56	4.56	4.56	4.8	4.56	5.03	4.56	4.56	4.56	4.56
ENST00000635557.1	4.56	4.56	4.56	4.56	4.56	4.56	4.56	4.97	4.56	4.56	4.56	4.56	4.56	4.56	4.56	4.56	4.56	4.56	4.82	4.56	4.56	4.56	4.56	4.56
ENST00000607769.1	4.56	4.56	4.56	4.56	4.56	4.56	4.89	4.56	4.82	4.56	4.56	4.56	4.56	4.56	4.56	4.81	4.56	4.91	4.56	4.56	4.92	4.56	4.99	4.84
ENST00000448179.1	5.48	5.24	5.18	5.24	5.16	4.97	5.21	5.14	5.33	5.39	5.05	5.12	5.43	5.29	5.07	5.23	5.41	5.37	5.24	5.13	5.29	5.74	5.3	5.57
ENST00000398216.2	6.28	5.54	5.92	6.12	5.87	6.18	5.8	5.8	5.91	5.58	5.69	5.94	5.61	5.93	5.75	5.76	5.83	5.91	5.83	5.85	5.89	6	5.55	5.71
ENST00000609207.1	6.68	6.3	6.18	5.86	6.18	6.52	6.48	6.86	6.84	6.01	6.15	6.61	6.46	6.31	6.91	7.15	6.02	6.9	6.3	6.34	7.04	6.86	6.81	7.15
ENST00000417705.1	4.56	4.56	4.56	4.56	4.86	4.56	4.89	4.56	4.56	4.56	4.56	5.18	4.56	4.56	4.56	4.56	5.16	4.56	4.56	4.56	4.56	4.56	4.56	5.13
ENST00000432961.1	4.56	4.56	4.92	4.56	4.56	4.56	4.56	4.56	4.56	4.56	4.56	4.56	4.56	4.56	4.56	4.56	4.56	4.56	4.56	4.56	4.56	4.56	4.56	4.56
ENST00000420190.6	5.67	5.57	5.44	5.39	5.35	5.37	5.53	5.52	5.45	5.58	5.33	5.51	5.39	5.61	5.71	6.1	5.78	5.99	5.19	5.81	5.64	6.09	5.97	6.08
ENST00000437963.5	4.56	4.82	4.56	4.56	4.98	5.14	5.29	5.43	4.93	5.04	4.9	5.24	4.56	5.05	5.28	5.28	4.56	4.91	5.08	4.56	5.19	5.38	4.99	5.13
ENST00000342066.8	4.56	4.56	4.56	4.56	4.56	4.56	4.89	4.56	4.56	4.56	4.56	4.56	4.56	4.56	4.56	4.56	4.56	4.56	4.56	4.56	4.56	4.56	4.56	6.04
ENST00000618181.4	5.89	4.56	4.56	4.56	4.56	4.56	4.56	4.56	5.67	4.56	4.56	4.56	4.56	5.33	4.56	4.56	4.56	4.56	4.56	4.56	4.56	4.56	4.56	4.56
ENST00000622503.4	4.56	4.56	4.56	4.56	4.56	4.56	5.84	4.56	4.56	4.56	4.56	4.56	4.56	4.56	4.56	5.88	4.56	4.56	4.56	5.99	4.56	5.34	4.56	4.56
ENST00000618323.4	4.56	4.56	4.56	4.56	4.56	4.56	5.21	4.56	4.56	4.56	4.56	4.56	4.56	4.56	4.56	4.56	4.56	4.56	4.56	4.56	4.56	4.56	4.56	4.56
ENST00000616016.4	4.56	6.3	5.07	4.56	4.56	5.47	4.56	5.6	4.56	4.56	4.56	4.56	4.56	4.56	4.56	4.56	4.56	5.25	4.56	5.13	4.56	5.62	4.56	4.56
ENST00000618779.4	4.56	4.56	4.56	4.56	4.56	4.56	4.56	4.56	4.56	4.56	4.56	4.56	4.56	4.56	4.56	4.56	4.56	4.56	5.64	4.56	4.56	4.56	4.56	4.56
ENST00000616125.4	4.56	5.6	4.56	4.56	5.74	4.56	4.56	4.56	4.56	4.56	4.56	4.56	5.09	4.56	5.56	4.56	4.56	5.56	5.73	4.56	6.03	4.56	5.55	6.27
ENST00000620200.4	6.28	5.74	5.74	5.55	5.74	4.97	6.27	6.52	5.37	5.96	5.78	5.83	5.31	6.62	5.56	6.25	5.72	6.54	5.14	6.23	5.95	5.62	6.02	4.56
ENST00000341065.8	4.56	4.56	5.79	5.69	6.27	6.45	6.16	5.43	5.82	6.14	5.4	6.22	6.39	5.93	7.12	7.07	6.1	6.21	5.67	6.21	6.48	7.17	6.26	6.84
ENST00000455979.1	5.67	6.4	5.51	5.47	5.23	5.55	5.42	6.33	5.94	5.29	5.91	5.81	5.93	5.83	5.78	6.15	5.98	6.02	5.83	6.03	5.89	6.04	6.39	6.15
ENST00000478729.1	4.94	4.56	4.56	4.56	4.56	4.56	4.56	4.56	4.56	4.56	4.56	4.84	4.56	4.56	4.56	4.56	4.56	4.56	4.56	4.56	4.56	4.56	4.56	4.56
ENST00000474461.1	4.56	5.07	5.18	4.84	4.56	4.56	4.56	4.97	4.82	4.56	4.56	5.18	4.56	4.91	4.97	5.07	4.94	4.56	4.56	5.13	5.08	4.93	4.56	4.56
ENST00000466827.1	4.94	4.82	4.56	4.56	4.98	4.97	4.89	4.97	4.93	4.84	4.9	4.84	4.56	5.05	5.38	5.13	4.56	4.91	4.93	4.89	4.82	5.3	4.86	4.96
ENST00000464948.1	4.94	4.92	5.07	4.56	4.56	4.56	5.02	4.56	4.93	4.95	4.9	4.56	4.56	4.91	4.56	5.07	4.56	4.99	4.56	4.89	4.82	4.82	5.08	5.05
ENST00000327044.7	9.79	9.68	9.19	9.17	10.02	9.65	10.22	9.89	9.15	9.13	9.65	9.91	9.75	9.81	10.26	10.21	9.95	10.66	9.87	10.48	10.28	10.25	10.57	9.8
ENST00000483767.5	6.89	6.9	7.13	6.77	6.76	7.25	7.07	6.95	7.13	6.95	6.82	7.07	7.06	7.12	7.35	7.09	7.06	7.18	6.78	7.2	6.85	7.35	7.49	7.3
ENST00000477976.5	6.8	7.41	6.96	6.87	7.23	7.51	6.93	7.7	7.47	6.92	8.03	7.07	7.73	7.78	7.84	7.9	7.33	7.73	7.49	6.95	8.16	7.76	7.6	7.51
ENST00000496938.1	4.56	4.82	4.56	4.56	4.98	4.56	5.02	4.85	4.82	4.84	4.56	4.95	5.02	5.16	5.28	5	4.83	4.91	5.19	5.22	5.01	5.14	5.16	4.96
ENST00000487214.1	5.21	6.21	6.45	5.81	5.98	6.18	6.07	6.52	6.15	6.29	6.38	6.14	6.58	6.59	6.92	6.61	6.31	6.82	6.02	6.64	6.16	6.68	7.41	6.9
ENST00000469563.1	5.84	6.07	5.68	6.12	5.9	6.22	6.04	6.12	6.17	5.96	6.02	5.81	5.95	6.22	6.22	6.1	6.16	6.02	6.04	5.85	6.29	6	6.29	6.36
ENST00000338591.8	5.89	6.21	5.57	5.99	5.74	5.94	5.8	6.44	6.47	5.86	6.45	6.01	6.39	6.82	7.11	6.73	6.42	6.84	6.5	5.89	7	6.65	6.99	6.77
ENST00000622660.1	4.56	6.35	5.07	4.56	4.56	5.7	4.56	6.02	6.2	4.56	5.94	5.43	5.99	5.79	6.01	6.44	5.45	5.44	5.83	5.22	6.41	5.71	6.55	5.91
ENST00000463212.1	5.21	5.71	5.44	5.18	5.08	4.56	5.36	5.63	5.72	4.84	5.58	5.62	5.64	5.89	5.9	5.76	5.32	5.69	5.94	4.56	5.99	5.97	5.63	5.77
ENST00000466300.1	5.21	5.54	5.28	5.04	5.29	5.14	4.89	5.56	5.29	5.11	5.05	4.95	5.58	5.85	6.08	5.54	5.1	5.53	5.45	5.22	5.72	5.65	6.05	6.15
ENST00000481067.1	5.21	5.33	5.18	5.04	4.86	5.14	4.56	4.97	5.37	5.04	5.4	5.12	5.35	5.44	5.64	5.63	5.6	5.37	5.45	4.89	5.58	5.42	5.46	5.88
ENST00000379410.8	5.48	5.69	4.56	4.56	5.29	4.56	5.21	5.63	5.52	4.95	4.56	4.56	4.56	6.13	6.11	5.74	5.22	5.76	5.67	5.73	5.77	5.84	5.75	6.31
ENST00000379409.6	5.09	4.56	4.56	4.56	4.56	4.56	5.13	4.56	5.08	5.55	5.16	5.18	5.47	5.79	5.81	5.86	5.9	5.97	6.15	4.56	6.32	5.76	5.46	6.01
ENST00000379407.7	5.09	4.56	5.44	5.39	4.86	5.14	4.56	4.56	4.56	4.56	4.56	4.56	4.56	5.37	4.56	5.4	4.56	4.56	5.52	5.13	4.56	4.56	4.56	4.56
ENST00000480267.1	4.56	4.92	4.56	4.56	4.56	4.97	4.56	4.56	4.56	4.56	4.56	4.56	4.82	4.8	5.21	4.56	5.16	4.91	4.82	4.89	4.56	4.56	4.56	4.56
ENST00000491024.1	4.56	4.56	4.56	4.56	4.56	4.97	4.56	4.56	4.82	4.56	4.56	4.84	5.02	4.56	4.56	4.56	4.56	4.56	4.56	4.56	4.56	4.56	4.56	4.56
ENST00000341290.6	4.56	5	4.56	4.56	4.56	4.56	4.56	4.56	4.56	4.56	4.56	4.56	4.82	4.91	4.56	4.56	4.83	4.99	4.56	4.89	4.56	5.01	4.86	4.84
ENST00000479361.1	4.94	4.56	4.56	5.12	4.56	4.97	4.56	4.85	4.56	4.84	5.05	4.56	5.09	4.56	4.56	5.07	5.16	5.11	4.82	4.56	5.01	4.93	5.08	4.56
ENST00000433179.3	4.56	4.56	4.56	4.56	4.56	4.56	4.56	4.56	4.56	4.56	4.56	4.56	4.56	4.56	4.85	4.56	4.56	4.56	4.56	4.56	4.56	4.56	4.56	4.96
ENST00000606034.1	5.4	5.9	5.28	5.59	5.29	5.27	5.13	6.27	5.48	5.34	5.82	5.29	5.51	6.35	5.81	5.9	5.41	5.44	5.61	6.03	5.67	5.76	6.1	5.8
ENST00000428771.6	4.56	5.69	5.28	5.43	5.59	5.47	5.29	5.63	5.72	5.04	5.47	5.12	4.56	5.76	5.52	5.32	5.22	5.59	5.33	5.64	5.72	5.59	5.67	5.68
ENST00000304952.11	6.21	5.84	5.88	6.01	6.23	6.04	6.66	6.33	6.02	5.83	6.33	6.14	5.64	6.13	6.63	6.33	6.12	6.24	5.87	6.36	5.75	6.44	6.72	5.8
ENST00000481869.1	5.21	6.46	5.28	4.56	5.5	5.27	5.29	6.02	6.2	5.62	6.85	5.29	6.21	6.58	6.55	6.13	5.63	5.64	5.87	5.54	6.18	5.91	5.88	5.86
ENST00000484667.2	4.56	4.56	4.56	4.56	4.56	4.56	4.56	4.56	4.82	4.56	4.56	4.56	4.93	4.91	4.56	4.56	4.56	5.11	4.56	4.56	4.92	4.56	5.16	4.56
ENST00000624697.4	4.56	4.92	5.07	5.29	4.98	4.56	5.02	5.21	5.37	4.56	4.56	5.34	4.93	5.4	5.87	5.54	4.56	4.56	5.24	4.56	5.08	4.56	5.23	5.19
ENST00000649529.1	8.06	8.12	8.3	7.99	8.21	7.83	9.33	8.17	8.28	7.86	8.4	7.69	8.01	8.46	10.78	9.19	8.32	8.95	8.42	8.39	9.02	8.6	10.32	9.95
ENST00000423619.2	4.56	4.56	4.92	4.56	4.56	4.56	4.56	4.56	4.56	4.56	4.56	4.56	4.56	4.56	4.56	4.56	4.83	4.56	4.56	4.56	4.56	4.56	4.56	4.56
ENST00000458555.1	5.48	5.6	5.57	5.59	5.16	5.7	5.63	5.43	5.24	5.62	5.58	5.34	5.39	5.37	5.38	5.4	5.45	5.41	5.29	5.49	5.72	5.3	4.99	5.13
ENST00000379370.7	9.84	9.35	9.8	9.01	9.77	9.69	9.88	10.45	9.74	9.56	10.36	9.91	9.42	9.99	11.01	10.71	9.92	10.89	10.38	10.06	10.59	9.73	11.4	10.81
ENST00000620552.4	6.02	6.08	4.56	6.08	5.7	6.3	5.8	4.56	4.56	6.24	6.55	6.65	6.77	5.59	4.56	5.71	4.56	6.01	6.08	5.77	5.55	6.15	5.81	6.19
ENST00000652369.1	4.56	5.95	6.45	4.56	5.8	5.94	4.56	6.39	5.37	5.69	6.3	5.81	5.75	5.33	6.42	5.98	6.31	5.64	6.45	5.81	5.72	5.42	6.31	6.15
ENST00000651234.1	4.56	4.56	4.56	4.56	4.56	4.56	4.56	4.56	4.56	4.56	4.56	4.56	4.56	4.56	4.56	4.56	4.56	4.56	4.56	5.22	4.56	4.56	4.56	4.56
ENST00000469403.1	4.56	4.56	4.56	4.56	4.56	5.27	4.56	4.97	4.82	4.56	5.25	4.56	4.82	4.8	4.85	4.81	4.56	4.56	4.82	5.13	4.92	4.82	4.86	4.84
ENST00000479707.1	4.56	5.19	5.63	5.12	5.59	4.56	5.76	5.74	5.48	5.11	6.24	5.29	5.54	5.53	6.18	5.57	5.41	5.05	5.58	5.85	6.07	5.3	5.97	6.01
ENST00000466223.1	5.21	5.54	5.18	4.95	5.45	5.47	5.21	5.47	5.77	5.43	5.33	5.55	5.39	5.59	5.68	5.28	5.22	5.16	5.83	5.3	5.72	5.38	6.17	5.91
ENST00000478677.1	4.94	4.56	4.56	4.56	4.56	4.56	4.56	4.56	4.56	4.95	4.56	4.56	4.82	4.91	4.97	4.81	4.56	4.91	4.56	4.89	5.01	4.56	4.56	5.05
ENST00000492947.1	5.61	5.79	5.36	5.69	5.74	5.47	5.63	5.6	5.61	5.8	5.78	5.39	5.54	5.69	5.81	5.47	5.41	5.44	5.41	5.73	5.87	5.42	5.85	5.68
ENST00000461111.1	5.31	6.19	5.88	5.47	6.04	5.37	5.91	6.33	6.78	5.94	6.66	5.83	6.07	6.61	6.4	6.22	6.32	5.97	6.3	5.69	6.91	6.22	6.81	7.21
ENST00000418300.1	4.56	4.56	4.56	4.56	4.56	4.56	4.56	4.56	4.56	4.56	4.56	4.56	4.56	4.56	4.56	4.56	4.56	4.56	4.56	4.56	4.56	4.82	4.56	4.56
ENST00000394517.7	5.89	5.19	5.51	5.94	5.16	4.56	5.63	4.56	5.48	5.34	5.73	5.69	5.64	5.33	5.71	5.44	5.16	5.41	5.29	5.73	5.48	5.38	5.63	6.1
ENST00000427998.5	4.56	4.56	4.56	4.56	4.56	4.56	4.56	4.56	4.56	4.56	4.56	4.56	4.56	4.98	4.56	4.56	4.56	4.56	5.01	5.49	4.56	4.56	4.56	4.56
ENST00000456409.5	4.56	6.01	5.74	5.04	5.8	5.47	5.53	5.83	5.8	5.29	5.91	5.29	5.83	5.69	4.97	5.66	5.86	5.47	5.78	4.56	5.77	5.5	5.88	4.56
ENST00000412397.2	5.67	5.48	5.07	5.39	5.23	5.55	5.36	5.56	5.61	5.04	6.45	5.62	5.58	5.4	6.18	5.79	5.49	5.21	5.19	5.3	5.37	5.3	5.94	5.49
ENST00000433695.1	5.31	4.56	4.56	4.56	4.56	4.56	4.56	4.56	5.33	4.84	5.64	4.56	4.56	4.56	5.68	4.56	4.56	4.56	4.56	4.56	4.56	5.2	5.16	4.56
ENST00000451054.1	4.56	4.56	4.56	4.56	4.56	4.56	4.56	4.56	4.56	4.56	4.56	4.56	4.56	4.56	4.56	4.56	4.56	4.56	4.56	4.56	4.56	4.56	4.56	5.05
ENST00000442292.2	4.56	4.56	4.56	4.56	4.56	4.56	4.89	4.85	4.56	4.56	4.56	4.56	4.82	4.8	4.56	4.56	4.83	4.56	4.82	4.89	4.56	4.82	4.56	5.05
ENST00000453464.3	6.63	6.85	6.67	6.76	7.09	7.15	6.64	6.97	6.84	6.34	7.39	6.54	6.54	6.63	7.04	6.78	6.37	6.52	6.27	7.11	6.26	6.29	7.08	7.03
ENST00000379339.5	4.56	4.56	5.36	5.12	5.08	4.56	5.58	5.27	5.14	5.29	5.25	4.56	4.56	4.56	5.98	5.32	5.03	5.29	5.83	4.56	5.08	5.53	5.67	4.56
ENST00000465822.5	5.73	5.71	4.56	4.56	5.93	5.83	5.21	5.27	5.61	5.62	6.09	4.56	5.64	4.56	5.84	5.6	5.41	5.79	5.24	4.56	5.69	5.2	5.85	5.86
ENST00000421241.7	5.84	6.22	6.04	5.62	6.14	4.56	6.19	6.72	5.82	5.34	6.15	6.55	5.88	6.56	6.4	6.69	6.27	6.89	4.56	6.41	6.51	6.38	7.71	6.21
ENST00000379325.7	5.67	5.86	5.63	5.43	5.59	6.34	5.8	6.19	5.82	5.51	5.47	4.56	6.26	5.83	5.93	5.92	4.56	4.56	6.15	4.56	4.56	4.56	4.56	6.15
ENST00000487177.5	5.89	7.06	6.18	6.03	5.93	6.45	6.07	6.82	6.99	6.05	7.07	6.26	6.81	6.79	7.48	6.59	6.39	6.77	6.73	6.26	7	6.68	7.64	7.09
ENST00000477196.5	6.21	6.93	5.51	5.66	6.27	5.88	6.16	6.62	6.6	5.96	6.87	5.91	6.57	6.23	6.55	6.58	5.83	6.58	6.21	6.48	6.43	6.35	6.76	6.72
ENST00000464905.1	4.56	4.56	4.56	4.56	4.56	4.56	4.56	4.56	5.64	4.56	4.56	4.56	4.56	4.56	5.48	5.28	4.56	4.56	4.56	4.56	5.19	5.3	4.86	5.05
ENST00000379320.5	4.56	5	5.28	5.04	4.98	4.56	5.67	5.47	5.24	5.29	5.4	4.56	5.15	5.47	5.28	5	4.94	5.16	4.56	5.3	5.08	5.34	5.3	5.31
ENST00000379319.5	5.67	5.13	5.74	5.81	5.4	5.37	5.95	5.63	5.58	5.58	5.64	5.34	5.85	5.56	5.84	5.57	5.83	5.79	5.73	5.73	5.87	5.53	5.78	5.99
ENST00000482816.5	4.56	4.56	4.56	4.56	4.56	4.56	4.56	4.97	4.56	4.56	4.56	4.56	4.56	4.56	4.56	4.56	4.56	4.56	4.56	4.56	4.56	4.56	4.56	4.56
ENST00000462097.5	4.56	4.56	4.56	4.56	4.86	4.56	4.56	4.56	4.56	4.56	4.9	4.56	4.56	4.8	4.97	4.56	4.56	4.8	4.56	4.56	4.92	4.56	4.86	4.56
ENST00000473600.1	5.21	5.19	5.18	5.34	5.29	4.97	5.21	5.14	5.48	5.43	5.58	4.56	5.26	5.29	5.33	5.19	5.03	5.33	5.38	5.22	5.51	4.56	5.3	5.25
ENST00000475119.5	4.56	4.82	4.56	4.56	4.56	4.56	4.56	4.85	4.56	4.56	4.56	4.56	4.82	4.56	4.56	4.81	4.56	4.91	4.56	4.56	4.56	4.56	4.99	4.56
ENST00000442117.5	5.21	5.41	5.36	5.39	5.29	4.97	5.36	4.85	5.24	5.39	5.25	5.29	5.09	5.4	5.48	5.6	5.45	5.62	5.29	5.69	5.29	5.53	5.46	5.4
ENST00000427787.5	4.56	4.56	4.56	4.56	5.08	4.56	4.56	4.56	4.56	4.56	4.56	4.56	5.15	5.05	4.85	4.56	4.56	4.56	4.56	4.56	4.56	4.56	4.56	4.56
ENST00000472741.5	5.09	5.51	5.28	4.84	5.08	4.56	5.21	5.27	5.01	5.04	5.16	5.24	5.26	5.11	5.52	5.19	5.03	5.33	5.19	5.22	5.01	5.01	5.35	5.61
ENST00000480643.1	6.06	6.33	6.31	6.18	6.18	5.88	6.29	6.19	6.28	6.33	6.27	6.35	6.09	6.26	6.34	6.04	6.32	6.04	6.32	6.21	6.01	6.11	5.97	6.23
ENST00000648183.1	6.32	6.5	6.53	6.4	6.16	6.26	6.22	6.33	6.43	6.79	6.55	6.29	6.27	6.25	6.2	6.34	6.08	6.29	6.33	6.64	6.41	6.15	6.47	6.31
ENST00000416774.1	6.1	6.26	6.28	5.86	6.16	5.55	6.07	6.14	6.09	5.88	6.38	5.91	6.31	5.67	6.34	5.94	5.53	5.53	5.83	6.29	6.18	5.62	6.15	5.83
ENST00000384997.3	5.21	5.9	5.36	5.18	5.5	5.37	5.42	6.07	5.96	5.43	6.15	5.39	5.85	5.67	5.87	5.6	5.41	5.29	5.8	5.54	5.55	5.14	6.2	5.61
ENST00000384875.3	4.94	6.16	5.36	5.24	5.66	5.37	5.21	6	5.96	5.34	6.15	5.55	5.88	5.69	5.84	5.83	5.37	5.47	5.85	5.59	5.48	5.42	6.43	5.74
ENST00000362106.1	4.94	5.88	5.28	5.29	5.54	5.47	5.29	6.12	6.09	5.51	6.27	5.55	5.8	6.01	6.15	5.92	5.45	5.33	5.49	6.09	5.91	5.34	6.45	5.68
ENST00000606993.1	6.75	8.76	7.14	6.54	7.5	7.36	6.77	8.57	8.76	7.03	8.9	7.24	8.5	8.2	8.66	7.99	7.05	7.16	7.52	7.65	8.32	7.58	9.4	8.34
ENST00000379317.1	5.21	5.19	5.57	5.51	5.29	5.27	4.89	5.27	5.24	5.34	5.33	5.04	5.35	5.37	5.48	5.6	5.03	5.05	5.45	5.43	5.51	5.42	5.59	5.05
ENST00000379289.6	4.56	4.56	5.07	4.84	4.86	4.56	4.56	4.85	4.82	4.95	4.56	4.84	4.56	4.56	5.07	5	4.56	5.11	5.33	4.89	4.56	4.82	5.23	5.31
ENST00000506177.1	4.56	5.07	5.28	4.95	5.16	4.56	5.21	5.06	5.19	4.95	5.4	5.29	5.02	5.25	5.21	5.13	5.03	4.99	5.08	5.37	5.01	5.3	5.08	5.36
ENST00000673999.1	4.56	4.92	4.92	4.56	4.86	4.56	4.56	4.56	4.56	4.56	4.9	4.56	4.82	4.98	4.56	4.56	4.56	4.56	4.56	4.56	4.56	4.56	4.56	4.56
ENST00000379288.3	4.56	5	4.56	4.95	5.08	4.56	4.56	4.97	4.93	5.24	5.05	4.84	5.31	5.11	4.97	5.07	4.94	5.16	5.19	5.49	5.14	5.34	5.59	5.4
ENST00000460998.1	4.56	4.56	4.56	4.56	4.56	4.97	4.56	4.56	4.56	4.56	4.56	4.56	4.56	4.98	4.85	5	4.56	4.8	4.56	4.56	4.56	4.56	4.56	4.84
ENST00000486379.1	4.56	4.56	4.56	4.95	4.56	4.56	4.89	4.56	4.82	4.84	4.56	4.84	4.56	4.8	4.85	4.92	4.94	4.56	4.82	4.56	4.56	4.82	4.99	4.96
ENST00000328596.10	4.56	4.56	4.56	4.95	4.56	4.56	4.56	4.56	4.56	4.56	4.56	5.59	4.56	4.56	4.56	4.56	4.56	4.56	4.56	4.56	4.56	5.25	4.56	4.56
ENST00000379268.7	6.1	6.77	5.83	5.86	6.47	5.7	6.43	6.78	5.8	6.01	5.69	4.56	6.57	7.05	7.14	6.98	6.87	7.21	6.76	6.18	6.83	6.75	6.79	6.62
ENST00000486728.5	5.09	5.69	5.07	5.04	5.16	4.56	5.29	5.83	5.24	5.18	5.16	5.43	5.51	5.97	5.96	6	5.37	5.56	5.73	5.22	6.03	5.93	5.71	6.04
ENST00000379265.5	4.56	4.92	5.07	4.56	5.16	4.56	5.29	5.14	4.56	4.56	4.56	4.56	4.56	4.91	4.56	4.56	5.1	4.91	4.56	4.56	4.56	5.34	4.56	5.05
ENST00000497869.5	5.4	5.57	4.56	4.95	5.23	5.27	5.29	5.43	5.48	5.04	4.56	5.04	5.88	6.98	6.08	6.08	6	6.06	6.04	5.37	6.53	6.35	6.12	5.91
ENST00000379236.4	5.98	6.43	6.04	5.55	6.11	5.88	6.07	6.42	5.96	6.12	5.78	6.28	6.19	7.61	7.09	7.03	7.31	7.48	6.91	6.21	7.22	7.54	6.67	6.94
ENST00000660930.1	6.84	7.57	7.18	6.79	7.92	6.73	7.55	7.8	7.4	7.28	8.28	7.79	7.53	7.7	7.95	7.65	7.3	7.61	7.47	7.01	6.62	7.34	8.66	8.22
ENST00000360001.12	11.19	10.66	10.86	10.45	11.39	11.26	11.42	11.37	10.8	10.73	11.4	11.21	10.72	10.63	11.57	11.64	10.72	11.7	10.98	11.31	11.12	10.85	11.97	11.38
ENST00000465727.5	4.56	4.56	4.56	4.56	4.56	4.56	4.56	4.56	5.45	4.56	4.56	4.56	4.56	4.56	4.56	4.56	4.56	5.29	4.56	4.56	4.56	4.56	4.56	4.56
ENST00000494748.1	6.89	8.13	6.98	7.03	7.21	7.32	7.26	8.35	8.04	7.53	8.48	7.32	8.38	8.03	8.18	8.07	7.55	7.76	7.89	7.73	7.88	7.97	8.33	8.4
ENST00000478938.1	5.55	6.21	5.79	5.24	5.84	6.04	6.16	5.83	5.94	5.98	6.33	5.89	5.83	6.17	5.75	6.04	5.56	5.89	5.75	5.73	6.23	6.08	5.94	5.74
ENST00000403997.2	8.91	7.89	8.45	7.95	8.53	8.72	6.87	8.21	7.84	8.05	7.89	8.48	8.07	7.51	7.78	8.61	7.96	8.39	7.81	7.31	8.68	7.8	7.95	8.38
ENST00000459994.2	4.56	5.69	5.18	5.94	5.96	4.56	5.8	5.38	5.48	5.62	6.8	5.59	6.46	5.59	6.49	5.54	5.66	5.74	5.33	5.96	5.37	5.74	6.39	5.49
ENST00000379198.5	8.44	8.27	8.16	7.73	8.24	8.14	8.52	8.4	7.93	7.91	7.79	8.37	8.17	8.39	8.53	8.78	8.41	9.12	8.47	8.68	8.45	8.59	8.67	8.24
ENST00000462849.1	5.09	5.33	4.56	5.34	5.4	5.37	5.13	5.95	5.14	5.55	6.43	5.78	5.64	4.98	5.15	5.63	5.16	5.11	4.93	5.64	5.19	5.25	6.15	5.99
ENST00000478606.1	4.56	5.33	5.07	5.04	5.16	4.97	5.13	5.56	5.33	5.04	5.82	5.18	5.21	5.05	5.38	5.36	4.94	5.16	4.93	5.13	5.45	4.93	5.3	5.45
ENST00000330388.2	6.5	6.45	6.34	5.78	6.7	6.96	6.54	7.01	6.25	6.34	7.6	6.6	6.54	5.29	6.66	6.63	5.63	6.19	5.94	5.77	5.89	6.13	7.34	6.76
ENST00000468365.1	5.98	6.29	5.51	5.47	5.93	5.99	5.87	6.79	6.22	5.96	7.37	6.14	6.34	5.16	6.52	6.48	5.49	5.72	5.52	5.96	5.58	5.65	7.11	6.45
ENST00000486627.1	4.56	5	4.56	4.56	5.08	4.56	4.56	4.56	4.56	4.56	5.05	4.56	4.56	5.05	5.21	4.56	4.94	4.56	4.93	4.56	4.56	4.56	5.16	5.19
ENST00000565563.1	6.1	6.05	6.08	5.78	5.63	5.94	6.04	6.1	5.89	6.07	6.05	5.91	5.9	6.23	6.18	6.1	5.98	6.09	6.17	6.09	6.05	5.89	6.02	5.94
ENST00000450390.6	6.1	6.08	4.56	4.56	6.43	5.94	4.56	4.56	6.49	6.31	6.45	5.34	6.45	6.52	6.93	5.79	6.04	6.08	5.92	7.05	6.8	7.01	4.56	6.86
ENST00000349431.11	8.43	8.08	8.23	8.13	8.51	8.45	8.89	8.7	8.17	7.86	8.36	8.68	8.19	8.47	9.07	9.06	8.44	9.21	8.54	8.28	8.45	8.32	9.46	8.54
ENST00000400929.6	6.53	6.8	6.9	6.29	7.21	7.31	6.37	7.33	6.51	6.83	6.48	6.89	6.78	6.89	6.66	7.31	7.14	7.08	6.9	6.62	6.44	6.67	7.36	6.91
ENST00000464036.5	6.32	6.01	4.56	5.69	5.8	6.13	5.36	5.7	6.17	5.88	6.66	6.36	5.78	5.79	6.6	6.06	6.08	6.29	5.55	6.68	6.75	6.04	6.52	6.63
ENST00000360466.6	5.89	5.6	5.36	5.29	5.96	4.56	5.76	5.74	5.85	6.07	4.56	4.56	4.56	5.4	6.06	6.04	4.56	6.04	6.3	5.96	5.99	6.68	6.65	6.01
ENST00000400930.8	5.67	5.41	4.56	5.75	6.04	4.56	5.87	5.77	4.56	6.31	6.43	4.56	5.39	4.56	4.56	6.08	5.49	6.87	4.56	5.54	6.05	4.56	5.81	6.21
ENST00000467339.1	5.79	6.17	5.57	5.43	5.96	5.27	5.72	5.92	6.23	5.83	5.73	5.91	5.78	5.93	5.93	5.71	5.78	5.5	5.67	5.43	5.8	6.08	5.41	6.33
ENST00000473215.5	5.79	6.12	5.63	6.08	6.52	6.04	5.91	6.05	6.11	6.24	6.02	6.61	6.17	6.04	6.62	6.13	6.45	6.64	6.12	6.03	5.37	6.57	6.92	6.43
ENST00000435198.5	5.73	5.71	5.83	5.39	5.45	6.04	5.48	5.97	5.7	5.75	6.09	5.86	5.58	5.61	5.87	6.28	5.66	5.93	5.55	5.73	5.95	5.3	5.46	5.83
ENST00000509720.5	4.56	4.56	4.56	4.56	4.56	4.56	4.89	4.56	4.56	4.56	4.56	4.56	4.56	4.56	5.15	4.56	4.56	4.56	4.56	4.56	4.56	4.56	4.56	4.56
ENST00000466752.5	5.31	4.56	5.74	5.24	4.56	4.56	6.07	5.47	5.14	4.56	5.05	5.59	4.56	5.05	4.56	5.4	4.56	4.56	5.33	4.56	5.48	4.56	5.71	4.96
ENST00000503294.5	4.56	4.56	4.56	4.56	4.56	4.56	5.21	4.56	4.56	4.56	4.56	4.56	4.56	4.56	4.56	5	4.83	4.56	4.56	4.56	4.56	5.01	4.56	4.56
ENST00000477894.5	5.31	5.13	4.92	5.66	5.23	4.56	5.48	5.14	5.41	5.39	5.53	4.56	5.21	5.53	5.6	5.54	5.45	5.21	5.33	5.64	5.69	5.46	4.56	5.57
ENST00000471154.1	4.94	5.19	4.92	5.29	4.86	5.37	4.56	5.33	5.01	5.39	4.56	5.24	5.02	5.25	5.15	5	5.32	5.25	5.24	5.3	5.41	5.14	5.08	5.31
ENST00000422076.5	5.31	4.56	4.56	4.56	4.56	4.56	4.56	4.56	4.56	4.56	4.56	4.56	4.56	4.56	4.56	4.56	4.56	4.56	4.56	4.56	4.56	4.56	4.56	4.56
ENST00000502382.1	5.73	5.54	5.63	5.39	5.16	4.97	5.72	5.6	5.77	5.62	5.73	5.39	5.54	5.81	5.75	5.6	5.66	5.89	5.64	5.73	5.87	5.65	5.63	5.68
ENST00000461142.3	5.93	5.84	5.74	5.69	5.59	5.83	5.8	6.33	6.2	5.75	5.94	6.05	6.05	5.91	6.08	6.18	6	6.24	6.22	6.03	6.25	6	5.97	6.04
ENST00000488418.2	6.14	6.27	6.37	6.05	6.27	6.09	6.29	6.59	6.39	6.05	6.5	6.16	6.43	6.5	6.66	6.53	6.59	6.6	6.61	6.5	6.64	6.6	6.69	6.54
ENST00000434139.1	5.21	5.44	5.44	5.34	5.4	4.56	4.89	5.43	5.55	5.18	5.25	5.29	5.39	5.25	5.15	5.19	5.32	5.25	5.14	5.3	5.33	5.25	4.99	5.31
ENST00000453732.1	5.09	5.28	4.92	4.84	5.16	5.14	5.02	5.38	5.24	4.95	5.05	5.04	4.82	5.21	5.07	5	4.94	4.99	5.19	5.13	5.55	5.08	5.08	5.31
ENST00000379116.10	4.56	5.51	4.56	5.04	4.56	5.14	4.56	4.85	5.87	5.04	5.47	4.84	5.54	5.67	4.56	6.15	5.22	5.69	4.56	4.56	4.56	5.14	4.56	5.31
ENST00000379101.8	4.56	4.56	4.56	4.56	5.29	4.56	4.56	5.43	4.56	4.56	4.56	4.84	4.56	4.56	4.56	4.56	5.1	4.56	5.01	4.56	5.24	5.34	4.56	4.56
ENST00000338555.6	5.48	5.79	5.18	5.18	5.45	4.56	5.02	5.77	5.61	5.29	5.47	5.12	5.54	5.56	5.81	5.4	5.1	5.44	5.64	4.89	5.93	5.38	5.3	5.71
ENST00000400928.7	4.56	5.51	4.56	4.56	4.56	4.56	4.56	5.52	4.56	5.11	4.56	4.56	5.21	4.56	5.43	4.56	5.03	4.91	5.14	4.56	5.14	5.2	5.91	4.56
ENST00000470022.1	4.56	5	4.56	4.56	5.23	4.97	4.56	5.06	5.29	4.56	4.9	4.84	4.56	5.21	4.85	5	4.56	4.56	5.01	4.56	5.01	5.08	4.56	4.96
ENST00000325425.12	4.56	5.07	5.28	4.56	4.56	4.56	5.36	5.27	4.56	4.56	4.56	4.95	4.82	5.56	5.98	4.56	4.94	4.56	5.38	5.49	5.58	5.46	5.59	5.45
ENST00000467651.2	4.56	4.56	4.56	4.56	4.56	4.56	4.56	4.85	4.82	4.56	4.56	4.56	4.56	4.56	4.56	4.81	4.56	4.56	4.56	4.56	4.56	4.56	4.56	4.56
ENST00000379099.3	4.56	4.56	4.56	4.56	4.56	4.56	4.56	4.56	4.56	4.56	4.56	4.56	4.56	4.56	4.56	4.56	4.56	4.56	4.56	4.56	4.82	4.56	4.56	5.4
ENST00000492936.5	7.31	8.1	6.86	6.72	7.51	7.19	7.29	8.21	8.01	7.27	8.21	7.57	8.24	8	8.43	8.29	7.88	7.93	8.08	7.91	8.23	8.03	8.25	8
ENST00000354700.10	6.82	8.18	7.28	7.62	8.05	7.39	7.8	8.4	7.7	7.41	8.36	7.73	7.91	7.7	8.65	8.45	7.53	8.4	7.97	8.07	8.63	8.07	8.71	8.39
ENST00000467278.5	5.98	7.39	6.31	5.62	6.18	6.78	6.29	6.91	7.52	6.2	7.8	6.31	6.98	7.43	7.88	8.06	6.16	7.03	6.99	6.38	7.57	7.11	7.88	7.44
ENST00000353662.4	6.41	4.92	6.4	6.08	5.54	6.91	4.56	4.97	4.56	6.05	4.56	5.39	4.56	4.56	4.56	4.56	4.94	6.45	4.56	5.59	4.56	5.62	5.46	4.56
ENST00000470659.1	5.21	5.33	5.07	4.56	5.08	4.97	5.29	5.43	5.41	4.84	5.33	4.56	5.58	5.37	5.81	5.36	5.45	5.33	5.38	5.43	5.61	5.46	5.51	5.68
ENST00000379037.6	5.4	5.48	5.51	5.39	5.54	4.56	5.29	5.86	5.52	5.29	5.82	5.55	5.61	5.83	6.13	6.06	5.49	5.87	5.7	5.49	5.93	5.84	6.07	6.17
ENST00000476572.1	4.56	5.57	4.56	4.56	4.98	4.56	4.56	5.06	5.29	4.56	4.56	5.29	5.43	4.56	5.21	5.54	5.32	4.56	5.19	5.13	5.19	5.14	5.41	5.25
ENST00000493992.1	4.56	5.28	5.07	4.56	4.86	5.27	5.29	5.06	5.08	4.84	5.05	5.12	5.21	5.21	5.38	5.4	5.03	5.16	5.08	5.13	5.69	5.3	5.23	5.25
ENST00000472541.5	6.18	7.15	6.4	5.99	6.11	5.63	6.34	7.15	7.02	5.8	7.43	6.03	6.9	7.07	7.31	7	6.55	6.55	6.77	6.21	7.29	6.8	7.4	7.31
ENST00000354980.7	5.89	5.9	5.92	5.24	5.59	6.26	6.07	5.77	5.91	5.86	6.12	5.75	6.07	5.91	6.28	6.28	6.02	6.13	6	5.93	6.28	5.95	6.02	6.06
ENST00000478065.5	5.93	6.54	6.34	6.16	5.59	5.94	6.07	6.54	6.34	6.05	6.64	6.1	6.58	6.71	6.66	6.69	6.14	6.4	6.52	6.23	6.68	6.59	6.57	6.83
ENST00000479108.5	4.56	4.56	4.56	4.56	5.54	4.56	4.56	4.56	5.01	4.56	4.56	4.95	5.09	5.05	4.97	4.56	4.83	4.8	5.19	4.56	5.08	4.56	4.56	4.56
ENST00000438966.1	5.31	5.37	5.07	5.24	5.4	4.97	5.42	5.6	5.33	5.18	6.02	5.55	5.51	5.59	5.43	5.6	5.27	5.37	5.58	5.64	5.61	5.5	5.55	5.31
ENST00000613751.1	4.56	4.56	4.56	4.56	4.56	4.56	4.56	4.56	4.56	4.56	4.56	4.56	4.56	4.56	4.56	4.81	4.56	4.56	4.56	4.56	4.92	4.56	4.56	4.56
ENST00000379031.10	7.44	7.3	7.21	6.69	7.15	7.36	7.79	7.39	7.42	7.07	7.66	7.54	7.24	7.58	7.88	8	7.75	8.32	7.81	7.89	7.85	8.05	8.36	8.11
ENST00000470520.5	5.09	5.54	5.28	4.56	5.23	4.56	5.48	5.43	4.93	5.11	5.33	5.18	4.56	5.16	5.6	5.23	5.16	5.53	5.55	5.54	5.37	5.34	5.81	5.19
ENST00000463758.1	5.55	5.71	5.51	4.84	5.08	4.56	5.72	5.67	5.45	5.43	5.86	5.78	5.35	5.72	5.84	5.92	5.53	5.81	5.41	5.77	5.37	5.62	6.24	5.77
ENST00000467712.1	4.56	4.56	4.56	4.95	5.98	6.09	4.56	5.6	5.55	4.56	4.9	4.56	4.56	5.05	5.43	4.56	4.56	4.56	5.75	4.56	5.33	4.82	5.23	4.84
ENST00000493657.1	5.73	6.05	5.57	5.96	6.27	5.99	5.95	6.14	6.02	5.86	6.05	5.83	5.78	6.14	6.08	6.27	5.95	6.31	6.38	6.45	6.45	6	6.69	6.15
ENST00000470030.6	5.79	6.64	5.96	4.56	6.67	6.83	6.07	6.83	6.55	5.69	6.45	6.01	6.98	6.95	6.95	7.21	6.12	6.49	6.88	5.3	6.57	6.42	6.82	6.38
ENST00000540437.5	6.25	5.95	4.56	4.56	5.7	4.56	5.42	6.31	6.23	6.62	5.16	4.56	4.56	4.56	5.87	5.92	4.56	4.56	6.24	4.56	5.77	5.76	6.37	5.86
ENST00000545578.5	4.56	4.56	4.56	4.56	6.29	4.56	5.91	6.05	4.56	4.56	5.05	5.34	4.56	4.56	4.56	4.81	4.56	4.56	6.1	4.56	4.56	4.56	6.97	4.56
ENST00000618806.4	4.56	4.56	4.56	4.56	4.56	4.56	5.72	4.56	4.56	4.56	4.56	4.56	4.56	4.56	4.56	4.56	4.56	4.56	4.56	4.56	4.56	4.56	4.56	4.56
ENST00000497304.6	4.56	5.57	4.56	5.12	4.56	4.56	4.56	5.74	5.85	5.47	6.21	5.81	4.82	5.99	5.48	5.51	5.53	5.64	5.33	6.03	4.56	5.95	6.02	5.77
ENST00000323275.10	4.56	5.71	4.56	4.56	4.56	4.56	4.56	4.56	5.77	4.56	6.33	4.56	5.67	5.61	4.56	4.56	5.86	4.56	4.56	4.56	4.56	4.56	5.88	4.56
ENST00000435064.6	9.04	9.35	9.12	9.21	9.59	9.19	9.69	9.54	9.34	9.06	9.63	9.52	9.42	9.26	9.99	9.73	9.08	10.04	9.24	9.74	9.47	9.63	10.05	9.51
ENST00000411962.5	4.56	4.56	4.56	4.56	4.56	4.56	5.42	5.43	4.56	4.56	4.56	4.56	4.56	4.56	4.56	4.56	4.56	4.56	4.56	4.56	4.56	4.56	4.56	4.56
ENST00000462432.5	7.6	7.96	7.63	7.54	7.53	7.64	7.6	7.91	8.05	7.6	8.11	7.62	7.98	8.02	8.02	7.9	7.68	7.81	7.88	7.88	8.09	7.86	7.99	8.11
ENST00000478641.5	6.18	7.55	6.8	6.61	6.72	5.99	6.78	7.35	7.37	6.81	7.39	6.82	6.87	7.4	7.74	7.3	7.07	7.59	7.25	7.45	7.86	7.39	7.73	7.65
ENST00000421495.6	4.56	5.37	4.56	4.56	4.56	4.56	5.53	5.47	5.72	4.56	5.82	5.34	5.58	4.56	4.56	6.33	5.49	5.67	5.83	4.56	4.56	6.22	4.56	4.56
ENST00000458452.7	4.56	5.57	4.56	4.56	4.98	5.83	4.56	4.56	4.56	4.56	5.33	5.59	6.49	5.53	4.56	4.56	5.88	5.67	4.56	6.23	4.56	4.56	5.75	4.56
ENST00000532772.5	4.56	4.56	4.56	4.56	4.56	4.56	4.56	4.56	4.56	4.56	4.56	4.56	5.26	4.56	4.56	4.56	4.56	4.56	4.56	4.56	4.56	4.56	4.56	4.56
ENST00000527098.5	4.56	4.56	4.56	5.89	4.56	4.56	4.56	4.56	4.56	4.56	5.78	5.12	4.56	4.56	4.56	6.4	4.56	5.5	4.56	5.59	4.56	4.56	4.56	4.56
ENST00000485710.5	5.4	4.56	4.56	4.56	4.56	4.56	4.56	4.56	4.56	4.56	4.56	4.56	4.56	4.56	4.56	4.56	4.56	4.56	4.56	4.56	4.56	4.56	4.56	4.56
ENST00000461514.6	5.67	5.86	5.68	4.56	5.59	5.55	5.72	5.47	4.56	5.24	4.56	5.18	5.83	5.33	5.52	5.66	5.49	5.44	5.96	4.56	6.52	5.42	5.94	5.25
ENST00000525164.5	5.48	5.99	5.83	5.12	5.16	5.37	5.76	6.02	5.61	4.84	5.82	5.29	5.58	5.97	6.2	5.96	5.6	5.74	5.64	5.85	6.01	6.15	5.59	5.61
ENST00000528879.5	5.67	4.56	4.56	5.47	6.52	4.56	4.56	4.56	4.56	4.56	4.56	4.56	4.56	4.56	5.71	4.56	4.56	5.83	4.56	4.56	4.56	4.56	4.56	5.53
ENST00000527383.5	4.56	4.56	4.56	4.56	4.56	4.56	4.56	4.56	4.56	4.56	4.56	4.56	4.56	4.56	4.56	4.56	4.56	4.56	5.14	5.37	4.56	4.56	4.56	4.56
ENST00000531292.5	5.61	5.79	5.07	4.84	5.45	4.56	5.13	5.77	5.55	5.47	5.4	5.18	5.26	5.64	5.81	5.86	5.66	5.81	5.78	5.13	5.75	5.56	5.99	4.56
ENST00000467408.6	5.55	4.56	4.56	4.56	4.56	4.56	4.56	4.56	4.56	5.04	5.05	4.56	4.56	4.56	4.56	4.56	4.56	4.56	4.56	4.89	4.56	4.56	4.56	4.56
ENST00000531020.1	4.56	4.56	4.56	4.56	4.56	5.27	4.56	4.56	4.93	4.56	4.56	4.56	4.56	4.56	4.56	4.56	4.56	4.56	4.56	4.56	4.56	4.56	4.56	5.13
ENST00000533916.5	5.09	5	5.18	4.95	5.59	5.55	5.02	5.43	5.55	5.24	5.86	4.56	5.64	5.47	5.21	5.19	5.03	5.05	5.33	5.37	5.48	5.74	5.46	5.53
ENST00000488042.6	4.94	5.77	5.07	4.56	5.87	5.7	5.36	5.52	5.41	5.11	4.9	4.56	5.93	5.61	4.56	6.28	4.56	4.56	5.41	5.13	4.56	5.08	4.56	5.25
ENST00000526797.5	4.56	5	4.56	5.29	5.16	4.56	5.36	5.67	4.56	5.39	5.82	5.69	4.56	5.72	5.64	5.88	4.56	5.69	5.01	5.64	6.05	5.3	4.56	5.05
ENST00000526332.5	4.56	4.56	4.56	4.56	4.56	5.88	4.56	4.56	4.56	4.56	4.56	5.55	4.56	4.56	4.56	5.19	4.56	4.56	4.56	4.56	4.56	4.56	4.56	4.56
ENST00000430786.5	4.56	4.56	4.56	4.56	4.56	4.56	4.56	4.85	4.56	4.56	4.56	4.56	4.56	4.56	4.56	4.56	4.56	4.56	4.56	5.22	4.56	4.56	4.56	4.56
ENST00000527719.5	5.09	4.56	4.56	4.56	4.56	4.56	4.56	4.56	4.56	4.56	4.56	5.04	4.56	5.05	5.15	5.28	4.56	4.8	4.56	4.56	5.14	4.56	4.56	4.56
ENST00000530031.5	4.56	4.56	4.56	4.56	4.56	6.13	5.63	4.56	5.24	5.29	4.56	4.56	5.21	4.91	4.56	4.56	4.56	5.56	4.56	4.56	5.41	4.56	4.56	5.31
ENST00000526113.1	4.94	5	4.56	4.56	4.56	5.27	4.56	4.85	4.56	4.56	5.4	5.59	4.56	5.25	4.85	4.56	4.56	4.56	5.24	5.37	5.19	5.38	4.56	5.36
ENST00000526904.5	4.56	5.69	5.51	5.34	5.35	4.56	5.48	5.56	5.58	5.04	5.53	5.04	5.7	5.56	5.28	5.6	5.49	5.64	5.41	5.59	5.61	5.42	5.91	5.53
ENST00000525603.1	5.48	6.26	5.83	5.04	5.66	5.63	5.36	4.56	6.02	5.55	5.98	5.18	6.17	5.25	4.56	5.9	5.22	5.29	5.92	5.3	6.13	5.56	6.22	5.61
ENST00000429572.5	6.21	6.65	6.18	6.49	6.47	6.18	6.19	6.42	6.77	6.51	7.02	6.43	6.85	6.7	6.63	6.8	6.44	6.64	6.82	6.52	6.9	6.57	7.13	6.33
ENST00000498173.2	4.56	5.93	4.92	4.56	4.56	4.56	4.56	6.46	5.98	5.65	4.56	5.51	5.73	5.81	6.34	5.4	5.03	5.67	4.56	6.12	5.82	6.04	4.56	6.19
ENST00000496353.1	5.89	6.01	5.96	5.72	6.01	5.55	6.07	6.23	6.04	5.65	6.33	5.75	5.88	6.35	6.42	5.98	6.27	6.13	6.36	6.38	6.61	6.45	6.12	6.17
ENST00000493534.6	5.21	5	5.07	4.56	5.16	5.14	4.56	4.56	5.33	4.56	5.64	5.18	5.31	5.33	4.56	5.23	5.41	5.33	4.56	4.56	4.56	4.56	5.41	5.13
ENST00000534345.5	4.56	5.19	5.28	4.56	4.56	4.56	4.56	4.56	5.08	4.56	4.56	5.43	5.39	5.11	4.56	4.56	5.45	4.56	5.24	5.49	5.51	5.38	4.56	4.56
ENST00000490853.5	4.56	4.56	4.56	4.56	4.56	4.56	4.56	4.56	4.56	5.04	4.56	4.56	4.56	4.56	4.56	4.56	4.56	4.56	4.56	4.89	4.56	4.56	4.56	4.96
ENST00000531019.5	4.56	4.56	4.56	4.56	4.56	4.56	4.56	5.06	4.56	4.56	4.56	4.56	5.02	4.56	4.56	4.56	4.56	4.56	4.56	4.56	5.01	4.56	4.56	4.56
ENST00000498476.6	4.56	5	4.56	4.56	5.08	4.56	4.56	4.56	4.56	4.56	4.56	4.56	4.56	4.56	5.21	4.56	4.56	4.56	4.56	4.56	4.56	4.56	4.56	4.96
ENST00000470679.3	4.56	4.56	4.56	4.56	4.56	4.56	4.56	4.56	4.56	4.56	4.56	4.56	4.56	4.56	4.56	4.56	4.56	4.56	4.56	4.56	4.56	4.56	4.86	4.56
ENST00000525285.1	4.56	4.56	5.07	4.56	4.56	4.56	4.56	4.56	4.56	4.56	4.56	4.56	4.56	4.56	4.56	4.56	4.56	4.56	4.56	4.56	4.56	4.56	4.56	4.56
ENST00000530233.1	4.56	5.33	4.56	5.34	4.98	4.56	4.89	5.14	5.33	4.56	5.78	5.24	5.26	5.61	5.33	5.44	4.56	5.21	5.29	5.37	5.41	5.25	4.56	5.13
ENST00000444968.1	6.02	6.45	5.96	5.72	5.87	5.83	6.16	6.29	6.58	5.96	6.4	6.03	6.17	6.28	6.22	6.37	6	6.21	6.29	5.99	6.57	6.09	6.26	6.53
ENST00000464957.1	5.73	5.69	5.68	5.75	5.98	4.56	5.42	5.6	5.7	5.47	5.25	6.01	5.35	5.33	5.56	5.86	5.66	5.62	5.61	5.64	4.56	5.14	5.88	5.86
ENST00000343938.9	9.83	9.62	9.78	9.54	10.35	10.09	10.24	10.11	9.86	9.6	10.4	10.07	9.92	8.93	9.96	10.01	9.05	9.86	9.27	10.04	9.11	9.35	10.55	9.86
ENST00000488011.1	5.93	5.81	5.68	5.78	5.93	5.7	5.98	5.83	6.49	6.07	6.4	5.62	5.97	6.06	6.5	6.04	5.45	5.67	5.96	6.34	5.64	5.89	6.41	5.77
ENST00000339381.6	6.55	7.35	6.11	6.63	6.62	7.05	6.83	7.27	7.03	6.72	6.7	7.01	7.47	7.73	7.57	8	7.35	7.32	7.77	7.25	7.47	7.2	7.31	7.37
ENST00000378891.9	8.83	9.4	8.72	8.28	9.27	9.2	8.67	9.37	9.4	8.82	9.68	9.29	9.45	9.64	9.56	9.75	9.09	9.41	9.16	9.14	9.69	9.43	9.7	9.72
ENST00000378888.10	7.87	7.93	7.73	8.13	8.44	7.55	8.8	8.66	8.41	7.9	8.7	7.88	8.3	7.97	8.71	8.7	8.06	9	8.41	8.52	8.34	8.57	9.39	9.44
ENST00000610709.2	4.56	4.56	4.56	4.56	4.56	4.56	4.56	4.56	4.56	4.56	4.56	4.56	4.56	4.56	4.56	4.56	4.56	4.56	4.56	4.56	4.56	4.56	4.56	5.96
ENST00000632445.1	5.89	6.12	5.57	5.29	5.63	5.55	4.56	6.79	6.25	5.72	6.12	6.64	6.05	6.01	6.42	6.33	6.14	6.09	4.93	5.93	5.69	5.89	6.55	6.56
ENST00000631679.1	4.56	4.56	4.56	4.56	4.56	4.56	5.53	4.56	4.56	4.56	4.56	4.56	4.56	4.56	4.56	4.56	4.56	4.56	4.56	5.03	4.56	4.56	4.56	4.56
ENST00000634054.1	5.21	6.05	4.56	5.24	6.25	5.14	5.63	6.25	6.15	5.91	6.43	5.69	6.09	6.16	6.57	5.71	5.95	5.85	6.08	5.49	6.44	6.29	6.22	6.33
ENST00000633096.1	4.56	5.13	4.56	4.84	4.56	4.56	4.89	4.97	4.82	4.56	4.56	4.56	5.02	4.8	4.97	5.13	4.83	4.56	4.82	4.89	4.56	4.82	5.08	5.13
ENST00000472445.1	5.09	5.81	5.63	5.55	5.98	5.76	5.58	6.27	5.91	5.69	5.64	5.81	5.9	6.11	6.01	6.04	5.27	5.76	6.26	5.85	6.4	5.95	6.2	6.33
ENST00000474033.5	7.54	7.73	6.88	6.99	7.54	6.3	7.53	7.59	7.84	7.2	7.08	7.63	7.81	7.62	8.07	8.1	7.17	7.4	7.51	7	8.1	7.27	7.57	6.91
ENST00000342753.8	4.56	5.24	5.83	5.24	5.35	4.56	6.04	5.67	5.55	5.78	5.73	4.56	4.56	5.64	5.28	6.08	5.49	5.72	5.24	5.81	6.16	5.65	6.02	4.56
ENST00000309212.11	8.83	8.25	8.46	7.9	8.51	8.7	8.92	8.38	8.13	8.21	4.56	8.59	7.97	7.54	8.12	9.4	7.94	8.84	7.54	7.94	7.8	7.99	7.55	7.61
ENST00000445648.5	6.02	6.61	4.56	6.18	6.62	4.56	4.56	6.14	6.04	6.36	7.04	4.56	6.82	6.83	7.57	6.58	5.56	6.02	7.21	6.21	7.16	6.6	6.59	6.67
ENST00000477278.3	5.73	5.66	5.28	5.12	5.5	4.56	4.56	5.43	5.29	5.62	4.56	5.43	5.54	5.05	5.6	5.79	5.37	5.11	5.29	4.56	5.69	5.3	5.46	5.4
ENST00000473097.5	5.73	6.33	5.18	5.47	5.54	5.55	5.8	6.68	6.46	6.05	4.9	5.91	5.99	6.14	6.57	6.64	5.78	6.33	6.04	5.59	6.48	6.09	6.39	6.53
ENST00000478517.5	4.56	4.56	4.56	4.56	4.56	4.56	4.56	4.56	4.56	4.56	5.86	4.56	4.56	4.56	4.56	4.56	4.56	4.56	4.56	4.56	4.56	4.56	5.78	4.56
ENST00000476718.1	5.61	6.61	5.96	5.83	6.21	5.94	5.87	6.19	6.62	5.69	6.48	5.91	6.4	6.6	7.11	6.53	6.1	6.02	6.38	5.96	6.96	5.86	6.76	6.25
ENST00000464351.1	4.56	4.56	4.92	4.56	4.56	4.56	4.56	4.56	4.82	4.56	4.56	4.56	4.82	4.56	4.56	4.81	4.56	4.8	4.56	4.89	4.82	4.56	4.86	4.56
ENST00000460473.1	4.56	4.92	4.92	4.56	4.98	4.56	4.89	5.06	4.56	4.95	5.16	4.84	4.82	5.11	4.97	5.4	4.56	4.91	4.82	4.89	5.08	4.82	5.08	4.84
ENST00000338370.7	7.23	7.08	7.14	6.18	6.47	7.23	6.99	6.82	7.35	5.8	6.99	6.52	6.5	6.83	6.93	6.96	6.48	6.84	6.57	7.53	6.82	7.67	7.36	7.31
ENST00000338338.9	8.85	8.72	8.45	8.34	9.44	8.9	9.37	9.17	8.6	8.66	9.1	8.7	8.98	8.7	9.74	9.12	8.97	9.31	8.84	8.92	8.73	9.05	10.05	9.07
ENST00000321751.9	4.56	8.11	7.92	7.59	8.46	7.84	7.83	8.9	7.74	7.86	8.27	8.62	8.11	7.81	8.09	8.66	8.21	9.24	8.4	7.89	8.62	8.46	9.07	8.45
ENST00000378853.3	8.87	8.19	8.26	8.58	8.83	8.86	9.02	8.46	7.97	8.14	8.99	8.7	8.49	8.24	9.05	8.76	8.04	8.71	8.1	8.82	8.28	8.2	9.33	8.48
ENST00000489799.1	5.48	5.88	5.51	5.34	5.5	5.47	5.8	5.74	5.7	5.62	5.73	5.75	5.7	5.64	6.13	5.88	5.6	5.69	5.24	6.12	5.55	5.79	6.07	6.13
ENST00000496905.1	4.56	4.56	5.07	4.56	4.56	4.56	4.56	4.97	4.56	4.56	4.56	5.04	4.93	4.91	4.56	4.92	4.56	4.91	4.56	5.03	4.56	4.56	4.56	4.56
ENST00000435351.2	4.94	4.92	4.56	4.84	4.56	4.97	4.56	4.85	4.82	4.84	4.56	4.56	4.82	4.8	4.97	4.81	4.56	4.91	5.01	4.89	4.92	5.01	4.99	5.05
ENST00000480479.5	4.56	4.56	4.56	4.56	4.56	4.56	4.56	4.56	4.56	4.56	4.56	4.56	5.54	5.05	4.56	4.56	4.56	4.56	4.56	4.56	5.97	4.56	4.56	4.56
ENST00000400809.8	7.18	8.33	7.42	6.85	7.54	7.38	7.35	8.6	8.24	7.58	8.83	7.45	8.51	7.93	8.66	8.51	7.29	8.34	7.85	7.97	8.63	8.35	8.72	8.5
ENST00000482621.5	5.79	6.61	4.56	5.66	6.04	6.22	5.98	6.91	6.44	5.83	6.18	6.01	6.58	6.39	6.97	6.76	6.08	6.49	6.15	6.52	6.68	7.08	7	7.18
ENST00000463260.5	6.82	7.1	6.94	6.88	6.94	7.11	6.62	7.12	7.17	7.01	7.36	6.57	7.12	7.39	7.07	6.98	6.79	7.12	6.96	7.08	7.32	7.05	6.92	7.21
ENST00000496007.5	6.75	7.64	6.08	7.7	7.05	4.56	7.84	7.95	8.36	7.12	7.68	7.07	8.17	8.22	5.68	6.76	7.66	6.54	7.53	6.86	6.69	7.44	8.6	8.32
ENST00000482365.5	4.56	6.26	6.08	4.56	5.5	4.56	4.56	4.56	5.94	4.56	7.46	4.56	6.05	5.81	7.2	4.56	4.56	5.53	4.56	5.49	7.4	6.13	6.29	4.56
ENST00000408952.8	4.56	6.17	4.56	4.56	5.59	4.56	4.56	6.42	6.04	5.39	4.56	4.56	5.7	5.56	6.08	6.06	5.69	5.56	5.19	4.56	6.01	5.71	6.39	5.88
ENST00000481223.6	4.56	6.73	4.56	4.56	5.9	4.56	4.56	4.56	5.87	5.8	4.56	4.56	4.56	6.08	6.54	7.26	4.56	6.7	6.63	4.56	4.56	4.56	7.92	4.56
ENST00000418865.6	9.12	10.3	9.37	8.83	9.02	9.28	8.74	10.31	10.51	9.32	10.14	9.39	10.37	10.2	10.18	9.96	9.28	9.51	9.9	9.32	10.43	10.07	9.7	10.19
ENST00000505849.5	4.56	4.56	4.56	4.56	4.56	4.56	5.53	4.56	4.56	4.56	4.56	4.56	4.56	5.25	4.56	4.56	4.56	5.21	4.93	6.23	5.51	4.56	4.56	4.56
ENST00000488340.5	5.55	4.56	4.56	4.56	5.4	4.56	6.22	5.63	5.64	4.56	4.56	4.56	4.56	5.81	5.56	6.48	4.56	7.34	5.92	5.93	6.7	5.62	6.59	4.56
ENST00000492998.5	4.56	5.79	6.25	4.56	5.45	5.55	5.21	5.43	5.61	5.18	5.16	4.56	5.99	5.21	5.64	5.51	5.41	5.16	5.01	4.56	5.24	5.38	5.23	5.71
ENST00000469113.5	5.93	5.54	4.56	5.29	4.56	5.27	4.56	5.74	5.45	5.51	5.69	5.18	4.56	5.91	5.81	5.13	5.75	5.37	5.19	5.37	5.41	5.89	5.67	5.74
ENST00000480646.1	5.73	5.77	6.04	5.43	5.9	4.56	5.13	6.19	6.23	5.83	6.05	5.47	6.32	5.87	5.75	6.02	6.04	5.79	6.02	5.77	6.45	5.46	5.59	6.38
ENST00000471930.5	6.18	5.77	4.56	5.94	5.84	6.38	5.76	6.1	6	6.03	6.72	5.47	6.11	5.99	5.98	5.54	5.88	6.06	6.49	6.58	6.61	5.95	5.59	5.57
ENST00000408918.8	8.37	9.15	8.64	8.08	8.26	8.33	8.13	9	9.11	8.63	9.19	8.61	9.03	8.99	8.91	8.97	8.6	8.42	8.97	8.52	9.02	8.75	8.58	8.92
ENST00000473872.5	6.5	6.75	6.34	6.26	6.78	6.3	6.5	6.63	6.99	6.65	6.94	6.58	6.84	6.81	6.87	6.58	6.66	6.74	6.88	6.34	7.11	6.85	6.93	6.83
ENST00000425598.2	4.56	5.37	4.56	5.18	5.16	4.56	4.56	5.21	5.33	5.11	5.33	5.62	5.43	5.61	5.07	5.6	5.45	5.62	5.7	4.56	5.24	5.65	5.08	5.25
ENST00000463895.1	5.55	5.86	6	5.66	5.54	5.76	5.87	5.95	6.27	5.83	5.86	5.72	5.88	5.74	5.9	5.86	5.6	5.81	5.94	5.96	5.8	5.93	5.99	5.83
ENST00000497013.1	5.61	5.74	5.44	5.51	5.8	5.55	5.8	5.67	5.87	5.8	6.05	5.72	5.51	5.87	5.81	5.94	5.78	5.79	6.15	6.03	5.82	5.74	5.75	5.4
ENST00000659048.1	4.56	6.16	4.92	4.84	6.81	4.56	4.89	4.56	5.01	5.43	5.25	4.56	5.26	4.56	4.56	4.56	4.56	4.56	4.56	4.56	6.4	4.56	4.56	5.53
ENST00000448629.6	6.35	7.46	6.98	7.12	7.37	7.32	6.6	6.37	6.42	6.81	7.33	5.78	6.86	6.17	6.76	7.59	6.57	7.14	6.1	5.43	7	6.06	6.94	5.64
ENST00000444362.2	6.78	6.21	6.31	6.48	7.31	6.73	7.64	7.43	7.17	6.52	7.41	7.55	6.77	7.45	7.72	7.19	7.11	7.74	7.17	7.78	7.44	7.16	7.86	6.87
ENST00000418833.2	7.23	6.5	6.51	6.18	4.86	5.63	6.75	6.86	7.18	6.52	6.55	6.73	6.82	6.63	6.97	6.86	6.44	7.09	7.07	7.19	6.68	6.74	7.24	7.03
ENST00000576232.1	4.56	4.56	4.56	4.56	4.56	4.56	4.56	4.56	4.56	4.56	4.56	4.56	4.56	5.11	4.97	4.56	4.56	4.56	4.56	4.56	4.56	4.56	5.23	5.05
ENST00000570344.1	4.94	4.56	4.92	4.56	5.08	4.56	4.56	5.21	4.56	4.95	4.56	5.51	4.56	4.8	4.56	4.56	4.94	5.16	5.33	5.03	4.56	4.56	4.56	5.05
ENST00000572242.1	6.53	6.86	6.28	6.28	6.62	6.04	7.03	7.24	6.95	6.55	6.59	6.08	7.01	7.02	6.65	6.91	7.02	6.83	7.06	6.79	7.28	7.08	6.75	6.82
ENST00000453521.1	4.56	4.56	4.56	4.56	4.56	5.47	4.56	4.56	4.56	4.56	4.56	4.56	4.56	4.56	4.56	4.56	4.56	4.56	4.56	4.56	4.56	4.56	4.56	4.56
ENST00000344843.12	9.6	9.31	9.55	9.24	9.86	9.72	9.93	9.87	9.15	9.15	9.5	9.6	9.46	9.72	9.91	9.8	9.86	10.3	9.65	9.95	9.78	10.02	10.27	9.98
ENST00000493287.5	4.56	5.07	4.56	4.56	5.16	6.13	4.56	5.47	5.19	4.56	5.16	4.56	5.67	4.56	4.56	5.28	5.22	5.11	4.56	5.3	4.56	5.08	5.23	5.45
ENST00000487659.1	6.61	6.59	6.22	6.63	6.52	6.75	6.62	6.52	7.01	6.66	6.85	6.62	6.7	6.92	6.66	7.11	6.79	6.97	6.78	6.86	7.29	6.85	6.67	6.81
ENST00000492508.1	5.79	6.05	5.63	5.59	5.77	5.37	5.87	5.8	6.17	5.83	6.05	5.96	6.21	6.45	5.9	5.94	5.93	6.25	5.92	6.26	6.55	6.37	6.1	6.08
ENST00000482352.1	6.66	7.13	6.45	6.68	6.52	6.86	6.7	6.54	6.88	6.49	6.83	6.68	6.82	6.71	6.72	6.78	6.48	6.77	7.03	6.89	7.05	6.99	6.83	7
ENST00000477686.1	4.56	4.92	4.56	4.56	4.56	4.97	4.56	4.97	4.82	4.56	4.56	4.56	4.56	4.56	4.85	5	4.56	4.91	5.01	4.56	4.56	4.56	4.56	4.96
ENST00000582431.2	6.02	4.56	5.63	5.24	4.56	5.99	5.13	5.67	5.37	5.43	5.69	5.24	5.39	5.67	5.52	6	5.95	5.37	5.14	5.64	4.92	5.25	5.55	5.4
ENST00000607307.1	7.17	7.04	6.9	6.94	6.99	6.81	6.94	7.33	7.12	7.05	7.37	7.19	7.29	7.1	6.91	7.16	7.01	7.01	7.02	7.11	7.07	7.11	7.16	6.95
ENST00000520296.5	5.73	6.26	5.44	5.75	6.32	5.63	6.29	6.37	5.72	5.86	5.78	6.24	5.75	4.56	6.5	6.31	5.83	6.14	5.73	5.3	6.23	5.62	6.15	4.56
ENST00000427211.3	5.4	4.56	4.56	5.55	5.23	5.47	5.21	5.21	5.24	4.56	5.33	4.56	4.56	6.23	4.56	5.51	5.16	5.67	4.56	5.3	4.56	5.74	4.56	5.45
ENST00000537107.5	5.55	5.48	5.44	5.04	5.66	4.56	5.13	4.56	5.29	5.29	5.16	4.56	5.39	5.56	5.07	5.47	5.49	5.93	4.56	4.56	5.08	5.38	4.56	5.05
ENST00000454272.2	4.56	4.56	4.56	4.56	4.56	4.56	4.56	5.21	4.56	4.56	4.56	5.12	4.56	4.56	5.52	4.56	4.56	4.56	4.93	4.56	4.56	4.56	4.56	4.56
ENST00000442470.1	4.56	5	4.56	5.04	4.56	4.56	5.02	4.56	4.56	4.95	4.56	4.56	4.56	4.91	4.56	4.56	5.03	4.56	4.56	4.56	5.08	4.56	4.56	4.56
ENST00000428932.1	4.56	5.13	4.92	4.84	5.08	4.56	4.56	4.97	4.56	4.56	4.56	4.56	4.82	4.8	4.56	4.92	4.83	4.56	4.82	4.56	4.92	4.93	4.86	4.56
ENST00000378821.3	4.56	4.56	4.56	4.56	4.86	4.56	4.56	4.56	4.56	4.56	4.56	4.56	4.56	4.56	4.56	4.81	4.56	4.56	4.56	4.56	4.82	4.56	4.56	4.56
ENST00000430109.1	5.31	4.82	5.28	4.95	5.08	5.27	4.89	4.85	5.01	5.11	5.05	4.95	4.56	4.98	5.43	5.28	4.94	4.8	5.08	4.56	5.01	5.14	4.56	5.05
ENST00000434150.1	4.56	4.92	4.56	4.84	4.98	4.97	4.56	5.14	4.82	4.95	4.9	5.04	4.56	4.91	5.64	5.07	5.16	5.11	4.93	4.56	5.08	5.01	5.3	4.96
ENST00000454562.1	4.56	5.28	4.56	4.56	4.56	4.56	5.21	4.85	4.56	4.84	4.56	5.04	4.56	4.8	4.56	4.56	4.56	4.56	5.01	4.56	5.24	5.14	5.3	4.56
ENST00000417917.1	4.56	4.56	4.56	4.56	4.56	4.56	4.56	4.56	5.01	4.56	4.9	4.56	5.09	5.11	5.07	5	4.94	4.91	4.56	4.56	4.56	4.56	4.56	4.84
ENST00000495558.1	6.93	6.21	6.78	6.03	6.79	6.67	6.82	7.12	6.59	6.31	6.5	6.73	6.47	7.4	7.63	7.49	7.43	7.69	7.42	6.56	7.36	6.84	7.77	7.16
ENST00000338660.5	9.15	8.03	8.54	7.78	8.61	9.02	8.89	8.99	8.37	8.26	8.63	8.69	8.28	9.56	9.94	9.66	9.68	10.2	9.56	8.82	9.91	9.16	10.24	9.33
ENST00000476993.2	7.75	6.85	7.06	6.6	7.28	7.67	7.05	7.34	7.38	6.83	7.04	7.53	6.84	8.24	8.42	8.15	8.28	8.64	8.12	7.12	8.3	8.12	8.34	7.66
ENST00000471398.1	5.98	5.33	5.92	5.29	5.54	5.37	5.42	4.56	5.19	5.51	5.47	5.39	5.26	5.64	5.81	5.28	5.8	5.95	6.06	5.37	5.64	5.97	6.07	5.64
ENST00000378785.7	6.8	6.74	6.6	6.74	6.86	6.75	6.87	6.52	6.72	6.78	6.48	6.69	6.8	6.74	6.74	6.52	6.68	6.68	6.89	6.75	6.87	6.67	6.79	6.76
ENST00000475091.2	4.56	4.56	4.56	4.56	4.56	4.56	4.56	4.56	4.56	4.56	4.56	4.84	4.56	4.56	4.56	4.56	4.56	4.56	4.56	4.56	4.56	4.56	4.56	4.56
ENST00000484537.2	4.94	5.07	5.07	4.84	4.86	4.97	4.89	5.06	4.93	4.95	5.25	4.95	5.02	5.4	4.85	5.28	4.94	5.11	5.41	4.56	4.82	5.08	5.23	4.56
ENST00000673477.1	5.21	5.57	5.36	5.86	5.5	4.56	6.68	5.38	5.64	5.47	5.16	5.91	5.54	6.16	6.26	5.36	5.9	6.8	5.94	6.23	5.89	6.15	6.35	6.01
ENST00000308647.8	5.79	6.96	5.57	5.75	6.34	5.99	7.15	6.82	6.13	5.65	7.13	5.62	6.46	7.18	7.6	6.97	7.48	7.72	5.94	7.65	7.26	7.51	8.16	7.39
ENST00000472194.6	7.85	8.1	7.47	7.34	7.77	7.89	7.77	8.14	7.94	7.83	8.08	7.84	7.68	8.7	8.55	8.39	8.55	8.47	7.97	8.3	8.53	8.71	8.71	8.59
ENST00000378736.3	6.1	5.99	5.18	4.95	5.93	5.14	5.53	6.16	6.23	5.47	6.15	5.65	5.93	6.22	6.2	5.79	5.98	6.41	5.61	6.23	6.53	6.42	6.29	5.99
ENST00000485748.5	6.75	7.51	6.99	6.38	6.66	7.32	7.32	7.14	7.43	6.54	7.49	6.79	7.19	7.76	7.52	7.09	7.11	7.65	7.2	7.26	7.87	7.77	7.93	7.61
ENST00000474481.1	6.47	7.3	5.88	5.81	6.18	6.41	6.5	7.15	7.33	6.34	7.11	6.35	7.17	7.42	7.21	6.95	6.85	7.06	7.31	7.08	7.14	7.34	7.43	7.4
ENST00000641974.1	4.56	4.56	4.56	4.95	4.56	4.56	5.02	4.56	4.82	5.04	4.9	4.84	5.02	5.11	5.07	5.07	4.56	4.91	4.56	4.56	4.82	4.93	4.86	4.84
ENST00000641679.1	4.56	4.56	4.56	4.56	4.56	4.97	4.56	4.56	4.56	4.56	4.56	4.56	4.56	4.56	4.56	4.81	4.56	4.56	4.82	4.56	4.56	4.56	4.56	4.56
ENST00000378756.8	8.02	7.85	7.58	7.83	8.16	7.44	8.49	8.29	7.31	7.37	8.25	7.51	8.21	8.37	8.88	8.65	8.32	9.57	8.23	9.04	8.89	8.89	9.48	8.76
ENST00000672388.1	4.56	6.32	6.63	6.01	6.54	6.41	6.62	6.66	6.34	6.29	6.48	6.51	6.73	6.93	7.06	6.78	6.63	6.81	6.86	6.86	6.76	7.21	6.95	6.95
ENST00000378755.9	4.56	4.56	4.56	4.56	4.56	4.56	4.56	4.56	4.56	4.56	4.56	4.56	4.56	4.56	4.56	4.56	4.56	5.33	4.56	4.56	4.56	4.56	4.56	4.56
ENST00000339113.9	5.67	6.68	6.76	4.56	6.83	5.94	6.27	4.56	6.06	4.56	4.56	6.58	4.56	6.01	5.64	5.51	5.69	6.69	6	6.06	5.64	4.56	5.78	5.74
ENST00000536055.6	6.66	7.4	6.37	7.33	7.22	7.8	7.92	7.45	7.23	6.98	7	7.61	6.66	7.84	8.13	7.45	7.8	7.98	7.79	7.9	8.12	7.75	8.32	7.12
ENST00000439513.1	5.09	5.41	5.18	4.95	4.98	5.27	5.36	5.21	5.29	5.11	4.56	4.56	5.39	5.25	4.85	5.19	5.45	5.05	4.93	5.43	5.29	5.08	5.23	5.4
ENST00000429957.1	5.4	4.56	5.18	4.56	5.54	5.7	4.56	4.56	5.55	5.83	5.47	4.95	5.15	5.5	5.43	5.32	5.37	4.99	4.56	5.03	5.29	5.01	4.56	4.56
ENST00000400830.4	4.56	5	5.44	4.56	5.08	5.47	5.36	5.14	5.08	5.04	4.56	5.39	5.15	5.21	5.68	5.63	5.78	5.95	5.58	5.49	5.64	5.01	6.15	5.05
ENST00000378733.9	4.56	4.82	5.18	4.84	5.08	4.97	4.56	4.85	4.82	4.84	5.16	5.04	4.56	4.98	4.56	5.13	5.03	5.11	5.01	4.89	4.82	5.14	4.86	5.05
ENST00000425828.1	5.09	5.13	4.56	4.95	4.56	4.56	5.36	5.06	5.01	5.04	5.16	5.34	5.21	4.98	5.28	4.92	4.83	4.91	4.56	5.03	5.08	5.01	4.86	5.05
ENST00000624426.1	5.31	4.92	5.18	4.95	5.29	4.56	4.89	4.85	5.08	5.04	5.05	4.95	5.31	4.91	5.33	5	5.03	4.8	5.01	4.89	5.14	4.56	5.08	4.84
ENST00000291386.4	9.99	9.86	9.95	9.98	10.45	10.24	10.49	10.16	9.92	9.86	10.42	10.1	10.11	9.74	10.22	10.28	9.86	10.49	10.06	10.41	9.93	10.21	10.74	10.2
ENST00000378726.1	6.02	6.66	6.58	6.54	6.27	6.13	6.66	6.25	6.31	6.05	6.74	6.05	6.7	6.91	6.74	6.73	6.78	6.45	6.65	6.54	6.56	6.32	6.93	6.41
ENST00000378725.3	4.56	5.33	5.18	4.95	5.4	5.14	5.02	5.33	5.08	5.47	4.56	4.95	4.93	5.21	5.33	5.07	5.27	5.29	5.7	5.43	5.48	4.56	5.46	4.56
ENST00000359060.5	9.28	9.35	9.04	9.06	9.45	9.22	9.32	9.69	9.29	9.05	9.6	9.39	9.29	9.49	9.61	9.69	9.28	9.67	9.35	9.87	9.36	9.41	9.76	9.47
ENST00000647566.1	5.4	5.66	4.56	5.18	5.66	5.63	5.29	5.63	5.37	5.58	5.33	5.51	5.15	5.56	5.43	5.86	5.66	5.47	5.41	5.81	5.64	5.5	5.59	5.53
ENST00000366221.3	6.1	6.24	6.15	6.08	6.34	6.13	6.41	6.33	6.23	6.1	6.09	6.01	6.05	6.25	6.08	6.2	6.36	5.95	6.19	6.06	6.07	6.51	5.91	6.21
ENST00000422725.4	5.73	6.27	6.28	6.24	6.51	6.38	6.24	6.27	5.94	6.25	6.5	6.2	6.21	6.13	7.4	6.65	6.2	6.77	6.59	6.48	6.25	6.32	7.04	6.38
ENST00000658591.1	4.56	5.48	5.18	5.39	5.29	5.14	5.13	5.14	5.33	4.84	5.47	5.24	5.35	5.44	5.96	5.13	5.37	5.41	5.38	5.13	5.33	5.5	5.46	5.4
ENST00000607222.1	7.43	7.44	7.16	7.1	7.64	7.23	7.42	7.5	7.24	7.21	7.39	7.08	7.49	7.24	7.55	7.77	6.92	7.55	7.24	7.54	7.15	7.19	7.85	7.2
ENST00000520777.5	5.93	5.51	4.56	5.47	5.93	4.56	6.6	5.52	5.52	5.51	4.56	5.65	4.56	5.56	5.48	4.56	4.56	5.99	4.56	4.56	5.33	5.25	4.56	5.64
ENST00000355826.9	6.55	5.57	4.56	4.56	7.15	7.09	6.43	4.56	4.56	4.56	4.56	6.64	4.56	4.56	5.07	4.56	4.56	4.56	6.22	6.87	5.72	5.97	6.67	4.56
ENST00000518681.5	5.61	4.56	4.56	4.56	5.59	4.56	4.56	4.56	4.56	4.56	4.56	4.56	4.56	4.56	4.56	4.56	5.6	5.21	4.56	5.03	4.56	4.56	4.56	4.56
ENST00000505820.6	4.56	4.56	4.56	4.56	4.56	4.56	4.56	4.56	4.56	4.56	4.56	4.56	4.56	4.56	4.56	4.56	4.56	4.56	5.33	4.56	4.56	4.56	4.56	4.56
ENST00000479659.5	6.28	7.92	6.94	6.52	6.85	6.45	6.85	7.67	7.42	6.68	8.25	6.51	7.86	7.13	7.75	7.58	6.72	7.32	7.03	7.19	7.65	7.14	7.35	7.4
ENST00000489635.5	5.93	6.54	6.88	6.35	7.4	4.56	4.56	6.29	4.56	4.56	7.28	4.84	7.07	4.56	6.91	5.79	6.31	6.06	6.04	6.74	6.92	5.71	7.72	5.25
ENST00000511502.5	5.93	5.07	4.56	4.56	4.56	6.61	5.63	7.18	7.12	6.03	7.91	6.74	6.96	6.86	4.56	6.89	5.41	4.56	6.29	4.56	4.56	4.56	7.59	5.74
ENST00000477990.1	6.63	7.86	6.94	6.99	7.39	6.75	7.07	7.47	7.62	7.11	7.92	7.05	7.6	7.35	7.53	7.41	6.76	7.15	7.25	7.26	7.43	7.1	7.91	7.17
ENST00000514363.1	4.56	4.56	4.56	4.56	4.56	4.56	4.56	4.56	4.56	4.56	5.05	4.56	4.56	4.8	4.56	4.92	4.56	4.56	4.56	4.56	4.56	4.56	4.99	4.56
ENST00000487053.5	6.68	7.03	6.34	6.9	7.74	6.41	6.82	6.25	6.58	6.79	7.53	6.35	6.26	5.85	7.92	7.72	6.04	6.68	6.24	6.89	6.98	6.83	6.59	6.15
ENST00000502470.5	4.56	5.07	4.56	5.04	4.56	4.56	4.56	5.38	4.56	4.56	5.53	5.04	5.15	5.44	4.56	5.19	4.94	4.56	5.75	4.56	5.41	4.56	5.78	5.13
ENST00000378712.5	4.56	5.51	6.9	5.51	4.56	4.56	6.39	5.86	5.8	4.56	5.94	4.56	5.51	4.56	6.08	5.71	4.56	5.5	4.56	5.54	4.56	5.84	6.02	6.25
ENST00000507082.1	6.38	6.36	4.56	6.18	5.7	6.18	5.53	6.59	6	5.75	6.4	5.24	6.11	5.72	6.22	5.36	6.12	5.11	6.72	5.73	5.72	5.95	6.45	6.1
ENST00000463492.1	5.09	4.56	5.36	4.56	4.56	5.27	4.56	4.56	4.56	5.04	5.25	5.43	5.64	5.25	5.33	4.56	4.83	5.37	4.56	5.03	5.14	5.34	4.56	4.56
ENST00000510793.5	5.09	5.07	5.36	5.12	5.63	5.63	4.56	4.85	5.01	5.24	5.16	4.56	5.26	4.56	5.15	5.36	5.03	4.99	5.14	5.22	4.56	4.93	5.3	4.84
ENST00000504599.5	4.56	5.77	4.56	4.56	4.56	5.27	4.56	4.56	4.56	6.36	4.56	4.56	4.56	4.56	4.56	5.81	4.56	5.44	5.29	5.77	5.55	4.56	6.79	4.56
ENST00000507229.5	5.73	6.46	5.44	5.72	5.93	6.09	6.1	6	6.17	5.65	6.68	6.03	6.43	6.36	6.81	6.47	6.04	6.33	6.27	6.43	6.23	6.35	6.35	6.66
ENST00000506488.5	4.56	6.4	4.56	5.29	4.56	4.56	5.36	6.25	5.89	5.24	6.27	5.55	6.32	6.02	6.3	6.43	5.41	6.04	5.9	5.99	6.34	6.22	6.41	6.17
ENST00000512004.1	5.21	6.21	4.56	5.29	5.29	5.14	5.58	6.1	5.87	5.83	5.86	5.62	6.01	5.67	5.6	5.94	5.32	5.53	5.7	5.69	5.77	5.76	5.94	5.8
ENST00000508455.1	5.55	6.05	4.92	5.43	5.29	4.56	5.42	5.95	5.72	5.55	5.94	5.39	5.83	5.59	6.08	6	5.53	5.41	5.55	5.54	5.64	5.76	5.85	5.13
ENST00000514234.5	4.56	4.56	4.56	4.56	4.56	4.56	6.48	6.44	5.45	5.18	6.35	4.56	5.67	5.29	5.87	5.94	5.6	6.01	5.9	5.64	5.61	5.79	4.56	4.56
ENST00000467597.1	5.21	6.07	5.68	5.34	5.35	5.47	5.67	5.7	6.11	5.55	5.86	5.59	6.19	6.11	6.28	6.13	5.45	5.62	5.52	5.54	6.09	5.62	5.75	5.86
ENST00000508148.1	4.94	4.56	4.56	4.95	4.56	4.97	4.56	4.97	5.19	5.04	5.73	5.12	5.15	5.25	5.28	5.07	5.16	5.41	5.38	5.22	5.41	5.38	5.41	5.45
ENST00000486072.1	5.73	5.28	4.92	4.56	4.86	5.14	4.56	5.38	5.87	5.04	5.47	5.04	6.01	5.56	5.48	5.79	4.56	5.05	5.45	4.56	5.51	5.42	5.51	5.19
ENST00000505370.1	5.09	6.17	4.56	5.39	4.98	5.27	5.21	6.1	6.09	5.39	6.21	5.43	6.09	5.97	6.38	6.36	5.83	5.95	5.61	4.56	6.31	5.91	5.94	4.56
ENST00000473511.5	4.56	6.87	6.22	5.89	6.06	5.7	6.07	6.47	6.22	5.69	4.56	5.43	6.37	6.08	7.23	6.17	5.72	6.49	5.85	6.56	6.67	6.94	6.05	6.34
ENST00000464570.1	5.93	5	5.68	5.12	5.93	5.7	5.36	5.47	5.89	5.78	5.98	5.72	5.93	5.74	5.71	4.56	4.56	5.41	5.75	5.22	4.56	4.56	6.7	6.23
ENST00000483015.1	5.98	6.08	5.68	5.66	5.35	4.56	5.36	5.95	5.98	4.56	5.33	5.39	5.75	6.14	6.42	6.02	5.45	6.11	5.08	5.64	5.95	5.76	6.07	6.08
ENST00000511910.1	4.56	4.56	4.56	4.56	4.56	4.56	4.56	4.56	4.93	5.04	4.56	4.56	4.56	4.56	4.56	4.56	4.56	4.56	5.08	4.56	4.56	4.56	4.56	4.56
ENST00000470373.1	5.21	5.86	5.28	5.39	5.59	6.04	5.36	5.43	5.8	5.11	5.69	5.24	5.7	5.53	5.98	5.23	4.56	5.74	5.19	5.73	5.72	5.68	5.71	5.74
ENST00000472264.1	4.56	5	4.92	5.04	5.08	5.14	4.89	4.85	4.82	4.56	5.05	4.84	5.35	4.98	4.85	4.92	4.94	5.47	5.08	5.13	5.37	5.3	5.16	4.56
ENST00000356026.10	4.56	4.56	4.56	5.24	4.56	4.56	5.91	5.8	4.56	5.51	4.56	4.56	4.56	5.69	6.06	6.56	5.6	6.66	4.56	4.56	4.56	6.33	4.56	4.84
ENST00000512731.5	5.31	5.41	5.28	4.84	5.59	5.14	5.21	5.27	6.02	5.24	5.82	5.24	5.85	5.64	5.48	5.4	5.22	5.21	6.04	4.89	6.03	5.74	5.35	5.57
ENST00000378675.7	5.4	5.19	5.28	4.56	5.35	4.56	5.58	5.33	5.41	4.56	5.4	5.29	5.26	5.16	5.48	5.66	5.16	4.56	5.29	5.54	5.75	4.56	5.46	5.77
ENST00000479814.5	4.56	4.56	4.56	4.56	4.56	4.56	5.58	4.56	4.56	4.56	4.56	4.56	4.56	5.11	4.56	4.56	4.56	4.56	4.56	4.56	4.56	4.56	4.56	4.56
ENST00000503792.1	4.56	4.56	4.56	4.56	4.56	4.56	4.56	4.97	4.56	4.56	4.56	4.56	4.93	4.98	4.56	4.56	4.56	4.91	4.56	4.56	4.56	5.01	4.56	4.56
ENST00000489782.1	4.56	5.24	4.56	4.56	4.56	4.56	4.56	4.56	4.56	4.95	4.56	4.56	4.56	4.56	5.38	4.56	4.56	4.56	5.14	4.56	4.56	4.56	4.56	4.56
ENST00000486400.1	4.56	5.13	4.56	4.56	4.98	4.97	5.02	4.56	4.82	4.56	4.56	4.95	4.93	4.98	4.85	4.92	5.03	4.91	4.56	4.56	5.29	4.56	4.56	5.19
ENST00000490017.1	5.21	4.92	5.57	5.24	5.4	4.56	5.29	5.27	5.52	4.56	5.47	5.39	5.21	4.91	5.43	5.6	4.94	5.11	5.45	4.56	5.29	5.08	5.46	5.25
ENST00000341832.11	8.59	6.88	7.82	7.29	7.96	7.43	8.03	7.91	8.12	7.37	8.54	7.74	6.85	6.04	7.83	7.98	7.66	7.86	7.72	7.75	7.69	7.64	9.14	8.1
ENST00000407249.7	8.49	8.67	8.44	7.88	8.99	8.8	8.16	8.62	8.35	8.17	9.15	8.53	8.56	8.74	9.14	8.89	7.94	8.92	8.57	8.67	8.78	9.14	9.2	8.87
ENST00000340677.9	4.56	4.56	7.24	6.57	7.89	4.56	7	4.56	4.56	5.51	4.56	4.56	6.77	4.56	4.56	7.49	4.56	4.91	4.56	4.56	6.94	5.14	6.41	4.56
ENST00000611150.3	4.56	4.56	4.56	6.6	4.56	4.56	7.46	4.56	6.72	4.56	4.56	4.56	4.56	4.56	4.56	7.18	4.56	6.61	4.56	6.64	6.25	4.56	5.88	4.56
ENST00000615951.4	6.38	7.51	4.56	6.4	7.29	6.73	6.82	7.54	7.45	7.82	7.89	7.18	7.74	7.4	7.73	6.04	7.12	7.86	7.38	7.05	7.55	7.04	8.29	7.46
ENST00000626918.2	4.56	5.6	5.36	5.83	5.29	4.56	5.36	4.56	5.87	4.56	5.82	5.69	5.85	4.56	5.33	5.6	5.45	5.62	5.08	4.56	5.67	6.22	5.67	4.56
ENST00000629289.2	6.66	6.89	6.48	6.71	6.86	4.56	6.13	6.98	6.31	6.41	7.24	6.33	6.45	6.8	6.76	6.87	6.75	6.93	6.98	7.04	7.08	6.68	6.57	6.66
ENST00000629312.2	5.55	5.41	5.44	5.81	5.35	7.17	5.72	6.33	5.37	6.01	6.12	6.58	5.8	5.97	6.57	6.41	4.56	6.35	5.55	6.56	6.25	4.56	6.62	6.76
ENST00000341028.8	6.1	6.12	4.56	4.84	5.35	5.83	4.56	5.86	6.17	5.88	6.53	6.08	5.64	5.79	6.4	4.92	5.66	6.06	5.87	5.69	5.91	6.2	6.02	6.23
ENST00000607013.1	4.56	4.56	4.56	4.56	5.29	4.56	4.56	5.38	4.56	4.56	4.56	4.56	4.56	4.56	4.56	4.56	5.22	4.56	4.93	4.56	4.56	4.56	5.23	4.56
ENST00000614300.4	5.67	6.36	6.43	6.05	6.51	6.22	5.98	6.44	6.31	6.03	6.89	6.05	6.27	6.45	6.47	6.36	6.34	5.99	6.8	6.43	6.07	6.4	6.26	6.04
ENST00000617444.5	9.63	9.97	9.85	9.43	10.31	9.57	9.73	9.97	10.35	10.13	10.62	10.04	10.38	9.4	9.78	10.61	9.57	10.22	9.81	9.86	10.11	10.22	10.5	9.86
ENST00000611123.1	10.8	10.87	10.15	10.22	10.9	10.64	10.43	10.9	10.55	10.39	11.1	10.7	10.77	10.49	10.98	11.15	10.05	10.73	10.83	10.48	10.77	10.43	10.86	10.45
ENST00000480991.1	6.68	7.52	6.56	6.6	6.47	7.38	7.13	7.23	7.44	7.16	7.43	6.83	7.19	7.59	7.24	7.63	7.25	7.14	7.36	6.95	7.42	7.24	7.49	7.3
ENST00000481276.1	6.53	6.83	6.4	6.64	6.34	6.26	6.71	6.69	6.78	6.51	6.85	6.26	6.86	6.88	6.63	6.68	6.63	6.41	7.09	6.38	6.79	6.68	6.65	6.33
ENST00000596308.1	6.78	6.96	6.72	6.64	6.86	6.38	6.7	6.76	6.87	6.9	6.97	6.6	7.15	7.28	6.93	6.8	6.72	6.93	7.44	7.31	7.03	7.58	6.61	6.84
ENST00000597891.1	6.28	6.19	6	5.66	6.01	6.13	6.01	6.07	5.87	6.33	5.98	5.99	6.07	6.35	6.01	5.94	5.9	6.11	6.59	6.34	6.18	6.4	6.33	5.86
ENST00000234610.5	5.98	5.57	5.88	5.89	6.18	5.83	5.72	5.06	6.13	5.75	6.4	6.18	6.15	6.22	5.21	6	5.56	4.56	5.83	5.73	6.13	5.42	5.91	4.56
ENST00000404249.8	7.79	8.68	8.41	8.03	8.88	8.55	8.63	9.18	8.69	8.11	9.02	8.83	8.6	7.96	9.12	8.77	8.15	8.99	8.43	8.65	8.83	8.74	9.41	8.93
ENST00000463652.5	4.56	4.56	4.56	4.56	4.56	4.56	4.56	4.56	4.56	4.56	5.33	4.56	4.56	5.61	4.56	4.56	5.22	4.56	4.56	4.56	4.56	4.56	4.56	4.56
ENST00000356937.7	4.56	5.54	5.36	4.56	5.29	4.56	4.56	5.47	5.29	5.43	5.33	5.43	5.39	5.25	5.6	5.19	5.22	6.09	5.41	5.49	5.64	4.56	6.1	5.68
ENST00000378638.6	4.56	4.56	4.56	4.56	4.56	4.56	4.56	4.56	4.56	4.56	4.56	5.47	4.56	4.56	4.56	4.56	4.56	4.56	4.56	4.56	4.56	4.56	4.56	5.31
ENST00000509982.5	4.56	4.56	4.56	4.56	4.56	4.97	4.56	4.56	4.56	4.56	4.56	4.56	4.56	4.56	4.56	5.28	4.56	4.56	4.56	4.56	5.67	4.56	4.56	4.56
ENST00000357760.6	4.56	4.56	4.56	5.12	5.16	5.55	5.53	4.56	4.56	4.56	4.56	4.56	4.56	4.98	4.56	5.19	4.56	4.56	4.56	4.56	4.56	5.42	4.56	4.56
ENST00000378633.5	4.56	4.56	4.56	4.56	4.56	5.88	4.56	4.56	4.56	4.56	4.56	5.55	5.15	4.56	5.38	4.56	4.56	4.56	4.56	5.89	4.82	4.56	5.85	5.57
ENST00000478901.1	5.79	6.45	5.88	5.66	6.16	5.76	6.07	6.39	6.44	6.14	6.5	5.94	6.31	5.76	6.62	6.44	5.98	5.97	6.29	5.89	6.44	6.49	6.72	6.34
ENST00000468397.1	4.56	4.56	4.56	4.56	4.56	4.56	4.89	5.06	5.08	4.56	4.56	4.56	4.56	4.91	4.56	4.56	4.56	4.56	4.56	4.56	4.56	4.56	4.99	5.4
ENST00000491311.1	5.21	5.54	5.18	5.18	5.77	4.56	4.56	5.21	4.93	4.56	5.25	5.59	5.78	5.25	5.71	5.68	4.56	5.41	5.49	4.56	5.55	5.3	5.55	5.05
ENST00000468800.5	4.56	4.56	4.56	4.56	4.56	4.56	4.56	5.27	5.08	4.56	5.4	4.56	4.56	4.56	5.15	4.56	4.56	4.56	4.56	5.22	4.56	5.08	5.41	5.25
ENST00000464748.1	4.56	4.56	4.92	4.56	4.56	4.56	4.56	4.56	4.56	4.56	4.56	4.84	4.56	4.56	4.56	4.56	4.56	4.56	4.56	4.56	4.92	4.56	4.56	4.56
ENST00000489300.1	4.56	5.28	4.56	5.04	4.98	4.56	4.56	5.6	5.08	4.56	5.16	4.56	4.56	4.56	4.56	4.56	4.56	4.56	4.56	5.3	5.69	5.3	5.63	4.56
ENST00000492390.5	4.56	6.07	5.07	4.56	4.56	5.7	5.42	6.19	6.08	5.29	5.91	4.56	5.09	5.74	6.13	5.92	5.63	6.01	5.83	5.3	6.29	6.04	5.85	6.29
ENST00000474916.1	5.73	6.1	5.57	5.99	6.34	4.56	5.98	5.83	6.53	6.14	7.04	5.94	6.61	5.72	6.69	6.58	5.9	6.02	6	5.96	6.26	6.42	6.47	6.19
ENST00000479362.1	6.44	6.4	5.96	6.1	6.52	5.88	5.76	6.27	6.27	6.49	6.87	6.35	6.32	5.85	6.74	6.36	6.02	5.79	6.22	6.5	6.69	5.91	6.67	6.43
ENST00000498810.1	5.55	6.29	5.36	5.99	6.18	5.99	5.29	6	6.22	6.03	6.15	6.29	6.03	5.72	6.06	6	5.9	6.22	6.14	6.06	6.25	6.2	5.78	6.15
ENST00000487462.1	5.73	5.41	5.68	5.55	5.29	5.47	5.58	5.56	5.67	5.62	5.58	5.89	5.31	5.56	5.52	5.36	5.37	5.47	5.49	5.77	5.69	5.46	5.51	5.61
ENST00000401096.2	5.55	5.51	5.18	5.24	5.63	5.14	5.36	5.52	5.64	5.39	5.91	5.62	5.43	5.25	5.38	5.54	5.16	5.74	5.29	5.64	5.29	4.93	5.55	5.45
ENST00000598846.1	8.9	9.18	8.56	8.7	9.57	8.97	8.62	9.05	9.09	8.69	9.47	9.49	9.29	8.37	9.32	9.16	8.7	8.85	9	8.94	9.25	8.79	8.87	8.95
ENST00000577672.1	5.09	5.37	5.44	5.04	5.5	4.97	5.13	5.33	5.08	5.24	5.16	5.47	5.31	4.91	5.43	5.23	5.32	5.29	5.29	4.89	5.14	5.2	5.41	5.25
ENST00000417099.1	7.15	7.71	7.8	7.63	8.3	7.63	7.86	8.18	7.88	7.42	7.93	7.7	8.3	7.35	8.24	7.98	7.34	7.65	7.72	7.68	7.87	7.53	7.45	7.4
ENST00000424604.1	5.21	5.63	5.63	5.62	5.98	4.97	5.76	5.6	5.64	5.55	5.73	5.83	5.99	5.21	5.75	5.6	5.6	5.53	5.52	5.49	6.03	5.56	5.41	5.25
ENST00000418950.2	5.61	4.92	4.56	4.56	5.35	4.56	4.56	4.85	4.56	5.11	4.56	5.47	5.09	4.56	4.56	5.6	4.56	4.56	5.33	5.54	4.56	4.56	5.16	4.56
ENST00000647043.1	7.37	7.37	6.51	6.99	7.33	7.09	7.3	7.14	7.54	7.19	6.68	6.88	7.54	6.16	7.49	7.9	7.12	7.34	7.37	7.26	7.22	7.27	7.26	7.45
ENST00000475229.2	6.86	6.73	6.8	6.81	7	6.38	7.1	6.76	6.82	7.04	7.25	6.98	7.31	6.81	6.97	6.98	6.61	6.86	7.11	7	7.03	6.59	6.69	6.98
ENST00000246421.4	5.61	6.59	4.56	6.28	6.83	5.99	6.1	6.84	5.94	5.43	6.45	6.67	5.83	5.47	7.27	6.36	6.51	6.33	6.86	6.29	6.4	5.25	6.31	5.74
ENST00000643943.1	6.1	4.56	6.18	6.84	6.01	5.88	4.56	6.1	6.58	6.9	6.82	7.36	6.63	6.36	5.52	6.73	6.29	7.13	6.17	6.31	6.97	6.02	5.08	6.54
ENST00000341426.9	10.4	9.95	10.16	10.16	10.52	10.38	10.47	10.07	9.86	9.58	11.02	9.58	9.82	8.91	10	10.64	9.14	10.29	9.62	9.96	9.76	9.64	10.68	10.17
ENST00000341991.7	9.1	9.46	8.7	8.8	9.66	9.64	9.58	10.45	9.88	9.1	9.36	10.19	9.78	9.75	10.55	9.78	9.75	10.14	9.31	9.25	9.5	9.89	10.97	10.25
ENST00000378625.5	6.86	7.93	7.16	7.24	7.9	6.86	7.09	7.44	7.58	7.2	7.81	7.57	7.73	8.37	8.21	8.48	8.27	8.66	8.12	7.89	8.14	8.15	8.27	8.41
ENST00000342348.9	6.28	7.3	6.53	6.99	6.78	7.02	7.52	7.74	7.23	6.64	8.13	6.89	7.69	7.14	8.03	7.24	7.3	7.13	7.23	7.68	7.33	7.15	7.81	7.72
ENST00000498806.1	4.56	4.82	4.92	4.56	5.08	4.97	4.89	5.06	5.01	4.95	5.05	4.95	4.82	4.91	5.07	5.07	5.16	5.11	5.08	4.89	5.33	5.08	4.86	4.84
ENST00000469045.5	5.09	5	4.56	4.56	5.16	5.55	5.13	5.21	4.93	5.34	5.4	5.29	4.93	5.29	5.64	5.07	4.56	4.99	4.93	4.56	5.14	5.01	4.56	5.13
ENST00000480499.5	4.56	4.56	5.07	4.56	4.56	4.56	5.29	4.56	4.56	4.56	5.53	4.95	4.56	5.47	4.56	5.07	5.03	5.11	4.56	5.03	5.19	5.14	5.23	4.56
ENST00000497747.5	5.31	4.82	5.63	4.56	5.7	5.37	5.67	4.97	4.56	4.56	6.05	5.51	4.93	4.98	6.06	4.56	5.98	4.91	4.93	5.49	5.69	4.56	6.37	5.13
ENST00000477235.5	5.79	6.6	6	5.72	5.87	5.88	5.8	6.12	6.51	6.05	6.85	5.69	6.73	6.32	6.85	6.43	5.83	6.06	6.39	5.93	6.79	6.52	6.93	6.98
ENST00000489538.1	4.56	4.56	4.56	4.95	5.23	5.14	4.56	4.56	4.56	4.56	5.05	4.56	4.56	4.91	4.56	4.56	4.56	4.91	4.56	4.56	4.56	4.56	4.56	4.56
ENST00000497615.1	5.4	6.16	4.56	5.94	5.5	5.55	4.56	6.1	5.72	5.86	5.94	4.56	5.78	5.89	6.22	5.92	5.37	6.01	5.64	5.77	5.87	6.17	5.71	6.04
ENST00000497186.5	4.56	4.92	4.56	4.56	4.56	4.56	4.56	4.56	4.93	4.56	4.56	5.04	4.56	5.16	5.07	4.56	4.56	5.11	4.93	5.03	4.56	5.25	5.23	4.56
ENST00000492845.6	6.21	6.61	6.51	6.05	6.36	5.88	6.5	6.66	6.44	6.22	6.27	6.22	6.24	6.67	6.91	6.59	6.7	6.84	6.73	6.68	7.25	6.94	7.11	7.06
ENST00000492768.5	5.73	5.81	4.56	5.29	5.77	4.97	5.72	5.8	6.15	5.78	5.25	5.81	5.95	6.06	6.24	6.25	6.18	6.14	5.61	5.73	6.23	5.84	6.78	6.31
ENST00000460602.5	5.67	6.08	4.56	4.95	5.23	5.37	5.13	5.95	5.64	5.62	6.02	5.89	5.75	5.69	6.34	5.81	5.69	5.74	6.14	5.54	5.77	6	6.41	5.94
ENST00000464373.1	5.67	6.07	5.36	5.83	6.27	5.7	6.04	6.35	6.18	6.12	6.45	6.2	6.15	6.35	6.43	6.43	5.98	6.43	5.96	5.93	6.43	6.42	6.5	6.4
ENST00000480542.1	5.31	5.48	5.18	4.95	4.98	5.55	5.29	5.06	5.24	5.04	5.47	4.95	5.21	5.16	5.52	5.51	5.56	5.41	5.41	5.13	5.48	5.68	5.41	5.45
ENST00000610897.4	8.67	8.22	8.31	8.61	8.99	8.13	8.24	8.59	8.35	8.49	8.95	8.43	8.63	7.97	8.75	8.17	8.23	8.85	8.37	9.04	8.44	8.73	8.73	9.02
ENST00000615252.4	4.56	4.56	5.88	4.56	5.63	4.56	4.56	4.56	4.56	5.72	4.56	4.56	4.56	4.56	5.68	4.56	4.56	4.56	5.67	4.56	5.45	5.56	4.56	5.61
ENST00000378609.9	12.36	11.84	12.07	11.71	12.48	12.46	12.44	12.4	11.9	11.94	12.61	12.44	12.05	11.83	12.34	12.45	11.87	12.56	12	12.13	12.04	12.05	12.88	12.33
ENST00000461893.5	6.82	7.23	6.74	7.15	6.76	6.96	6.91	6.92	7.26	6.94	7.48	6.98	7	7.27	7.17	6.99	7.19	7.15	6.8	6.86	7.39	7.35	6.9	7.15
ENST00000471354.1	7.33	7.01	7.11	7.29	6.93	6.91	6.75	6.66	6.8	6.93	7.27	6.88	6.95	6.65	6.75	7.01	7.18	6.76	6.62	6.98	6.31	7.01	6.47	7.09
ENST00000439272.6	5.09	5.13	5.18	4.95	5.8	5.27	5.8	5.38	5.14	4.56	5.53	5.24	5.21	5.5	5.07	5.19	5.03	5.44	5.24	5.3	5.69	5.34	5.55	5.25
ENST00000434686.6	7.15	6.93	6.84	6.83	7.09	7.19	6.64	6.8	6.84	6.8	7.31	6.35	7.09	6.78	6.6	7.09	6.72	6.82	6.06	7.18	7.06	6.68	6.73	7.05
ENST00000437146.1	6.63	6.21	6.7	6.4	6.54	5.63	6.5	6.54	6.17	6.36	6.09	6.49	5.85	6.36	6.59	6.9	6.24	6.59	6.26	6.36	6.98	6.4	6.94	6.21
ENST00000607589.1	6.5	6.21	6.43	5.83	6.21	5.83	6.39	5.97	6.39	6.36	6.38	6.28	6.11	6.19	5.9	5.83	6.12	5.76	6	6.36	6.07	6.17	6.12	5.64
ENST00000472614.2	5.61	5.44	5.28	5.96	5.23	6.22	5.21	5.38	5.33	5.51	5.58	5.12	5.47	5.5	5.28	5.71	5.37	5.41	5.7	5.22	5.77	5.65	4.56	5.45
ENST00000412228.1	5.61	5.63	5.36	5.66	5.45	5.47	5.53	5.52	5.91	5.69	5.86	5.78	5.51	5.4	5.71	5.92	5.56	5.74	5.75	5.96	5.75	5.53	5.67	5.45
ENST00000378604.3	4.56	4.92	4.56	4.84	4.56	4.56	4.56	4.56	4.56	4.56	5.05	4.56	4.56	4.56	4.56	4.56	4.94	4.56	5.14	4.56	4.92	4.82	4.56	4.56
ENST00000307786.8	4.56	4.56	4.56	4.56	4.56	4.56	4.56	4.56	4.56	4.56	4.56	4.56	4.56	4.98	4.56	4.56	4.56	4.8	4.56	4.56	4.56	4.56	4.56	4.84
ENST00000482402.1	4.94	5.13	4.56	5.04	5.08	4.56	4.56	4.97	5.19	4.84	4.56	4.84	5.39	4.98	5.21	4.56	4.56	5.11	5.14	4.56	5.29	5.14	5.23	4.84
ENST00000462293.1	4.56	4.56	4.92	4.56	4.56	4.56	4.56	4.56	4.56	4.56	4.56	4.56	4.56	4.56	4.56	4.81	4.56	4.56	4.56	4.56	4.56	4.56	4.56	4.56
ENST00000378602.3	6.06	5.41	5.51	4.56	5.59	5.27	5.21	4.56	5.37	4.56	5.53	5.29	5.21	5.37	6.08	5.36	5.16	5.53	5.08	5.49	5.33	5.42	4.56	5.19
ENST00000310991.8	4.56	5.95	5.57	5.86	5.66	6.13	6.46	6.39	5.94	6.12	5.82	6.29	5.26	5.72	5.56	6.17	5.56	6.11	5.75	5.69	6.05	5.84	6.17	5.49
ENST00000470931.2	4.56	4.56	4.92	4.56	4.98	4.56	5.02	4.85	4.56	5.34	5.05	4.56	4.56	4.56	4.56	4.56	4.56	5.16	4.82	4.56	4.82	4.93	4.56	4.56
ENST00000602604.1	4.56	5	4.56	5.12	4.56	4.97	5.13	5.06	5.08	5.04	4.9	4.95	5.02	5.11	4.85	5	4.56	4.91	4.93	5.37	5.08	4.82	5.46	4.84
ENST00000416272.1	4.56	4.82	4.56	4.56	4.98	4.56	5.13	4.56	4.56	4.56	4.9	4.56	4.56	4.8	4.85	4.56	4.94	4.56	4.56	4.56	4.56	5.01	4.56	4.84
ENST00000642590.1	4.56	4.82	4.56	4.56	4.98	4.56	4.56	4.56	4.93	4.56	4.56	4.56	4.82	4.56	4.56	4.56	4.56	4.56	4.56	4.56	4.56	4.56	4.56	4.56
ENST00000464311.5	4.56	4.56	4.56	4.56	4.56	4.56	4.56	4.85	4.56	4.56	4.56	4.56	4.56	4.56	4.56	4.56	4.56	4.56	4.56	4.56	4.56	4.56	4.86	4.56
ENST00000412120.2	4.56	4.56	4.56	4.56	4.56	4.56	4.89	4.56	4.56	4.84	4.56	4.84	4.56	4.56	4.56	4.56	4.56	4.56	4.56	4.56	4.56	4.56	4.56	4.56
ENST00000493316.5	4.56	4.56	4.56	4.56	4.56	4.56	4.56	4.56	4.56	4.56	4.56	4.56	4.56	4.8	4.56	4.56	4.56	4.56	4.56	4.56	4.56	4.56	4.56	4.56
ENST00000270720.11	6.21	6.08	6.15	6.1	6.27	6.18	6.1	6.19	6.37	6.33	6.27	6.36	6.19	6.47	6.28	5.96	6.73	5.95	6.12	6.36	6.15	6.24	6.2	6.06
ENST00000378592.1	5.98	6.1	5.96	6.33	6.11	6.13	6.13	6.12	6.34	6.27	6.12	6.2	6.07	6.26	6.11	5.9	6.42	6.04	6.1	6.09	6.03	6.02	5.91	6.17
ENST00000378590.4	5.67	5.44	5.96	5.75	5.63	4.97	5.48	5.67	5.45	5.47	5.69	5.34	5.47	5.59	5.28	5.44	5.56	5.44	5.7	5.43	5.41	5.42	5.16	5.25
ENST00000443930.1	5.98	5.54	5.79	5.81	5.45	5.63	5.8	5.77	6	5.94	5.86	5.89	5.73	5.81	5.71	5.71	5.78	5.64	5.64	5.81	5.58	5.71	5.55	5.68
ENST00000659674.1	4.56	4.56	4.56	4.56	4.56	4.56	4.56	4.56	4.56	4.56	4.56	4.84	4.56	4.56	4.56	4.56	4.56	4.56	4.56	4.56	4.56	4.56	4.56	4.56
ENST00000638411.1	4.56	4.56	4.56	4.56	4.56	4.56	4.56	4.56	4.93	4.56	4.56	4.56	4.56	4.56	4.56	4.81	4.56	4.56	4.56	4.56	4.56	4.56	4.56	4.56
ENST00000378585.7	4.56	4.56	4.56	4.56	4.56	4.56	4.56	4.56	4.82	4.56	4.56	4.56	4.56	4.56	4.56	4.92	4.94	4.56	5.14	4.56	4.56	4.56	4.56	4.56
ENST00000639935.1	4.56	4.56	4.56	4.56	4.98	4.56	4.56	4.56	4.56	4.56	4.56	4.84	4.56	4.8	4.97	4.56	4.56	4.56	4.82	4.56	4.82	4.56	4.56	4.56
ENST00000640030.1	4.56	4.56	4.56	4.56	4.56	4.56	4.89	4.56	4.56	4.56	4.56	4.95	4.82	4.56	4.56	4.56	4.56	4.56	4.56	4.56	4.56	4.56	4.56	4.56
ENST00000639625.1	4.56	4.56	4.56	4.95	4.56	4.56	4.56	4.56	4.82	4.56	4.56	4.56	4.56	4.91	4.85	4.56	4.83	4.56	4.82	4.89	4.56	4.56	4.56	4.56
ENST00000639777.1	4.56	4.56	4.56	4.56	4.56	4.56	4.56	4.56	4.56	4.56	4.56	4.56	4.56	4.8	4.56	4.56	4.56	4.56	4.56	4.56	5.01	4.56	4.56	4.56
ENST00000638763.1	4.56	4.56	4.92	4.56	4.56	4.97	4.56	4.56	4.56	4.84	4.56	4.56	4.56	4.56	4.85	4.56	4.56	4.56	4.56	4.56	4.56	4.56	4.56	4.56
ENST00000639070.1	6.95	6.91	6.94	7.2	6.82	6.96	6.78	6.78	6.82	7.02	6.64	7.11	6.74	6.91	6.47	6.74	6.98	6.8	7.01	7.04	6.9	6.87	6.73	6.79
ENST00000640892.1	4.56	4.56	4.56	4.56	4.56	4.56	4.56	4.56	4.56	4.56	4.56	4.56	5.47	4.56	4.56	4.56	4.56	4.56	4.56	4.56	4.56	4.56	4.56	4.56
ENST00000640688.1	4.56	4.82	4.56	4.84	4.56	4.56	4.56	4.56	4.56	4.56	4.56	4.56	4.56	4.56	4.56	4.56	4.56	4.56	4.56	4.56	4.56	4.56	4.86	4.56
ENST00000445600.1	5.09	4.82	4.56	4.56	4.56	4.97	4.56	4.56	4.56	4.56	4.9	4.56	4.56	4.56	5.15	4.56	4.56	4.56	4.56	4.89	4.92	4.93	4.56	4.56
ENST00000449154.1	4.94	4.56	4.56	4.95	4.86	5.14	4.89	4.85	4.93	4.95	5.05	4.84	5.09	4.91	4.56	4.56	4.94	4.56	4.93	5.03	4.56	4.56	4.99	4.84
ENST00000378567.8	8.46	8.72	8.94	8.68	9.34	8.91	9	9.26	8.79	8.61	9.56	8.94	8.68	8.06	9.46	9.15	7.88	9.33	8.39	8.69	8.43	8.54	9.78	9.16
ENST00000468310.5	5.31	4.56	5.18	5.18	4.98	4.56	4.56	4.56	4.56	5.04	4.56	4.56	4.56	4.98	4.56	4.92	5.16	4.56	5.01	5.22	5.14	5.14	4.56	4.96
ENST00000484419.1	5.67	5.33	5.18	5.55	5.29	5.47	5.53	5.6	5.24	5.39	5.69	5.39	5.35	5.29	5.07	5.28	5.27	5.37	5.41	5.93	5.24	5.25	5.08	5.49
ENST00000503297.1	5.21	5.07	5.18	5.34	4.86	5.47	5.21	5.63	5.24	5.29	5.53	4.95	5.21	5.16	5.21	5	5.32	5.29	5.08	4.89	4.56	5.01	5.23	5.36
ENST00000479566.5	5.4	5.66	5.36	5.51	5.16	5.47	5.48	5.74	5.7	5.11	6.09	5.65	5.39	5.59	5.78	5.76	5.66	5.41	5.73	5.54	5.48	5.56	5.71	5.8
ENST00000466651.5	5.31	5.13	4.92	5.24	5.08	5.14	5.21	4.97	5.14	5.04	5.25	5.18	5.43	5.4	4.85	5.28	5.41	5.11	5.38	5.43	5.08	5.25	5.55	5.4
ENST00000400921.6	6.38	6.29	5.44	6.05	6.29	6.22	6.27	6.49	5.96	6.62	7.11	6.33	6.09	5.91	6.6	5.81	6.51	6.31	6.1	6.48	6.29	6.42	6.31	6.48
ENST00000495347.5	5.67	5.48	5.57	5.29	5.45	5.37	5.21	5.52	5.45	5.18	5.58	5.04	5.43	5.16	5.52	5.44	5.22	5.59	5.24	5.3	5.19	5.01	5.3	5.31
ENST00000461106.6	5.73	6.16	4.56	5.89	5.77	4.56	6.13	5.95	5.85	5.39	6.48	6.31	6.26	5.21	6.55	5.6	5.93	5.81	6.35	6.41	6.63	5.65	5.63	6.06
ENST00000461465.5	4.56	5.13	5.07	5.34	5.66	5.27	5.21	4.56	5.24	5.55	5.64	4.95	5.26	4.56	5.21	5.23	5.22	4.91	5.08	5.3	5.41	4.93	5.23	5.05
ENST00000470596.5	5.09	5.44	4.92	5.29	4.98	5.14	4.89	5.33	5.24	5.34	5.33	5.24	5.09	5.29	5.52	5.47	4.56	5.11	5.33	5.13	5.29	5.08	5.3	5.25
ENST00000496325.5	5.55	5.44	5.96	5.24	5.54	5.63	5.36	5.56	5.45	5.11	6.05	5.51	5.35	5.29	6.06	5.76	5.53	5.29	5.29	5.49	5.55	5.2	5.46	5.19
ENST00000481140.5	5.4	5.71	5.83	5.12	5.45	5.94	6.04	5.74	5.82	5.47	5.91	5.43	5.78	5.5	5.81	5.76	5.63	5.69	5.75	5.77	5.37	5.42	5.46	5.71
ENST00000482686.5	4.56	4.56	4.56	5.34	4.56	4.56	5.21	5.06	4.56	5.29	4.56	5.24	5.02	4.56	5.43	4.56	4.94	4.91	4.82	5.13	4.92	5.08	5.46	5.68
ENST00000486681.5	5.48	5.19	5.07	4.95	5.4	5.63	5.13	5.06	5.61	5.18	5.58	5.18	5.61	5.33	4.56	5.83	4.94	5.05	4.56	5.3	4.56	5.01	5.41	5.36
ENST00000470986.5	5.31	5.63	4.56	5.66	5.59	5.7	5.63	5.7	4.93	5.62	5.47	5.55	5.51	5.33	4.97	5.63	5.22	5.25	5.14	5.64	5.75	5.42	5.3	5.25
ENST00000470511.5	5.67	4.92	5.07	5.29	5.08	4.56	5.67	5.33	5.14	5.04	5.05	5.04	5.31	5.05	5.33	5.23	5.45	4.91	5.49	5.13	5.29	4.56	5.71	4.56
ENST00000471018.6	4.94	5.13	4.92	5.18	5.23	5.14	5.29	4.97	4.82	4.95	5.05	5.18	4.93	5.11	5.28	5.13	4.94	5.11	4.82	4.89	5.01	4.93	4.99	4.96
ENST00000466352.5	4.56	5.13	4.56	4.56	4.98	4.56	4.56	5.06	4.93	4.95	4.56	4.56	4.82	4.56	4.85	4.92	4.83	4.56	4.93	4.89	5.19	5.01	4.86	5.36
ENST00000497183.5	4.56	4.56	5.44	4.84	4.56	4.56	4.56	4.97	4.93	4.56	4.9	4.56	4.56	4.56	4.85	4.56	4.56	4.56	4.56	4.56	5.19	5.14	5.08	4.56
ENST00000419838.6	5.09	4.82	4.56	4.56	4.56	4.56	4.56	4.85	4.56	4.56	4.56	4.95	4.56	4.56	4.85	4.81	4.56	4.8	4.56	4.56	4.56	4.56	4.56	4.56
ENST00000479263.5	7.04	6.3	4.56	4.56	6.94	7.58	6.88	6.91	6.67	5.75	7.36	6.91	7.21	4.56	4.56	6.8	6.32	5.76	6.32	6.48	6.67	4.93	6.88	6.79
ENST00000503672.1	5.31	5.71	5.44	5.55	5.59	5.55	5.63	5.56	5.52	5.58	5.69	5.29	5.43	5.59	5.38	5.57	5.27	5.59	5.8	5.49	5.72	5.42	5.35	5.53
ENST00000478770.6	6.14	5.95	4.56	5.62	5.45	4.56	4.56	5.92	5.55	6.51	5.64	5.75	4.56	5.76	4.56	5.54	5.41	5.16	5.78	4.56	5.75	5.5	5.55	5.31
ENST00000505322.5	5.79	5.9	6.04	5.78	5.77	5.14	5.95	5.92	6.3	5.75	6.3	5.86	5.88	5.67	6.28	5.83	5.86	5.41	5.55	5.85	6.18	5.5	6.48	5.96
ENST00000472017.1	4.56	5.28	4.92	5.18	5.08	4.97	5.13	5.06	5.24	5.11	4.9	5.12	5.21	5.25	5.15	5.19	5.03	4.99	4.82	5.22	5.08	5.3	5.3	5.05
ENST00000606533.1	7.22	7.22	7.21	7.03	6.85	7.25	6.96	6.83	7.04	7.13	7.07	6.82	6.93	6.89	6.98	6.79	7.09	6.85	6.84	7.1	7.21	6.8	6.85	7.25
ENST00000333854.2	5.79	6.61	6.18	5.81	5.74	6.26	6.01	6.42	6.49	5.96	6.82	5.96	6.24	6.13	6.34	6.12	5.86	6.02	6	6.34	6.44	5.91	6.17	6.29
ENST00000444529.1	5.4	5.57	5.74	5.59	5.54	5.7	5.48	5.8	5.77	5.51	5.91	5.62	5.78	5.97	5.93	5.9	5.69	5.59	5.33	5.85	5.69	5.5	6.15	5.71
ENST00000400919.7	5.31	5.74	4.56	5.04	5.59	5.88	5.53	5.52	6.08	5.55	5.73	5.55	5.54	5.85	5.84	6	5.75	6.4	5.55	5.22	5.55	5.76	5.67	5.99
ENST00000469733.5	5.79	5.69	5.63	5.66	5.63	5.76	5.84	5.63	5.67	5.94	5.4	5.04	5.93	5.69	5.48	5.79	5.83	5.79	5.96	5.3	5.82	5.74	5.75	5.36
ENST00000428120.5	5.93	5.44	6.18	4.56	6.21	4.56	6.43	6.16	6.22	4.56	6.35	6.05	6.31	6.43	6.55	6.52	4.56	6.45	5.83	5.69	6.09	4.56	6.54	5.8
ENST00000414253.5	5.4	6.56	5.44	5.94	4.56	6.04	4.56	4.56	4.56	6.18	4.56	4.56	5.21	4.56	5.07	5.4	6.1	5.37	5.83	6.21	6.44	6.82	4.56	5.83
ENST00000400918.7	4.56	4.56	4.56	4.56	4.56	4.56	4.56	4.56	4.56	4.56	4.56	4.56	4.56	4.56	4.56	4.56	4.56	4.56	4.56	4.56	5.37	4.56	4.56	4.56
ENST00000497675.2	7.73	7.65	7.44	7.05	7.07	7.38	7.25	7.4	7.36	7.17	7.13	7.39	7.5	7.64	7.64	7.81	7.55	7.52	7.71	7.35	7.93	7.79	7.43	7.32
ENST00000378543.2	5.21	4.56	4.56	4.56	4.56	4.56	4.56	4.56	4.56	4.56	4.56	4.56	4.56	5.05	5.07	4.56	4.56	4.56	4.56	4.56	4.56	4.56	4.56	4.56
ENST00000378546.9	6.28	5.71	6.08	6.26	6.61	6.45	6.41	6.31	5.8	5.55	5.98	5.91	6.53	5.95	6.83	6.58	6.34	7.01	6.54	6.15	6.32	5.93	6.29	6.21
ENST00000401813.7	4.56	5	5.18	4.84	5.16	5.47	5.02	5.06	5.48	4.84	4.9	5.04	5.15	5.25	4.97	5.28	4.94	4.91	4.82	4.56	5.14	4.56	5.3	5.25
ENST00000487186.5	6.21	6.6	6.74	6.38	6.23	6.09	5.91	6.46	6.46	6.41	6.55	6.16	6.19	6.63	6.26	6.34	6.27	6.17	6.08	6.43	6.34	6.22	6.2	6.21
ENST00000476803.1	4.56	5.69	5.18	5.39	5.5	5.37	5.76	5.52	5.7	5.24	4.56	5.96	5.51	5.95	5.38	6.04	5.49	5.69	5.29	5.85	6.25	5.71	5.78	5.19
ENST00000440825.6	5.4	4.56	6.04	5.91	5.08	5.27	5.87	4.56	4.82	5.78	5.05	5.18	5.47	4.91	4.56	4.56	5.78	5.56	5.55	5.3	4.56	4.56	5.55	4.56
ENST00000420515.1	5.09	6.12	5.44	5.91	6.27	5.83	5.72	6.07	5.75	6.05	5.91	5.62	5.51	6.13	6.28	6.13	5.41	5.87	5.67	6.09	5.75	6.25	6.31	6.29
ENST00000514625.1	4.56	5.13	5.07	5.04	4.56	4.56	4.56	4.97	4.93	5.18	5.25	5.29	5.02	4.98	5.28	4.56	4.83	4.99	5.01	5.03	5.14	5.2	5.08	4.84
ENST00000420964.1	5.09	4.56	4.56	4.56	5.08	4.56	5.02	5.06	4.93	4.95	4.9	4.84	5.15	5.05	4.56	5.28	4.83	4.99	5.01	5.03	5.01	5.14	4.86	4.56
ENST00000442483.2	4.56	4.56	4.92	4.56	4.56	4.56	4.56	4.56	4.56	4.56	4.56	4.56	4.56	4.56	4.56	4.56	4.56	4.56	4.56	4.56	4.56	4.56	4.56	4.56
ENST00000378536.5	10.13	9.59	9.96	9.17	9.74	10	9.95	9.69	9.38	9.4	9.71	9.88	9.29	9.72	10.05	10.35	9.54	10.57	9.79	9.98	10.14	9.87	9.98	9.59
ENST00000508416.1	5.73	5.86	5.63	5.51	5.23	5.7	5.48	5.63	5.58	5.51	5.58	5.59	5.15	5.59	5.6	5.96	5.49	5.76	5.7	5.73	5.75	5.56	5.55	5.45
ENST00000478223.2	4.56	5.19	4.92	4.56	4.56	4.56	5.02	5.06	5.01	4.95	4.56	4.84	4.56	5.05	5.43	5.32	5.03	5.05	5.38	5.22	4.82	5.25	4.99	5.19
ENST00000507179.1	5.61	5.79	5.28	5.43	5.59	4.97	5.76	5.56	5.41	5.62	4.56	5.59	5.43	5.64	5.56	5.6	5.45	5.81	5.58	5.22	5.48	5.71	5.78	5.45
ENST00000659232.1	4.56	4.56	5.07	4.56	4.56	4.56	4.56	4.56	4.56	4.56	4.56	4.56	4.56	4.56	4.56	4.56	4.56	4.56	4.56	5.3	4.56	4.56	4.56	4.56
ENST00000661319.1	5.21	5.33	4.92	5.04	5.08	4.56	5.21	5.33	5.37	5.04	5.05	4.84	5.15	5.61	5.28	5.44	5.1	5.21	5.19	4.56	5.37	5.56	5.16	5.05
ENST00000378531.8	5.09	5.28	5.44	5.55	5.8	4.56	5.13	5.38	5.33	4.56	5.64	5.12	5.73	5.05	4.56	5.71	4.56	5.87	5.38	5.22	5.48	5.2	4.56	5.4
ENST00000606372.5	4.56	4.56	4.56	4.56	5.35	4.56	4.56	5.38	5.37	4.56	4.56	4.95	5.02	5.29	5.15	5.07	4.83	4.91	4.56	4.56	4.56	4.56	4.99	5.05
ENST00000378529.7	6.5	6.86	6.08	6.36	6.66	6.67	6.6	6.72	6.49	6.74	6.53	6.67	6.65	6.26	6.87	6.8	5.93	6.52	6.67	6.68	6.79	6.4	6.98	6.78
ENST00000469374.5	6.84	6.81	6.58	6.83	6.56	6.83	6.91	6.87	6.82	7.04	6.94	6.85	6.91	6.77	6.49	6.9	6.77	6.51	6.87	6.68	6.77	6.64	6.95	6.78
ENST00000419785.1	5.09	4.56	4.56	4.56	5.16	5.55	4.56	5.14	4.56	4.56	5.25	4.56	5.26	4.98	5.15	4.56	4.94	5.25	5.14	5.37	5.33	4.56	4.99	5.45
ENST00000449373.2	6.21	6.69	6.84	6.45	6.61	6.45	6.48	6.84	6.77	6.66	6.99	6.41	6.89	6.73	7.19	6.78	6.73	6.63	6.97	6.86	6.85	6.7	7.25	7
ENST00000378525.2	5.48	5.51	5.18	5.12	5.87	5.14	5.63	5.38	5.19	5.43	5.78	5.59	5.21	5.53	5.64	5.57	5.45	5.97	5.49	5.49	5.45	5.46	5.78	5.36
ENST00000607031.1	6.61	6.55	6.25	6.43	6.36	6.55	6.5	6.69	6.44	6.61	6.72	6.49	6.62	6.58	6.63	6.66	6.48	6.8	6.69	6.56	6.79	6.76	6.81	6.69
ENST00000475812.1	4.56	5.07	4.56	4.56	5.16	4.97	4.56	4.56	4.56	4.56	5.16	4.95	4.93	4.56	4.56	5	4.56	4.56	5.08	4.89	4.56	4.93	4.56	4.84
ENST00000494279.2	4.56	5.24	4.56	4.56	4.56	5.14	4.56	4.56	4.56	4.56	4.56	4.56	4.56	5.05	4.56	4.56	4.83	4.56	4.56	4.56	4.56	4.56	4.56	4.56
ENST00000607720.1	4.56	4.56	4.56	4.56	4.56	4.56	4.89	4.85	4.82	4.56	4.56	4.56	4.56	4.56	4.56	4.81	4.56	4.56	4.56	4.56	4.56	4.82	4.56	4.56
ENST00000602865.1	5.98	6.54	5.92	6.22	6.59	6.13	6.52	6.66	6.31	6.16	6.3	5.86	6.61	6.36	6.26	6.59	5.41	6.59	6.33	6.23	6.7	5.95	6.37	6.34
ENST00000417061.2	4.56	4.56	4.92	4.56	4.56	4.56	4.56	4.97	4.56	4.56	4.56	4.56	4.56	4.8	4.56	4.81	4.56	4.56	4.82	4.89	4.56	4.56	4.86	4.56
ENST00000607858.1	5.79	5.97	6.04	5.94	5.96	5.27	5.72	5.89	6.02	6.18	5.94	6.14	5.97	5.85	5.6	5.79	5.66	5.69	5.83	5.73	5.8	5.68	5.81	5.88
ENST00000378513.7	8.47	7.95	8.19	8.09	9.02	8.45	8.21	8.62	8.12	7.63	9.26	8.54	8.3	7.4	8.73	8.23	7.5	8.95	7.77	8.61	7.69	7.48	8.94	8.36
ENST00000378518.5	6.61	4.56	6.08	6.05	6.51	6.88	6.37	5.43	4.56	5.34	4.56	4.84	5.88	6.28	7.09	6.7	6.44	6.36	5.83	5.93	4.56	6.66	7.17	7.22
ENST00000605895.6	10.19	10.1	9.9	9.77	10.58	10.24	10.62	10.77	10.19	10.33	10.93	10.41	10.28	9.57	9.92	10.36	9.79	10.05	9.89	10.08	9.86	10	10.76	10
ENST00000306256.13	7.5	7.28	7.06	7.31	7.45	7.84	8.43	7.6	6.94	7.28	7.74	7.58	6.87	7.31	8.66	7.8	7.82	8.11	7.72	7.94	6.38	7.68	8.64	8.38
ENST00000493207.1	5.79	5.97	5.74	5.86	5.59	5.63	5.95	5.95	6.2	5.88	6.21	6.18	6.03	6.02	6.18	6.3	6.32	6.04	6.15	6.15	6.15	5.97	5.85	6.17
ENST00000378512.5	10.17	9.57	9.84	9.7	10.19	10.44	10.08	10.19	9.46	9.35	9.89	9.86	9.63	9.6	10.66	10.11	9.89	10.49	9.6	9.82	9.68	9.87	11.11	10.67
ENST00000443438.5	8.35	8.35	8.11	8.24	8.87	8.45	8.42	8.7	8.33	8.31	9.08	8.63	8.42	8.46	8.9	8.51	8.43	8.88	8.51	8.49	8.51	8.47	9.24	9.04
ENST00000488353.2	7.93	8.41	8.02	7.88	8.1	8.22	7.97	8.49	8.75	8.25	8.9	8.12	8.78	8.75	9.06	8.53	8.47	8.52	8.47	8.57	8.82	8.77	8.88	8.57
ENST00000462129.1	4.56	5.57	4.56	5.55	4.56	5.76	5.48	5.56	5.58	5.75	5.64	6.01	5.43	5.91	5.52	5.47	5.93	5.89	6.14	5.69	6.37	5.25	5.16	5.74
ENST00000288774.8	4.56	6.24	4.56	6.65	6.36	6.78	6.58	6.42	6.17	6.36	5.94	6.03	6.62	7.06	6.2	6.77	6.42	7.15	7.29	6.54	7.25	5.93	7.36	6.06
ENST00000447513.7	7.97	8.31	8.34	7.54	8.41	6.91	8.38	8.52	7.85	7.86	8.6	8.21	8.59	7.9	8.79	8.14	7.95	7.81	7.63	8.21	7.28	8.22	8.64	7.78
ENST00000650293.1	4.56	4.56	4.56	4.56	4.56	4.56	5.58	4.56	5.33	5.34	4.56	4.56	4.56	5.37	4.56	4.56	4.56	4.56	4.56	4.56	4.56	5.38	4.56	4.56
ENST00000507596.5	6.93	6.01	4.56	7.05	6.83	7.57	6.82	6.14	5.45	4.56	4.56	5.96	5.02	5.05	6.38	7.13	4.56	7.63	6.88	6.03	7.09	4.56	6.39	6.72
ENST00000510434.1	4.56	4.56	4.56	4.56	5.16	4.56	4.56	5.33	5.08	4.56	4.56	4.95	4.56	4.56	5.07	4.56	4.56	5.05	4.56	4.56	4.92	4.56	4.56	5.13
ENST00000508384.5	5.67	5.74	5.63	5.51	5.23	5.63	5.67	5.63	5.52	5.43	5.25	5.89	5.7	5.44	5.6	5.32	5.75	5.76	5.52	5.93	5.41	5.86	5.99	5.77
ENST00000515760.1	5.31	5.19	4.92	5.43	5.08	4.56	5.36	4.97	5.24	5.11	5.69	5.24	5.39	5.29	5.07	5.23	5.41	5.05	5.19	5.13	5.48	5.38	5.08	5.05
ENST00000502666.1	4.94	4.92	5.44	5.04	5.16	4.56	5.13	5.6	5.24	4.84	4.9	5.12	5.21	5.25	5.07	4.92	5.22	5.16	5.01	4.56	5.37	5.14	5.23	4.84
ENST00000514502.1	5.21	5.51	5.18	5.04	4.98	5.14	5.29	5.52	5.24	5.11	5.53	5.29	5.75	5.25	5.43	5.47	5.41	5.25	5.33	5.03	5.48	5.34	5.3	5.4
ENST00000609981.5	5.55	5.71	5.36	5.04	5.59	4.97	5.29	5.38	5.89	5.34	5.16	5.24	5.67	5.4	5.28	5.28	5.1	5.67	5.83	5.69	5.24	5.65	5.41	5.53
ENST00000449969.5	4.56	5.63	4.56	5.18	4.56	5.88	5.53	4.97	6.37	5.75	4.56	5.43	5.7	6.17	4.56	4.56	4.56	4.56	4.56	5.3	6.09	6.19	5.71	5.77
ENST00000378486.8	6.78	6.26	6.78	5.69	6.04	4.56	4.56	6.8	6.93	6.14	5.98	5.96	6.43	5.25	6.57	6.34	6.1	6.69	6.14	6.82	6.75	5.86	6.52	6.41
ENST00000419816.6	4.56	4.56	4.56	4.56	4.56	4.56	5.87	4.56	4.56	4.56	4.56	4.56	4.56	4.56	4.56	4.56	5.49	4.56	4.56	4.56	4.56	4.56	4.56	4.56
ENST00000343889.8	5.67	6.83	6	4.56	5.35	5.14	5.02	6.44	7.06	5.58	6.15	5.34	6.73	5.97	6.28	5.9	4.56	6.45	6	6.31	4.56	6.65	5.71	6.38
ENST00000278878.6	4.56	6.12	4.56	5.12	5.66	5.99	5.8	5.14	4.56	4.84	6.27	4.56	5.64	6.01	5.84	5.96	4.56	4.56	6.1	5.64	5.89	4.56	5.23	4.56
ENST00000473964.5	5.21	6.26	4.92	5.47	6.01	5.37	5.53	5.74	5.75	5.29	5.58	5.47	5.7	5.76	5.9	5.96	5.6	5.5	5.96	5.93	5.91	5.81	5.71	5.31
ENST00000462379.1	4.56	4.56	4.56	4.56	4.56	4.56	4.56	4.56	5.01	4.56	4.56	4.56	5.21	5.11	4.56	5.07	4.56	4.99	4.56	4.56	4.56	4.56	4.56	4.56
ENST00000424657.1	4.56	5.37	4.92	4.56	5.23	4.97	4.56	5.06	5.19	5.18	4.56	4.95	5.09	5.05	4.85	5	4.94	4.8	4.93	4.56	4.82	5.08	4.56	4.84
ENST00000442305.1	5.09	5.24	4.56	4.84	4.86	4.56	5.13	5.06	5.29	4.95	5.25	5.04	5.39	4.56	4.85	5	4.83	4.99	5.01	5.13	4.56	5.08	4.56	4.96
ENST00000378466.9	8.35	8.58	8.39	8.37	8.75	8.63	8.9	8.83	8.55	8.26	8.72	8.68	8.66	8.49	8.83	9.08	8.38	9.01	8.52	8.71	8.81	8.69	9.13	8.61
ENST00000505228.5	4.56	6.6	4.56	4.56	5.35	4.56	4.56	6.42	4.56	4.95	6.18	4.56	4.56	5.33	6.66	5.51	5.27	6.16	4.56	6.12	4.56	6.66	4.56	6.06
ENST00000502512.1	6.1	5.88	5.07	5.12	5.45	5.37	5.58	5.63	5.72	5.69	5.4	5.81	5.97	5.93	5.43	6.12	5.66	6.08	5.83	5.73	5.82	5.74	5.59	5.71
ENST00000471361.1	5.4	5.57	5.51	5.12	5.4	5.37	5.29	5.6	5.48	5.29	5.25	5.43	5.61	5.37	5.64	5.54	5.63	5.5	5.45	5.49	5.61	5.59	5.88	5.49
ENST00000487804.1	4.94	5.41	5.07	5.34	5.45	5.14	5.21	5.47	5.37	5.11	5.53	5.04	5.21	5.33	5.56	5.4	5.16	5.29	5.49	5.69	5.33	5.34	5.16	5.4
ENST00000515423.1	5.48	5.66	4.92	5.18	5.59	5.14	5.29	5.6	5.7	5.29	5.73	5.24	5.67	5.61	5.64	5.76	5.45	5.56	5.58	5.43	5.69	5.65	5.85	5.53
ENST00000468002.2	4.56	5.66	5.07	5.59	4.98	5.63	5.42	5.43	5.37	5.69	5.69	4.95	5.67	5.59	5.56	5.4	5.32	5.76	5.8	5.3	5.91	5.38	5.55	5.4
ENST00000486396.1	4.56	4.56	5.28	4.56	4.56	4.56	4.56	4.56	4.56	4.56	5.33	4.56	5.43	5.64	4.56	4.56	5.37	5.29	5.14	5.73	4.56	5.01	4.56	4.56
ENST00000502770.2	5.55	5.77	5.07	5.34	5.87	5.63	5.67	5.86	5.45	5.43	6.02	5.29	5.75	5.67	6.01	5.66	5.78	5.64	5.67	5.54	5.69	5.5	5.35	5.64
ENST00000491212.1	5.31	5.33	5.28	5.29	5.29	5.27	5.13	5.06	5.48	5.47	5.16	5.39	5.15	5.53	5.48	5.47	5.27	5.56	5.29	5.59	5.14	5.46	5.46	5.25
ENST00000514922.1	4.94	5.33	4.92	5.18	4.86	5.27	4.56	4.97	5.01	5.24	5.33	4.56	4.93	5.11	4.85	5.28	5.1	5.74	5.08	5.03	5.08	5.3	5.46	5.4
ENST00000378453.4	6.68	6.95	6.86	6.77	7.26	6.96	7.52	7.36	6.44	6.74	8.3	7.08	6.73	5.33	6.15	6.44	5.63	5.81	5.38	7.26	5.37	5.74	6.57	6.04
ENST00000644246.1	5.4	5.41	4.56	5.18	4.98	5.47	5.02	5.63	5.29	5.78	5.33	4.56	4.93	5.64	5.21	5.6	5.9	5.72	5.61	5.49	4.56	5.14	6.12	5.8
ENST00000606645.2	6.32	6.64	6.08	5.96	6.45	6.18	6.16	6.37	6.5	5.78	6.43	6.18	6.39	6.09	6.66	6.71	5.83	6.45	5.87	6.38	6.4	6.62	6.7	6.25
ENST00000449660.5	6.53	7.39	6.25	5.96	6.06	6.83	6.41	6.99	6.81	6.22	7.78	5.99	7.01	6.32	7.51	5	6.27	6.86	6.14	6.26	6.68	6.52	8.21	7.53
ENST00000443892.2	5.31	5.86	5.51	5.66	5.93	5.76	6.16	5.83	5.87	5.29	5.25	5.65	5.99	5.64	5.98	6.17	5.16	5.05	5.61	5.73	5.61	5.93	5.08	6.01
ENST00000416860.2	8	8.92	7.47	7.71	8.35	7.99	8	8.39	8.73	8.07	9.23	7.95	8.49	8.29	8.7	8.56	7.87	8.25	8.03	7.82	8.16	8.13	9.64	9
ENST00000448624.2	6.53	6.88	6.51	6.28	6.69	6.55	6.22	6.49	7.1	6.43	7.48	6.4	6.73	6.37	6.9	6.68	5.95	6.41	6.14	6.34	6.29	6.08	7.12	6.97
ENST00000432521.2	7.22	8.34	7.19	7.3	7.96	7.66	7.66	8	8.09	7.5	8.66	7.73	8.09	7.8	7.98	8.24	7.46	7.64	7.71	7.52	7.77	7.64	9	8.42
ENST00000452793.1	5.55	6.46	5.83	5.47	6.09	5.88	5.91	6.33	6.47	5.88	6.4	5.83	6.34	5.25	6.08	5.9	5.9	5.89	5.8	6.15	5.69	6.02	6.76	6.29
ENST00000426449.5	4.56	4.56	4.56	4.56	5.4	4.56	4.56	4.56	4.56	4.56	4.56	4.56	4.56	4.56	4.56	4.56	4.56	4.56	4.56	5.69	4.56	4.56	4.56	4.56
ENST00000434817.5	5.67	5.19	5.36	4.56	4.56	5.7	4.56	5.8	4.56	4.56	4.56	5.18	5.39	5.11	4.56	5.28	5.86	5.33	6.04	5.43	5.19	4.56	4.56	4.56
ENST00000435221.6	6.14	6.08	5.92	6.22	6.54	6.58	6.07	6.49	6.62	6.25	6.76	6.54	6.75	6.4	6.38	6.99	6.2	6.36	6.64	6.7	6.18	5.95	6.89	7.25
ENST00000451778.5	4.56	5.19	4.56	6.1	5.84	5.76	6.24	6.02	5.29	4.56	5.47	5.18	4.56	4.56	4.56	5.57	5.53	5.93	4.56	5.49	4.56	5.25	5.55	5.64
ENST00000409119.5	4.56	5.24	4.56	4.56	5.35	4.56	4.56	4.56	4.56	4.56	4.56	5.24	5.35	5.11	4.56	4.56	5.03	5.56	4.56	4.56	5.41	4.56	4.56	4.56
ENST00000355716.4	9.66	10.07	9.52	9.49	10.08	9.63	10.32	9.98	9.9	9.51	10.28	9.83	10.14	9.79	10.85	10.77	9.72	10.52	10.17	9.78	10.08	9.95	10.96	10.53
ENST00000475523.5	4.56	4.56	4.56	4.56	4.98	4.56	4.56	6.82	4.56	4.56	4.56	4.56	4.56	5.93	4.56	4.56	4.56	4.56	4.56	4.56	4.56	5.97	4.56	4.56
ENST00000442392.6	5.61	6.53	5.44	5.59	5.93	4.56	5.42	7.15	6.77	6.12	7.27	5.29	6.53	6.14	6.13	5.92	5.49	5.69	5.45	5.37	6.18	5.91	6.67	6.56
ENST00000482074.6	4.56	4.56	4.56	4.56	4.56	4.56	4.56	4.56	4.56	4.56	4.56	4.56	4.56	4.56	4.56	5.4	4.56	4.56	4.56	4.56	4.56	4.56	4.56	4.56
ENST00000496064.5	6.93	7.67	6.65	6.08	6.76	6.58	6.7	7.85	7.84	6.99	7.71	6.79	7.58	7.5	8.33	7.83	7.08	7.24	7.47	6.94	7.78	7.16	7.71	7.91
ENST00000463471.6	7.54	8.78	7.35	7.42	7.78	7.43	7.55	8.6	8.81	7.48	8.93	7.54	8.87	8.61	8.99	8.72	7.91	8.41	8.35	8.04	9.06	8.53	8.8	8.87
ENST00000466750.5	6.97	8.92	7.67	6.58	7.85	7.58	7.6	9.01	9.01	7.49	9.19	7.58	8.67	8.56	9.37	8.71	7.9	7.76	8.13	7.55	8.55	7.98	9.45	8.9
ENST00000471768.1	4.56	5.44	4.56	5.39	4.56	4.56	4.56	4.56	4.56	4.56	4.56	4.56	5.73	4.56	4.56	4.56	4.56	4.56	4.56	4.56	5.61	5.2	4.99	4.56
ENST00000463835.5	5.09	6.01	6.11	5.51	5.8	5.83	5.72	6.16	6.23	5.69	6.66	5.34	6.27	6.4	6.68	6.45	5.53	6.21	6.19	5.64	6.23	5.3	6.43	6.31
ENST00000482602.5	4.94	5.07	4.56	5.04	4.86	4.56	4.56	5.21	5.08	4.56	5.05	5.12	5.26	4.8	5.21	5.13	5.1	5.05	5.01	5.03	5.19	5.01	5.3	4.96
ENST00000480305.1	5.21	5.24	5.36	5.18	5.16	5.37	5.48	5.74	5.8	5.18	5.16	5.62	5.51	5.33	6.08	5.28	5.22	5.97	5.55	5.69	5.58	5.34	6.26	5.19
ENST00000456687.3	5.21	5.86	5.83	5.24	5.54	5.7	5.21	5.52	5.96	5.39	5.58	5.55	6.05	5.53	5.6	5.81	5.53	5.72	5.52	6.06	5.8	5.34	5.55	5.36
ENST00000424215.1	6.82	7.04	6.56	6.52	6.94	6.58	6.71	7.02	7	6.48	7.38	6.61	7.07	6.52	7.11	6.7	6.55	6.92	6.53	6.74	6.68	6.38	7.21	6.31
ENST00000493183.5	4.56	4.56	4.56	4.56	4.56	4.56	4.56	4.56	4.56	4.56	4.56	5.59	5.54	5.53	5.28	4.56	5.27	5.41	5.14	5.43	5.67	4.56	4.56	4.56
ENST00000474659.5	5.09	6.07	4.56	5.69	5.84	6.22	4.56	5.95	5.89	5.96	5.69	4.56	5.31	5.11	4.56	4.56	5.22	6.02	4.56	4.56	5.45	6.4	6.24	5.45
ENST00000444521.6	4.56	6.14	4.56	4.56	4.56	4.56	4.56	6.44	4.56	4.56	4.56	4.56	6.27	4.56	4.56	5.76	4.56	4.56	5.87	4.56	4.56	4.56	4.56	6.31
ENST00000378425.9	4.56	4.56	4.56	4.56	4.56	4.56	4.56	4.56	4.56	4.56	4.56	4.56	4.56	5.56	4.56	4.56	4.56	4.56	4.56	4.56	4.56	4.56	4.56	4.56
ENST00000419916.8	8.99	8.35	9	8.68	9.83	9.34	9.63	9.47	9.07	9.04	9.9	9.24	8.73	8.29	9.14	9.49	8.28	9.32	8.99	9.5	9.32	9.16	10.07	9.42
ENST00000378424.9	5.98	5.24	4.56	5.99	6.61	6.83	5.95	4.56	6.04	5.65	6.72	6.1	5.9	5.59	6.36	4.56	5.56	6.25	6.08	6.23	7.15	6.11	6.41	4.56
ENST00000537325.6	5.4	4.56	4.56	4.56	5.29	4.56	4.56	4.56	4.56	5.24	4.56	4.56	4.56	4.56	4.56	4.56	4.56	5.21	4.56	4.56	4.56	4.56	4.56	4.56
ENST00000378427.6	8.68	7.96	7.98	6.95	7.82	4.56	8.43	7.64	6.81	7.48	7.63	8.22	7.71	6.51	8.42	7.59	7.36	7.4	6.96	8.76	6.13	7.22	7.84	8.09
ENST00000464043.5	6.1	4.56	6	5.55	5.7	6.09	4.56	5.56	5.37	4.56	5.05	4.56	5.8	4.56	6.11	6.08	4.83	4.56	5.41	4.56	4.56	4.56	4.86	4.56
ENST00000465233.6	4.56	4.56	5.07	4.95	4.56	4.56	4.56	4.56	4.56	5.04	4.56	4.56	5.02	4.56	4.56	4.56	4.56	4.56	4.56	4.56	5.01	4.56	5.55	4.96
ENST00000481683.5	4.56	5.41	4.56	4.56	5.35	5.37	5.63	4.56	5.29	4.56	5.16	4.56	4.56	4.56	5.6	5	4.56	4.91	5.08	5.37	4.56	4.56	4.56	4.56
ENST00000484099.5	4.56	7.05	7.94	7.38	6.61	8.34	7.55	7.45	7.33	6.8	6.66	6.84	7.84	7.29	7.58	7.91	7.22	8.03	7.73	7.3	5.99	4.56	7.9	6.73
ENST00000477045.1	5.31	5.19	4.56	4.84	5.4	5.27	5.21	5.38	4.93	5.04	5.58	4.56	5.15	5.25	5.21	5	4.83	5.05	5.24	5.22	5.19	5.01	5.16	4.84
ENST00000476686.1	7.01	7.04	5.74	6.54	6.69	5.76	7.19	7.07	7.08	5.91	7.16	6.55	6.84	6.52	7.17	6.52	6.4	6.32	6.54	7.24	6.63	6.37	6.76	7
ENST00000471840.5	5.21	5.37	4.92	5.34	5.29	5.14	5.53	5.06	5.48	4.56	5.58	5.24	5.02	4.56	5.33	5	4.56	4.56	5.19	5.22	4.56	5.2	5.67	4.96
ENST00000378412.8	4.56	4.56	5.28	4.56	5.4	4.56	5.42	5.7	4.56	4.56	4.56	5.62	5.09	4.56	4.56	4.56	4.56	4.56	4.56	4.56	4.56	4.56	4.56	4.56
ENST00000502556.5	5.09	5.19	5.51	5.24	5.45	4.56	4.89	4.85	5.45	5.24	5.64	5.34	5.21	5.11	5.43	5.36	5.32	4.56	5.08	5.03	4.56	4.82	5.71	5.57
ENST00000504800.5	4.56	5.48	4.56	4.56	4.56	5.83	4.56	4.56	4.56	4.56	4.56	4.56	4.56	4.56	4.56	4.56	4.56	5.41	4.56	5.22	5.14	4.56	4.56	4.56
ENST00000491941.5	4.56	4.56	5.18	4.84	5.16	4.56	5.02	4.85	5.14	4.56	5.05	4.84	4.82	4.56	4.97	4.56	4.83	4.56	4.56	5.3	4.56	4.82	4.86	4.84
ENST00000464195.1	5.79	5.95	6.22	5.89	6.23	5.76	5.53	5.97	5.58	5.88	6.12	5.55	5.75	5.21	5.96	5.63	5.6	5.29	5.33	5.64	5.45	5.08	5.85	5.13
ENST00000469962.1	4.94	5.07	4.56	4.56	4.56	4.56	4.56	4.85	4.82	4.84	4.9	4.56	4.56	4.56	4.97	4.56	4.56	4.91	5.01	4.89	4.82	4.56	5.16	4.84
ENST00000509374.1	4.56	4.56	4.56	4.56	4.56	4.56	4.89	4.56	4.93	4.56	4.56	4.56	4.56	4.56	4.56	4.56	4.56	4.56	4.56	4.89	4.56	4.82	4.86	4.84
ENST00000511099.1	4.56	4.56	4.56	4.84	4.56	4.56	4.56	4.56	4.56	4.56	4.56	4.56	4.56	4.56	4.56	4.56	4.56	4.56	4.56	4.56	4.56	4.56	4.56	4.56
ENST00000427302.1	4.56	4.56	4.56	4.56	4.86	4.56	4.56	4.56	4.56	4.56	4.56	4.56	4.56	4.56	4.56	4.56	4.56	4.56	4.56	4.56	4.56	4.56	4.86	4.56
ENST00000401095.8	7.51	7.78	7.83	7.73	7.58	7.57	7.56	7.62	7.68	7.87	7.79	7.62	7.87	7.6	7.45	7.56	7.63	7.28	7.77	7.78	7.72	7.6	7.17	7.47
ENST00000648684.1	5.21	5	5.28	5.29	5.08	5.27	5.21	5.06	5.24	5.24	4.9	5.24	5.15	4.91	5.28	5.13	5.32	5.05	5.01	5.22	5.08	5.42	5.23	4.84
ENST00000638002.1	4.56	4.56	4.56	4.56	4.86	4.56	4.56	4.85	4.56	4.56	4.56	4.56	5.02	4.8	4.97	4.56	4.56	4.56	4.56	4.56	4.82	4.56	4.56	4.56
ENST00000664694.1	5.31	5.33	4.56	5.04	4.98	5.47	4.89	4.85	5.24	4.95	5.16	5.12	5.15	4.91	5.15	5.13	5.16	5.05	5.01	5.03	4.92	4.93	4.56	5.05
ENST00000429389.1	4.56	4.56	4.56	4.56	4.56	4.56	4.56	4.56	4.56	4.56	4.56	4.56	4.56	4.56	4.56	4.56	4.56	4.56	4.82	4.56	4.56	4.56	4.56	4.84
ENST00000642073.1	4.56	4.56	4.56	4.56	4.56	4.56	4.56	4.56	4.56	4.56	4.56	4.84	4.82	4.56	4.56	4.56	4.56	4.56	4.56	4.56	4.56	4.56	4.56	4.56
ENST00000606861.1	4.56	4.56	5.07	4.56	5.16	4.56	4.56	4.56	4.56	4.56	4.9	5.24	5.09	4.56	4.97	4.81	4.83	4.56	4.56	4.56	4.56	4.56	4.56	4.56
ENST00000321399.7	4.56	4.56	4.56	4.56	4.56	4.56	4.56	4.56	4.82	4.56	4.9	4.56	5.09	4.56	4.56	4.81	4.56	4.56	4.93	4.56	4.56	4.56	4.86	4.56
ENST00000413472.5	4.56	4.56	4.56	4.56	4.56	4.56	4.56	4.56	4.56	4.56	4.56	4.56	4.82	4.56	4.56	4.56	4.56	4.56	4.56	4.56	4.82	4.82	4.56	4.56
ENST00000453118.5	4.94	4.56	4.56	4.95	4.56	4.56	4.56	4.56	4.56	4.84	4.56	4.56	4.56	4.8	4.85	4.56	4.56	4.99	4.56	4.56	4.56	4.56	4.56	4.84
ENST00000445317.1	5.21	5.13	5.36	4.95	5.08	5.27	5.29	5.47	5.14	4.95	5.4	5.24	4.56	5.11	5.33	5.07	5.03	5.21	5.08	4.89	5.45	5.01	5.46	4.56
ENST00000667159.1	4.94	4.56	4.56	4.56	4.56	4.56	4.89	4.56	4.56	4.56	4.56	4.56	4.56	4.91	4.56	4.56	4.56	4.8	4.82	4.56	4.56	4.56	4.56	5.05
ENST00000670730.1	4.56	4.56	4.56	4.56	4.56	4.56	4.56	4.56	5.14	4.56	4.56	4.56	4.56	4.56	4.56	4.56	4.56	4.56	4.56	4.89	4.56	4.56	4.56	4.56
ENST00000420957.1	4.56	4.56	4.56	4.56	4.56	4.56	4.56	4.56	4.56	4.56	4.56	4.56	4.56	4.56	4.56	5	4.56	4.56	4.56	4.56	4.82	4.56	4.56	4.56
ENST00000321336.1	4.94	5.13	5.07	4.56	4.86	4.56	4.89	5.06	5.01	5.04	5.05	5.24	5.15	4.91	5.52	4.81	4.83	5.16	4.93	4.56	5.01	4.82	5.16	5.25
ENST00000511072.5	4.56	4.56	4.56	4.56	4.56	4.56	4.56	4.56	4.56	4.56	4.56	4.56	5.47	5.11	5.48	5.51	4.56	4.56	4.56	4.56	5.58	4.56	4.56	4.56
ENST00000607632.1	5.09	4.82	5.18	4.95	4.98	4.56	5.02	5.27	4.82	5.29	4.56	4.84	4.56	5.11	5.43	5.19	5.37	5.21	5.29	4.56	5.41	5.14	4.86	5.31
ENST00000378391.6	4.94	5.19	4.56	4.56	4.86	4.56	5.48	5.14	5.14	5.72	5.16	4.56	4.56	5.11	4.56	4.56	5.37	5.76	4.56	4.56	4.56	5.81	4.56	4.56
ENST00000270722.10	5.61	5.88	6.22	5.12	5.96	5.99	6.07	6.16	6.2	6.16	5.86	6.35	5.8	6.2	6.24	6.08	5.83	5.93	6.27	5.73	6.28	5.89	5.97	6.19
ENST00000514189.5	4.56	4.56	4.56	5.39	4.56	4.56	4.56	4.56	4.56	4.56	4.56	4.56	4.56	4.56	4.56	4.56	5.41	4.56	4.56	4.56	5.55	4.56	4.56	4.56
ENST00000512462.5	4.56	4.56	5.36	4.95	4.56	4.56	4.56	4.56	4.56	5.24	4.56	4.56	4.56	4.56	4.56	4.56	4.56	4.56	5.01	5.13	4.56	4.56	5.23	5.05
ENST00000463591.1	4.56	4.56	4.92	4.56	4.56	4.56	4.56	4.56	4.56	4.84	4.56	4.56	4.56	4.8	4.56	4.92	4.94	4.56	4.56	4.56	4.56	4.56	4.56	4.56
ENST00000509860.1	5.61	5	4.56	4.84	4.98	5.7	4.56	4.97	4.56	4.56	4.56	4.56	4.56	4.56	4.56	4.81	4.56	4.56	4.93	4.56	4.56	4.56	5.16	4.56
ENST00000378389.5	4.94	4.56	4.56	4.56	4.56	4.56	4.56	4.56	4.56	4.56	4.56	5.04	4.93	4.8	4.97	4.92	4.56	5.05	5.19	4.56	4.82	4.56	4.56	4.56
ENST00000606170.1	6.14	6.03	6.15	6.36	6.18	6.34	6.07	6.39	6.04	6.24	6.12	6.26	6.21	6.08	5.84	5.79	6.08	5.89	6.04	6.12	6.2	5.95	5.88	6.25
ENST00000635819.1	4.56	4.56	4.56	4.56	4.56	4.56	4.56	4.97	4.56	4.56	4.56	4.56	4.82	4.8	4.56	4.81	4.56	4.56	4.56	4.56	4.56	4.56	4.56	4.56
ENST00000440516.1	5.09	4.92	4.56	4.56	4.56	4.56	4.56	4.85	4.93	4.95	4.56	4.95	4.56	4.91	4.56	5.13	5.16	4.91	5.14	4.89	4.92	4.93	5.16	5.05
ENST00000624175.1	5.21	5.48	5.51	5.43	5.45	5.37	5.36	5.52	5.45	5.65	5.33	5.47	5.31	5.5	5.21	5.54	5.49	5.21	5.61	5.49	5.58	5.2	5.3	5.45
ENST00000607061.1	5.79	5.69	5.63	5.81	6.01	5.37	5.67	5.8	5.37	5.43	5.47	5.72	5.64	6.08	6.11	6.23	6.16	6.46	6.29	6.06	6.18	5.91	6.07	5.77
ENST00000669140.1	5.84	5.99	5.28	6.29	6.09	5.99	5.87	6.07	5.98	5.51	5.78	5.91	6.05	6.55	6.22	6.43	6.37	7.03	6.49	6.06	6.66	5.79	6.67	5.77
ENST00000665088.1	4.94	4.82	5.18	4.95	4.56	4.56	5.02	4.97	4.56	4.56	4.9	4.95	4.93	4.91	4.85	4.81	5.03	4.91	4.56	5.03	5.41	5.01	5.08	4.84
ENST00000378378.9	9.7	9.99	9.92	9.29	10.34	9.95	10.35	10.43	10	9.6	11.06	10	9.97	9.21	10.83	10.05	8.98	10.29	9.49	9.98	9.64	9.39	11.25	10.54
ENST00000378373.5	6.35	6.69	5.92	6.03	6.38	6.38	6.16	6.97	6.73	6.52	6.82	6.33	6.34	6.19	7.07	6.31	5.8	6.58	6.62	6.29	6.43	5.95	7.5	6.5
ENST00000378371.6	6.25	7.09	6.6	6.43	7.16	6.78	6.37	7.13	7.3	6.65	7.93	7.24	7.49	6.29	7.26	6.79	6.36	6.5	6.45	7.08	6.76	6.61	8.12	6.74
ENST00000445297.5	5.21	5.54	5.51	5.51	5.08	4.97	5.63	5.63	5.58	5.43	6.05	5.34	5.64	5.25	5.52	5.19	5.16	5.11	5.49	5.3	5.01	5.25	5.3	5.71
ENST00000464620.1	5.4	5.93	5.44	5.66	5.7	5.83	5.72	6.07	5.98	5.65	6.09	5.51	5.75	5.69	6.22	5.54	5.63	5.74	5.49	5.85	5.67	5.65	6.55	5.77
ENST00000418137.1	5.31	5.13	5.18	4.56	5.4	4.56	4.56	5.21	5.19	4.56	5.25	4.56	5.35	4.56	4.56	5	4.56	4.8	4.56	4.56	4.56	4.56	4.56	5.25
ENST00000485984.1	6.41	7.74	7.08	5.83	7.14	6.73	6.73	7.82	7.99	6.75	8.67	7.09	8.26	7.26	7.92	7.24	6.4	6.93	6.49	6.98	7.17	7.18	8.65	7.99
ENST00000606489.1	6.18	5.71	6	5.69	5.7	5.83	5.42	5.8	6.08	5.58	6.09	5.89	5.75	5.5	5.52	5.47	5.53	5.41	5.87	5.37	5.45	5.25	5.67	5.31
ENST00000356575.9	7.36	7.59	6.96	6.63	7.32	7.27	6.88	7.9	8.09	7.16	7.55	7.38	7.56	7.79	8.17	7.89	6.61	7.19	7.35	7.05	8.29	7.77	7.45	7.48
ENST00000294599.8	6.8	6.6	6.45	5.91	7.04	6.78	5.98	6.86	6.82	7.05	6.15	6.46	7.08	6.74	7.02	7.08	6.29	6.97	6.72	7	7.14	7.27	6.47	5.99
ENST00000494257.1	4.94	5.28	4.92	5.12	5.08	4.97	5.02	5.47	5.45	5.04	5.05	4.95	5.31	5.29	5.52	5.4	5.16	5.25	5.08	4.89	5.51	5.08	4.86	5.13
ENST00000485002.6	5.84	5.6	6.22	5.18	5.63	4.56	5.98	6.42	6.4	6.16	5.25	5.72	5.95	6.44	6.68	6.7	6	5.64	6.15	6.21	6.44	5.81	6.2	5.61
ENST00000491842.1	4.56	4.56	4.56	4.56	4.56	4.56	4.56	4.56	4.56	4.56	4.56	4.56	4.56	4.56	4.56	4.56	4.56	4.56	4.56	4.56	4.56	4.93	4.56	4.56
ENST00000475790.5	4.94	5.24	4.92	4.56	5.35	5.27	4.56	4.56	4.93	4.56	5.33	5.24	4.56	4.98	4.56	4.56	4.56	4.56	4.56	5.13	4.56	5.25	4.56	4.96
ENST00000461795.1	4.94	5.07	4.92	5.18	5.16	4.56	5.13	5.06	5.29	4.84	5.33	4.84	5.15	4.8	4.97	5.4	4.83	5.11	5.19	4.56	5.37	4.93	4.99	4.96
ENST00000385042.1	4.94	4.56	4.56	4.56	4.56	4.56	4.56	4.85	4.82	4.56	4.56	4.56	4.82	4.56	4.85	4.81	4.56	4.56	4.56	4.89	4.82	4.56	4.56	4.56
ENST00000435049.1	5.21	5.24	5.07	5.43	5.23	5.37	5.21	5.14	5.37	5.11	5.4	5.04	5.58	5.05	5.56	5.4	5.16	5.37	5.14	5.03	5.69	5.34	5.23	5.05
ENST00000378344.7	10.69	10.31	10.49	10.32	10.99	10.66	10.73	10.69	10.23	10.33	11	10.61	10.43	9.32	10.47	10.35	9.37	10.21	9.88	10.46	9.8	9.71	10.82	10.03
ENST00000344579.5	4.56	4.56	4.56	4.56	4.56	4.56	4.56	4.56	4.56	4.56	4.56	4.56	4.56	4.56	4.56	4.56	4.56	5.93	4.56	4.56	4.56	4.56	4.56	4.56
ENST00000378322.7	6.71	7.08	6.15	6.28	6.09	6.61	6.66	7.04	7.2	6.41	6.8	6.55	7.08	7.21	7.43	7.29	6.67	6.87	6.58	6.23	7.36	7.23	7.52	7.18
ENST00000270708.12	7.36	7.64	7.38	7.08	7.71	8	7.68	8.05	7.41	7.42	8.05	7.81	7.52	7.7	8.34	8.1	7.77	8.28	7.72	7.82	7.65	7.68	8.5	7.77
ENST00000471223.1	6.75	7.63	6.84	6.94	6.89	6.64	6.97	7.2	7.55	6.79	7.56	6.81	7.28	7.47	7.72	7.3	6.93	7.22	7.25	7.11	7.59	7.38	7.34	7.48
ENST00000424367.5	4.56	5.07	5.18	5.24	5.5	4.56	6.5	5.92	5.52	4.56	5.78	5.43	5.97	4.56	5.15	4.56	5.27	6.28	5.29	5.3	5.67	5.53	5.88	5.57
ENST00000497940.5	5.31	4.92	5.28	4.56	4.56	4.56	4.56	4.56	4.56	4.56	4.56	4.56	4.56	4.56	4.56	4.56	4.56	4.56	5.01	4.56	4.56	4.56	4.56	4.56
ENST00000469643.1	4.56	5.13	4.56	4.56	4.56	4.56	4.56	4.56	4.56	4.56	4.56	5.18	5.02	4.91	5.21	5.07	4.56	4.56	4.82	4.89	5.41	4.56	4.99	4.56
ENST00000494884.1	4.56	4.56	4.92	4.56	4.56	4.56	4.56	5.27	5.19	4.56	4.56	4.56	4.56	4.56	4.97	4.56	4.56	4.56	4.56	4.56	4.56	4.56	4.56	4.56
ENST00000465916.5	4.56	5	4.56	4.56	4.56	4.56	4.56	4.56	5.24	4.56	5.64	4.56	4.56	4.56	4.56	5.13	5.37	4.56	4.56	4.56	5.29	4.56	5.3	5.31
ENST00000419924.2	4.56	5.54	5.07	5.72	6.04	4.97	4.56	5.38	5.33	5.98	5.53	5.78	4.82	5.11	5.98	6.27	5.86	4.56	5.33	5.81	5.01	4.56	6.29	6.08
ENST00000479331.1	5.4	5.37	4.56	4.95	4.56	4.56	5.21	5.47	5.01	5.18	5.53	4.95	4.93	5.47	5.21	5.51	5.66	5.29	5.33	5.03	5.24	5.5	5.63	5.19
ENST00000378295.9	4.56	5.41	6.15	4.56	5.84	4.56	4.56	5.14	4.56	5.58	5.4	4.56	5.47	6.56	6.36	6.95	6.65	7.14	6.61	4.56	6.9	5.86	6.41	6.29
ENST00000604074.5	5.89	4.56	4.56	4.56	4.56	4.56	4.56	4.56	4.56	4.56	4.56	4.56	5.09	4.56	4.56	4.56	4.56	4.56	4.56	5.85	4.56	4.56	4.56	5.57
ENST00000354437.8	4.56	4.92	4.56	4.56	4.56	4.56	4.56	4.56	4.56	4.95	4.56	4.56	5.15	4.56	5.21	5	5.16	4.56	5.24	4.56	4.56	4.56	4.56	5.45
ENST00000357733.7	4.56	5.19	4.56	4.56	4.56	4.56	4.56	4.56	5.52	4.56	4.56	4.56	4.56	5.4	4.56	4.56	4.56	4.56	5.67	4.56	4.56	5.74	4.56	4.56
ENST00000346387.8	4.56	4.56	4.56	5.66	4.56	4.56	4.56	5.77	5.61	4.56	4.56	4.56	4.56	4.56	4.56	4.56	4.56	4.56	4.56	4.56	4.56	4.56	4.56	4.56
ENST00000604479.5	4.56	4.56	4.56	4.56	5.16	4.56	4.56	4.56	4.56	4.56	4.56	4.56	4.56	4.56	4.56	5	4.56	4.56	4.56	4.56	4.56	4.56	4.56	4.56
ENST00000378285.5	4.56	4.56	4.56	4.56	4.56	4.56	4.89	4.56	4.56	4.56	4.56	4.56	4.56	4.56	4.56	4.56	4.94	4.56	5.14	4.56	4.56	4.56	4.56	4.56
ENST00000378280.5	4.56	4.56	5.07	4.56	4.56	4.56	4.56	4.85	4.56	4.95	4.56	4.56	4.56	4.56	4.56	4.56	4.56	4.56	4.56	4.56	4.56	4.56	4.56	4.56
ENST00000378288.8	4.56	4.56	4.56	4.56	4.56	5.37	5.58	4.56	4.56	4.84	4.56	5.94	4.56	4.56	4.56	4.56	4.56	4.56	4.56	4.56	4.56	4.56	4.56	4.56
ENST00000603364.5	4.56	4.82	4.56	4.56	4.56	4.56	4.56	4.56	4.56	4.84	4.56	4.56	4.56	5.05	5.33	5.32	5.16	5.05	4.56	4.56	5.33	5.2	4.56	4.96
ENST00000604194.1	4.94	4.82	5.07	4.95	4.86	4.97	4.89	4.85	4.56	4.56	5.4	4.95	4.93	5.11	5.21	4.92	5.16	5.21	5.14	4.89	5.24	5.25	4.86	5.19
ENST00000378290.4	4.56	4.56	4.56	4.56	4.56	4.97	4.56	4.56	4.56	4.56	4.56	4.56	4.56	4.56	4.56	4.56	4.56	4.56	4.56	4.56	4.56	4.56	4.56	4.56
ENST00000604566.1	4.56	5.13	4.56	4.56	4.56	4.56	4.56	4.85	4.56	4.56	4.56	4.56	4.56	5.05	4.56	5	4.56	4.56	5.08	4.56	5.19	4.93	4.56	4.56
ENST00000443034.1	5.55	5.51	5.63	5.12	5.35	5.14	5.53	5.52	5.29	5.29	5.25	5.39	5.47	5.76	5.75	5.4	6.02	5.5	5.73	5.3	5.87	5.38	5.51	5.36
ENST00000416554.1	4.56	5	5.07	4.84	4.86	4.56	4.89	4.97	4.56	4.56	4.56	4.56	4.56	5.4	4.56	5.07	4.94	4.99	5.08	4.56	5.19	5.08	4.56	4.96
ENST00000648526.1	4.56	4.56	4.56	4.56	4.56	4.97	4.56	4.56	4.56	4.56	4.56	4.56	4.56	4.56	4.56	4.56	4.56	4.56	4.56	4.56	4.56	4.56	4.56	4.56
ENST00000624167.1	5.4	4.56	4.92	4.56	4.56	4.56	5.21	4.97	5.14	4.84	5.05	4.95	4.93	5.05	5.33	4.56	4.56	4.56	5.14	4.89	4.82	5.5	5.23	4.56
ENST00000648479.1	4.56	5	4.56	4.56	4.56	4.56	5.13	4.56	4.56	4.56	4.56	4.56	4.56	4.56	4.56	4.56	4.56	5.69	5.38	4.56	4.56	4.56	4.56	4.56
ENST00000452079.5	4.56	7.38	6.72	6.61	6.72	7.31	6.43	6.62	7.15	6.31	6.7	6.73	7.19	7.13	7	7.81	6.99	6.67	6.59	6.29	7.81	7.14	6.31	6.67
ENST00000419973.1	5.09	4.56	4.56	4.56	4.56	4.56	4.89	4.56	4.56	4.56	4.56	4.84	4.56	4.98	4.56	4.56	4.56	4.56	4.56	4.56	4.92	4.56	4.56	4.96
ENST00000647831.1	4.56	4.56	4.56	4.56	4.56	4.56	5.87	4.56	4.56	4.56	4.56	4.56	4.56	4.56	4.56	4.56	4.56	4.56	4.56	4.56	4.56	4.56	4.56	4.56
ENST00000648717.1	5.09	4.56	4.56	4.56	4.56	4.56	4.56	4.56	4.56	4.56	4.56	4.56	4.56	4.56	4.56	4.56	4.56	4.56	4.56	4.56	4.56	4.56	4.56	4.56
ENST00000648600.1	6.21	4.56	4.56	4.56	4.56	4.56	5.48	4.56	4.56	4.56	4.56	4.95	4.56	4.56	4.56	4.56	4.56	4.56	4.56	4.56	4.56	4.56	4.56	4.56
ENST00000423764.6	6.68	6.49	4.56	6.54	6.01	5.76	6.7	6.23	6.5	6.44	5.69	6.57	6.29	7.05	6.82	6.52	6.57	6.76	6.91	6.5	6.05	6.94	6.07	6.69
ENST00000647817.1	5.73	6.36	4.56	5.18	4.86	4.56	6.7	6.47	6.34	4.56	4.56	6.26	6.6	7.11	6.57	5.92	6.12	6.22	6.14	4.56	7.08	5.95	4.56	6.4
ENST00000649123.1	5.84	5.54	6.48	4.56	4.56	5.63	4.56	4.56	6.18	5.69	4.56	5.43	5.75	4.56	5.71	5.19	4.56	6.02	6.27	4.56	5.29	6.33	6.57	6.48
ENST00000648270.1	4.56	5.24	6.25	4.56	4.56	4.56	5.02	4.56	4.56	5.83	4.56	4.56	4.56	5.21	4.56	4.56	4.56	5.62	4.56	4.56	4.56	5.01	4.56	5.19
ENST00000650037.1	4.56	4.56	4.56	4.56	4.56	5.14	4.56	4.56	4.56	4.56	4.56	4.56	4.56	4.56	4.56	4.56	4.56	4.56	4.56	4.56	4.56	4.56	4.56	4.56
ENST00000650039.1	4.56	4.56	4.56	4.56	6.32	4.56	4.56	5.77	4.56	5.11	5.64	4.56	5.67	5.05	4.56	6.25	5.88	4.56	5.38	5.54	5.33	4.56	4.56	4.56
ENST00000649468.1	4.56	4.56	4.56	5.89	4.56	4.56	4.56	4.56	5.64	5.43	4.56	4.56	4.56	5.56	4.56	4.56	4.56	5.56	4.56	4.56	5.64	4.56	5.59	4.56
ENST00000648553.1	5.31	4.56	4.56	5.12	4.56	5.83	5.02	4.56	4.56	5.29	4.56	4.56	4.56	4.56	4.56	4.56	5.78	4.56	4.56	4.56	5.69	4.56	4.56	5.25
ENST00000649348.1	4.56	5.84	4.56	5.94	4.56	4.56	5.8	5.47	4.56	5.24	5.78	5.51	5.61	6.23	4.56	6.04	5.8	4.56	5.61	6.34	4.56	5.5	5.75	5.64
ENST00000636630.1	4.56	4.56	4.56	4.56	5.54	5.55	4.56	4.56	5.48	4.56	4.56	4.56	4.56	4.56	5.07	6.27	4.56	4.56	4.56	4.56	5.61	6.04	4.56	4.56
ENST00000587071.5	5.09	4.56	4.56	4.56	4.56	4.56	5.02	4.56	4.56	4.56	4.56	4.56	4.56	4.56	4.56	4.56	5.22	4.56	4.56	4.56	4.56	4.56	4.56	4.56
ENST00000637775.1	4.56	4.56	4.56	4.56	4.98	4.56	4.56	4.56	4.56	4.56	4.56	4.84	4.93	4.8	4.97	4.81	4.56	4.56	4.56	4.56	5.08	4.56	4.56	4.84
ENST00000608600.1	4.56	4.56	4.56	4.84	4.56	4.56	4.56	4.56	4.56	4.56	4.56	4.56	4.56	4.98	4.56	4.56	5.03	5.11	4.56	5.22	4.56	5.01	4.56	4.56
ENST00000649290.1	4.56	6.17	4.56	4.56	4.56	4.56	5.42	5.95	5.55	4.56	5.25	5.24	5.93	6.04	5.33	6.37	4.56	5.33	5.61	4.56	4.56	5.97	5.41	4.56
ENST00000647686.1	5.61	5.41	5.57	4.56	5.5	4.56	5.58	5.33	5.64	5.11	4.56	5.55	5.26	5.4	4.56	5.28	5.9	5.79	4.56	6.09	5.72	4.56	5.51	5.71
ENST00000648935.1	6.02	6.3	6.15	6.35	6.51	6.18	6.52	6.19	6.43	6.4	6.15	6.26	6.43	6.37	6.38	6.22	6.55	6.24	6.35	6.36	6.62	6.59	5.91	6.34
ENST00000649413.1	4.56	5.44	4.56	4.56	4.56	4.56	4.56	5.14	4.56	4.56	4.56	4.56	4.56	4.56	5.33	5.54	4.56	4.56	4.56	4.56	5.58	4.56	4.56	4.56
ENST00000624948.1	4.94	4.82	4.56	4.56	4.56	4.56	4.56	4.56	4.93	4.84	4.56	4.84	4.82	4.8	4.56	4.81	4.56	4.8	5.08	5.13	4.56	4.56	4.56	4.56
ENST00000611447.1	4.56	4.56	4.56	4.56	4.56	4.56	4.56	4.56	4.56	4.56	4.56	4.84	4.56	4.56	4.56	4.56	4.56	4.56	4.56	4.56	4.56	4.56	4.56	4.56
ENST00000636250.1	5.84	5.71	5.96	5.96	5.45	5.37	5.29	5.6	5.37	5.75	6.15	5.59	5.67	5.67	5.33	5.47	5.41	5.44	5.83	5.64	5.51	5.68	5.75	5.53
ENST00000294600.7	4.94	5.07	4.56	4.56	4.56	4.56	4.56	4.56	4.82	4.56	4.56	4.84	4.93	4.56	4.56	4.56	4.83	4.56	5.08	4.56	4.92	4.93	4.56	4.56
ENST00000642557.4	5.31	5.37	5.44	5.18	4.98	5.37	5.42	5.47	5.45	4.84	5.05	4.95	5.09	5.37	4.85	5.57	5.27	5.29	5.75	5.3	5.33	5.3	5.16	5.05
ENST00000561886.2	4.94	5	4.56	4.56	5.23	4.56	4.56	5.14	4.56	5.18	5.16	5.12	5.02	4.98	4.85	4.56	5.1	5.05	5.08	5.13	4.82	4.82	4.86	5.05
ENST00000444870.7	4.56	5.13	4.56	4.56	5.16	4.56	4.56	4.56	5.14	5.34	4.56	5.34	4.56	4.56	5.15	5.47	4.56	4.56	4.56	4.56	4.56	4.56	4.56	4.56
ENST00000452264.1	4.94	4.82	4.56	4.84	5.08	5.14	4.89	4.85	4.93	5.04	4.9	4.84	4.56	4.91	4.56	5.07	4.56	4.8	5.24	4.56	4.92	4.56	5.08	5.05
ENST00000378251.3	9.54	9.48	9.26	9.15	9.74	9.39	9.87	9.76	9.25	9.16	9.79	9.61	9.58	9.24	9.93	9.94	9.15	9.93	9.54	9.92	9.68	9.4	9.87	9.45
ENST00000462356.5	6.68	6.21	6.48	6.12	6.66	6.04	6.37	6.44	6.44	6.18	6.76	6.29	6.42	6.29	6.62	6.66	6.55	6.67	6.54	6.6	6.2	6.47	7.04	6.62
ENST00000479239.1	4.56	5.28	5.36	5.12	5.4	4.56	5.53	5.52	5.33	5.29	5.73	5.39	5.47	5.25	5.33	5.47	5.16	5.37	5.01	5.54	5.48	5.59	5.41	5.19
ENST00000581512.2	5.21	5.07	4.56	5.04	4.86	4.97	5.02	5.06	5.08	4.95	5.05	5.18	4.93	4.8	5.07	5.07	5.16	4.99	4.93	5.03	4.92	5.01	5.16	4.84
ENST00000607459.1	5.55	6.08	5.74	5.72	5.66	5.7	6.07	5.97	5.89	5.83	5.98	6.08	6.31	5.93	6.08	6.12	5.75	5.97	5.61	5.85	6.23	6.13	6.12	5.91
ENST00000675966.1	8.27	8	8.21	8.35	8.07	7.9	8.01	7.93	8.05	8.12	7.82	8.18	7.9	8.05	7.6	7.73	8.25	7.88	7.79	7.92	8.25	8.13	8.19	8.33
ENST00000676052.1	4.56	5.63	4.56	4.56	4.56	4.56	4.56	6.44	5.37	5.29	5.73	4.56	5.43	5.44	5.48	5.86	5.32	4.56	4.56	4.56	4.56	5.34	4.56	5.71
ENST00000674623.1	6.44	4.56	4.56	4.56	4.56	4.56	4.56	4.56	4.56	4.56	4.56	6.28	4.56	4.56	4.56	4.56	4.56	4.56	4.56	4.56	6.44	4.56	4.56	4.56
ENST00000675200.1	4.56	6.89	5.74	5.34	6.82	6.3	5.67	6.37	6.46	5.86	6.09	5.72	6.27	6.78	6.03	6.3	5.63	6.7	5.98	6.31	5.61	6.11	6.29	6.36
ENST00000674985.1	4.56	4.56	4.56	4.56	4.56	6.09	5.8	4.56	5.37	5.29	6.18	4.56	4.56	4.56	4.56	4.56	4.56	4.56	5.33	4.56	4.56	4.56	4.56	4.56
ENST00000674879.1	6.93	7.33	6.65	6.92	7.52	6.88	6.91	7.12	7.34	7.11	7.08	7.56	7.12	7.11	7	7.62	6.97	6.92	7.13	6.95	6.4	7.1	6.33	6.77
ENST00000675677.1	5.89	4.56	5.74	4.56	4.56	6.67	6.68	6.21	5.7	6.07	4.56	5.69	5.43	6.6	6.49	6	4.56	5.59	5.58	4.56	5.84	5.79	4.56	4.56
ENST00000675750.1	5.67	6.75	7.06	6.4	4.56	4.56	4.56	6.6	6.53	6.31	6.78	5.43	6.45	6.57	6.6	6.99	6.29	6.52	6.44	5.43	6.78	5.91	6.48	6.59
ENST00000676009.1	5.79	5.6	4.56	5.34	4.56	4.56	6.04	4.56	5.33	5.29	6.45	5.51	5.39	4.56	5.9	6.13	5.32	4.56	5.64	5.85	5.99	5.34	4.56	4.56
ENST00000675108.1	6.95	7.12	6.9	6.85	6.66	6.64	6.66	7.05	7.2	7.06	7.49	6.85	7.05	6.47	6.68	7.3	7.12	6.64	7.4	7.1	6.64	7	7.03	6.81
ENST00000674558.1	6.78	5.93	4.56	5.94	7.16	6.48	5.72	6.12	6.58	6.1	4.56	5.78	6.09	6.58	5.9	6.27	6.1	7.02	6.39	6.81	6.11	6.09	6.79	5.94
ENST00000675334.1	7.72	7.34	7.32	7.06	7.23	7.78	8.01	7.91	7.09	7.22	8	7.89	7.74	7.58	8.46	7.8	7.31	8.45	8.18	8.03	7.58	7.5	8.32	8.24
ENST00000674544.1	4.56	5.77	5.83	5.66	5.8	6.13	4.56	4.56	5.45	4.56	4.56	4.56	4.56	5.44	4.56	6.15	4.56	5.67	4.56	4.56	4.56	5.42	5.81	4.56
ENST00000675375.1	4.56	4.56	4.56	4.56	4.56	4.56	6.37	4.56	4.56	4.56	4.56	4.56	4.56	4.56	4.56	4.56	4.56	4.56	4.56	4.56	4.56	4.56	4.56	4.56
ENST00000484420.1	4.94	5.24	4.56	4.56	5.23	4.97	4.56	5.27	5.14	4.56	4.56	5.12	4.82	4.98	4.85	4.92	4.83	5.33	5.67	5.03	5.01	5.3	5.35	5.05
ENST00000428079.6	4.56	6.66	7.5	6.74	7.76	6.78	7.72	7.52	7.1	6.73	8.06	7.48	6.63	6.63	7.97	8.24	6.71	8.07	7.24	6.89	7.85	6.51	8.51	7.49
ENST00000438539.6	6.55	5.54	4.56	4.56	4.56	6.26	5.8	4.85	4.93	6.1	4.56	6.08	5.39	5.79	4.56	4.56	6.42	4.56	6.21	5.69	4.56	5.65	4.56	5.25
ENST00000461667.2	7.72	7.25	5.63	6.49	7.16	6.41	6.41	6.69	7.01	7.23	6.74	6.84	6.72	6.98	7.04	7.34	6.7	7.26	6.82	6.94	7.33	7.25	7.47	6.83
ENST00000495701.1	5.98	5.48	5.92	5.51	5.35	5.7	5.42	5.52	5.58	6.01	5.58	5.12	5.73	4.56	5.28	5.36	5.69	5.64	5.92	5.69	5.69	5.34	5.41	5.74
ENST00000460038.5	4.56	5	5.57	4.95	5.4	5.47	5.21	5.06	4.56	5.04	5.64	4.56	5.31	5.29	5.78	5.23	5.03	5.29	5.49	5.43	5.08	5.25	5.08	5.64
ENST00000494653.5	6.25	6.45	6.34	6.51	6.41	7.32	6.54	6.1	6.33	6.93	5.91	6.54	6.01	6.11	5.81	6.31	6.83	6.39	6.24	6.77	6.01	6.45	5.91	6.01
ENST00000675520.1	6.99	6.89	6.7	6.78	7.04	7.49	7.13	6.51	7.01	7.28	7.42	7.16	6.91	7.03	7.07	6.61	7.27	6.98	7.34	7.21	6.61	6.81	6.61	7.29
ENST00000378223.3	4.56	5.95	5.96	5.29	5.45	5.14	5.29	5.63	5.33	5.55	5.78	5.81	5.67	5.74	5.6	5.88	5.63	5.72	5.83	5.54	5.37	5.08	6.2	5.96
ENST00000676046.1	5.79	5.74	5.96	5.86	5.7	5.7	6.01	5.86	6.17	5.94	5.94	5.81	5.93	5.85	6.01	5.96	5.95	5.69	6.12	5.73	5.75	6.09	5.94	6.43
ENST00000625756.2	4.56	4.92	4.56	4.56	5.08	5.14	5.13	4.56	4.56	4.56	5.05	4.84	4.56	4.56	4.56	4.56	4.56	4.56	4.56	4.56	4.56	4.56	4.56	4.56
ENST00000338895.7	4.56	4.56	6.04	6.26	5.74	4.97	4.56	4.56	5.72	4.56	4.56	4.56	4.56	6.67	5.87	6	4.56	6.7	6.46	5.93	5.8	4.56	6.1	4.56
ENST00000491998.5	6.5	7.16	6.51	6.01	6.14	6.67	6.54	6.27	6.31	6.34	6.24	6.28	6.67	6.9	6.74	6.43	7.22	6.8	6.62	6.45	6.71	6.25	5.99	6.4
ENST00000468793.5	6.89	7.37	6.82	6.33	7.3	6.45	7.05	7.08	7.21	6.75	6.5	6.93	6.74	6.4	6.9	6.25	6.14	6.22	6.53	6.72	6.58	6.87	6.39	6.45
ENST00000339350.7	5.73	6.64	6.51	5.72	6.27	6.09	5.8	6.12	5.85	5.83	6.74	5.72	6.72	6.41	4.56	6.72	6.45	6.74	6.15	6.6	6.2	6.22	6.88	6.13
ENST00000477548.5	4.56	5.95	5.74	6.28	4.56	6.26	5.58	6.65	6.04	6.74	5.73	5.51	6.6	6.08	6.26	5.86	7.13	6.5	6.17	6.09	6.64	5.42	6.33	5.49
ENST00000378209.8	7.08	4.56	4.92	6.01	5.98	6.7	7.32	6.94	6.76	6.27	7.07	7.35	4.56	6.22	7.73	7.65	4.56	7.04	6.82	6.7	6.83	7.41	7.06	7.63
ENST00000378206.5	4.56	4.56	4.56	4.56	5.63	4.56	4.56	4.56	4.56	5.39	4.56	4.56	4.56	4.56	4.56	4.56	4.56	4.56	4.56	4.56	4.56	4.56	4.56	4.56
ENST00000475969.5	4.56	4.56	4.56	4.56	4.56	4.56	4.56	4.56	4.56	4.56	4.56	4.56	4.56	4.56	4.56	4.56	5.03	4.56	4.56	4.56	4.56	4.56	4.56	4.56
ENST00000481945.1	5.31	5.51	5.36	5.43	5.08	5.27	5.02	5.38	5.52	5.39	5.33	5.65	5.67	5.37	5.52	5.36	5.37	5.47	5.45	5.64	5.45	5.68	5.3	5.4
ENST00000461150.1	4.56	4.56	4.56	4.56	4.56	4.56	4.56	4.56	4.56	4.95	4.56	4.56	4.56	4.56	4.56	4.56	4.94	4.56	4.56	4.56	4.56	4.93	4.56	4.56
ENST00000486765.5	5.84	6.21	5.68	6.24	6.21	6.13	5.84	6.33	6.02	6.36	6.12	6.03	6.66	6.29	6.43	6.18	6.4	6.56	6.5	6.45	6.58	6.27	6.26	6.73
ENST00000474140.1	6.89	7.67	6.45	6.6	6.54	6.78	7.18	7.08	7.24	6.81	7.62	7.13	7.53	7.22	7.05	7.1	6.82	7.07	7.47	7.39	7.09	7.49	7.69	7.65
ENST00000361605.4	8.76	8.62	8.45	8.37	8.94	8.83	8.9	9.12	8.47	8.52	8.63	8.89	8.55	8.49	9.16	9	8.73	9.16	8.51	8.56	8.95	8.89	9.28	8.55
ENST00000667408.1	4.56	4.56	5.07	4.95	4.56	4.56	4.56	4.56	4.56	4.56	4.56	4.56	4.56	4.8	4.85	4.56	4.56	4.56	4.56	4.56	4.56	4.56	4.56	4.56
ENST00000413332.5	5.21	5.19	5.51	5.72	5.66	5.14	5.36	5.63	5.41	5.11	5.91	5.59	5.73	5.16	5.64	5.32	5.66	5.29	5.58	5.43	5.77	5.34	5.81	5.53
ENST00000442673.1	6.21	6.4	6.08	6.46	6.79	6.38	6.22	6.83	6.36	6.59	7.08	6.33	7	5.91	6.42	6.08	5.98	6.08	6.02	6.06	6.41	6.06	6.33	5.83
ENST00000439488.1	6.06	6.14	6.11	5.99	6.58	6.09	6.37	6.27	6.13	5.96	6.87	6.22	6.4	6.16	6.38	6.04	6.04	5.87	5.98	5.69	6.2	5.84	6.22	6.4
ENST00000456897.6	4.56	4.56	4.56	4.56	4.56	4.56	4.56	4.56	4.56	4.56	4.56	4.56	4.56	4.56	4.56	4.56	4.56	4.56	4.56	4.56	4.56	4.93	4.56	4.56
ENST00000635619.1	4.94	4.56	4.56	4.56	4.56	4.56	4.56	4.56	4.56	4.56	4.56	4.56	4.56	4.56	4.56	4.56	4.56	4.56	4.56	4.56	4.56	4.56	4.56	4.56
ENST00000412674.1	5.31	5.28	5.44	5.51	5.08	5.14	5.13	5.14	5.55	5.29	5.33	5.29	5.31	5.25	4.97	5.28	5.22	5.05	5.38	5.22	5.41	5.01	5.23	5.25
ENST00000635247.1	4.56	4.82	4.56	4.95	4.56	4.56	4.56	4.56	4.56	4.56	4.56	4.84	4.56	4.56	4.56	4.56	4.56	4.56	4.56	4.56	4.56	4.56	4.56	4.84
ENST00000635127.1	4.56	4.56	4.56	4.56	4.56	4.56	4.56	4.56	4.56	4.56	4.56	4.56	4.56	4.56	4.56	4.56	4.56	4.56	4.56	4.56	4.56	4.56	4.86	4.56
ENST00000425194.2	4.94	5	5.18	5.12	4.86	5.14	4.89	4.97	5.19	4.95	5.05	5.12	5.02	4.98	4.85	5	4.83	4.99	5.14	4.89	4.92	5.01	4.86	4.84
ENST00000642026.2	7.18	7.02	7.52	7.39	7.14	7.61	7.18	7.13	7.18	7.15	7.17	7.15	7.16	7.05	6.63	6.74	6.88	6.84	6.72	6.86	6.9	7.23	6.88	6.87
ENST00000641078.1	4.56	4.56	4.56	4.56	4.56	4.56	4.56	4.56	4.56	4.56	4.56	4.56	4.56	4.8	4.56	4.56	4.56	4.56	4.56	4.56	4.56	4.56	4.56	4.56
ENST00000642139.1	6.75	6.75	6.72	6.85	6.49	6.83	6.73	6.79	6.74	6.8	6.76	6.88	6.67	6.71	6.65	6.51	6.88	6.44	6.49	6.75	6.63	6.84	6.65	6.82
ENST00000635002.1	5.21	4.82	4.56	4.84	5.16	4.97	4.89	4.97	4.93	4.95	5.4	5.04	5.09	4.98	4.97	4.92	4.83	4.8	4.82	5.43	5.14	4.93	5.16	5.13
ENST00000635312.2	4.56	4.56	4.56	4.56	4.56	4.56	4.89	4.56	4.56	4.56	4.56	4.56	4.56	4.56	4.56	4.56	4.56	4.56	4.56	4.56	4.56	4.56	4.56	4.56
ENST00000669931.1	4.56	4.82	4.56	4.56	4.56	4.56	4.56	4.56	4.56	4.56	4.56	4.56	4.56	4.56	4.56	4.56	4.56	4.56	4.56	4.56	4.56	4.56	4.56	4.56
ENST00000633821.2	4.56	4.56	4.56	5.04	4.56	4.56	4.56	4.56	4.56	4.95	4.56	4.84	4.56	4.56	4.56	4.56	4.56	4.56	5.24	4.56	4.56	4.56	4.56	4.56
ENST00000659315.1	4.56	4.56	4.56	4.56	4.56	4.56	4.56	4.56	4.56	4.56	4.56	4.56	4.56	4.56	4.56	4.56	4.56	4.56	4.56	4.56	4.56	5.01	4.56	4.56
ENST00000667352.1	4.56	4.56	4.56	4.56	4.56	4.56	4.56	4.56	4.56	4.56	4.56	4.56	4.56	4.56	4.56	4.56	4.56	4.56	4.82	4.56	4.56	4.56	4.56	4.56
ENST00000641472.1	5.98	5.69	5.92	6.12	5.9	5.7	5.72	5.56	5.8	5.75	5.58	5.72	5.83	5.93	5.56	5.86	5.75	5.5	5.83	5.81	5.75	5.46	5.59	5.83
ENST00000666685.1	4.56	4.56	4.56	4.56	4.56	4.56	4.56	4.56	4.56	4.56	4.56	4.84	4.56	4.56	4.56	4.56	4.56	4.56	4.56	4.56	4.56	4.56	4.56	4.56
ENST00000661628.1	4.56	4.56	4.56	4.56	4.56	4.56	4.56	4.56	4.56	4.56	4.56	4.56	4.56	4.56	4.56	4.56	4.56	4.56	4.82	4.56	4.56	4.56	4.56	4.56
ENST00000378191.5	6.35	6.61	6.6	6.87	6.21	6.75	6.39	6.37	6.31	6.25	6.21	6.54	6.39	6.6	6.57	6.64	6.34	6.39	6.33	6.36	6.41	6.2	6.26	7.09
ENST00000378190.7	5.4	5.28	5.28	4.56	5.16	4.97	5.67	4.56	5.01	5.04	4.56	5.34	4.56	5.4	5.56	5.07	4.83	4.56	5.14	5.43	4.56	5.42	5.23	5.8
ENST00000466761.1	4.56	4.56	4.92	4.56	4.86	4.56	4.56	4.56	4.56	4.56	4.56	4.56	4.56	4.56	4.56	4.56	4.56	4.91	4.56	4.56	4.56	4.56	4.56	4.56
ENST00000658045.1	4.56	5.28	5.83	5.51	4.56	4.56	4.56	5.43	4.56	4.56	4.56	5.34	5.47	5.5	5.9	4.56	4.56	4.56	5.96	4.56	5.24	4.56	4.56	4.56
ENST00000661891.1	5.61	5.37	4.56	5.75	5.74	5.47	5.53	5.21	5.7	5.65	5.94	4.56	5.54	5.29	4.56	6.04	5.88	5.59	4.56	5.93	5.29	5.62	5.51	6.15
ENST00000443270.1	4.94	5.07	5.07	4.84	4.98	5.14	5.13	4.97	5.08	5.04	5.16	5.04	4.82	5.29	5.07	5.13	5.41	5.05	4.93	5.13	5.08	5.34	5.16	5.13
ENST00000641871.1	5.55	5.24	5.36	5.43	5.08	5.14	5.21	5.14	5.33	5.29	4.9	5.29	5.15	5.29	5.21	5.23	5.41	5.29	5.45	5.43	5.19	5.34	5.23	5.57
ENST00000641860.1	7.51	7.43	7.5	7.69	7.19	7.09	7.18	7.2	7.38	7.48	7.36	7.13	7.16	7.05	6.79	6.88	7.23	6.75	7.24	6.89	6.97	6.94	6.59	7.44
ENST00000637702.1	6.06	6.05	6.31	6.28	6.14	6.61	6.29	6.19	6.28	6.43	6.24	6.14	6.32	6.23	5.98	5.98	6.32	5.91	6.08	6.31	6.15	6.19	5.91	6.27
ENST00000413887.1	5.09	5.07	4.56	5.18	5.23	4.56	5.13	5.06	5.01	4.84	4.56	4.95	4.93	4.8	4.97	5.07	4.56	4.91	4.56	4.89	4.92	5.01	4.86	5.05
ENST00000582517.1	4.94	4.56	4.56	4.56	4.56	4.56	4.56	4.85	4.82	4.95	4.56	5.04	4.56	5.05	4.85	4.92	4.94	4.56	4.56	4.89	4.92	4.56	4.56	4.56
ENST00000460696.1	4.56	5.37	4.56	4.56	5.29	5.47	5.63	5.97	5.48	4.56	5.86	5.34	5.73	5.56	5.68	5.54	5.56	5.99	5.64	4.56	5.77	6.04	5.91	6.01
ENST00000378161.5	5.93	5.86	5.92	5.43	5.7	5.27	5.84	5.77	5.55	6.14	5.47	5.39	5.58	6.14	6.18	6.04	6.12	5.89	6.29	5.81	6.15	5.74	6.17	5.68
ENST00000478423.6	4.56	5.33	4.56	5.51	4.56	4.56	4.56	4.56	4.56	4.56	5.98	4.56	4.56	4.56	6.03	4.56	5.88	5.25	5.33	4.56	6.01	5.25	4.56	5.49
ENST00000378156.9	7.22	7.13	7.35	6.55	7.41	6.75	6.94	7.33	6.54	6.95	7.73	6.76	7.16	7.4	7.94	7.92	7.19	7.78	7.66	6.84	7.68	7.5	8.1	7.74
ENST00000489180.6	4.56	6.1	6.15	5.39	5.59	5.88	5.42	6.23	5.19	6.03	6.02	5.83	5.99	6.88	6.54	5.19	6.29	5.93	5.94	5.54	6.09	5.65	5.91	6.06
ENST00000378169.7	4.56	4.56	4.56	5.34	4.56	4.56	5.72	4.56	5.67	5.69	4.56	5.55	5.35	4.56	4.56	4.56	4.56	4.56	6.08	5.54	4.56	4.56	4.56	5.45
ENST00000468253.1	5.09	4.82	4.56	4.95	4.56	4.97	5.29	4.97	5.14	4.84	5.16	4.56	4.93	4.98	5.21	5.19	4.83	5.16	5.14	4.89	5.19	5.2	4.99	5.05
ENST00000506941.1	4.56	5.07	4.56	4.84	5.16	4.56	4.89	5.21	5.24	4.56	5.05	4.56	4.56	4.98	5.28	5	5.16	5.11	4.93	5.22	5.61	5.14	5.3	4.96
ENST00000470763.1	6.1	5.69	5.36	5.86	5.54	5.55	5.95	5.52	5.55	5.58	5.86	5.81	5.88	6.26	6.08	5.92	6.32	5.83	6.06	5.93	6.31	5.95	6.1	6.13
ENST00000622020.4	6.06	6.24	5.28	6.2	6.01	6.58	6.04	6.87	6.02	5.94	5.91	5.89	6.37	6.25	5.6	7.06	6.8	7.05	6.08	6.52	6.45	5.91	6.69	5.74
ENST00000466897.1	5.4	5.48	5.51	5.18	5.4	5.27	4.56	5.21	4.93	5.34	5.05	5.12	5.21	5.72	5.52	5.36	5.49	5.74	5.24	5.13	5.82	5.34	5.51	5.53
ENST00000655548.1	4.56	5.19	5.63	5.66	4.56	5.7	5.21	5.74	5.41	5.55	5.53	5.69	5.31	5.74	5.68	5.86	5.53	5.62	5.58	5.54	5.75	5.65	4.99	5.83
ENST00000378111.6	5.31	5.6	5.18	5.24	5.35	4.97	5.63	5.43	5.41	5.39	5.16	5.47	5.26	5.59	5.38	5.92	5.6	5.62	5.75	5.13	5.67	5.53	5.55	5.77
ENST00000378097.6	4.56	4.56	4.56	5.29	4.56	4.56	6.04	5.95	4.56	4.56	4.56	5.55	4.56	5.59	5.68	4.56	4.56	5.59	5.38	5.49	4.56	5.76	4.56	4.56
ENST00000666163.1	4.56	5.9	5.57	5.83	6.27	6.26	5.84	6.4	5.98	4.56	4.56	5.75	4.56	6.71	6.62	7.91	6.06	7.9	6.71	6.38	7.06	7.46	6.07	7.24
ENST00000671676.1	4.56	4.56	4.56	4.56	5.23	4.56	4.56	4.56	4.56	4.56	4.56	4.56	5.47	5.37	4.56	5.57	4.56	4.56	4.56	4.56	4.56	4.56	4.56	4.56
ENST00000658691.1	4.56	5.13	4.92	4.56	4.56	4.97	5.13	4.85	5.01	4.56	5.05	4.95	5.15	5.16	4.97	4.92	5.27	5.21	4.56	4.56	5.14	5.14	4.86	4.84
ENST00000658883.1	4.56	4.82	4.56	4.56	4.56	4.56	4.56	4.56	4.56	4.56	4.56	4.56	4.56	4.56	4.56	4.56	4.56	4.56	4.56	4.56	4.56	4.56	4.56	4.56
ENST00000655748.1	4.94	5	4.56	4.56	4.56	4.97	4.89	4.56	4.93	4.84	4.9	4.84	4.93	4.98	5.07	5	4.56	5.21	5.14	4.56	5.45	5.2	4.56	5.05
ENST00000435937.6	5.61	6.05	5.28	5.89	5.54	5.55	5.36	5.95	5.75	5.62	5.4	5.62	5.7	5.97	5.84	5.98	5.9	6.14	5.75	5.96	6.13	5.74	5.63	5.86
ENST00000493807.2	4.94	4.92	4.92	4.84	4.56	4.56	5.02	4.56	4.56	4.95	4.9	4.56	5.02	5.16	5.21	5.19	5.03	5.5	5.01	4.56	5.64	5.2	5.08	5.05
ENST00000445501.6	5.21	4.56	4.56	4.56	4.56	4.56	4.56	4.56	4.56	4.56	4.56	4.56	4.56	4.56	4.56	4.56	4.56	4.56	4.56	4.56	4.56	4.56	4.56	4.56
ENST00000478098.5	4.56	4.56	4.56	4.56	4.56	4.56	4.56	4.56	4.82	4.56	4.56	4.56	4.56	4.56	4.56	4.56	4.56	4.56	4.56	4.56	4.56	4.56	4.56	4.56
ENST00000668706.1	4.56	4.82	4.92	4.56	4.56	4.56	4.89	4.56	4.56	4.56	4.56	4.56	4.56	4.56	4.56	4.56	4.56	4.56	4.56	4.56	4.56	4.56	4.56	4.56
ENST00000653262.1	4.56	4.56	4.56	4.56	4.56	4.56	4.56	4.56	4.56	4.56	5.69	4.56	4.56	4.56	4.56	4.56	4.56	4.56	4.56	4.56	4.56	4.56	4.56	4.56
ENST00000389632.9	4.94	4.56	4.56	4.56	5.29	4.56	4.56	5.27	5.08	4.56	4.56	5.04	4.56	4.56	4.56	4.56	5.27	5.33	4.56	5.13	4.56	5.08	4.56	4.56
ENST00000657222.1	4.56	4.56	4.56	4.56	4.86	4.56	4.56	5.27	4.93	4.56	4.56	4.56	4.56	4.8	4.56	4.56	5.22	4.56	4.56	5.03	4.56	4.56	4.56	4.56
ENST00000654144.1	5.61	6.03	4.56	5.51	5.4	5.76	5.13	6.07	5.08	5.69	5.25	4.95	5.7	6.55	6.43	6.62	6.16	6.85	6.27	6.06	6.68	6.55	5.63	6.17
ENST00000341524.6	4.56	4.56	4.56	4.56	4.56	4.56	4.56	4.56	4.56	4.56	4.56	4.56	4.56	4.56	5.78	4.56	4.56	5.33	4.56	4.56	4.56	4.56	4.56	5.13
ENST00000462676.3	5.09	4.56	4.56	4.56	4.56	4.56	4.89	4.85	4.93	4.56	4.56	5.18	4.56	5.11	4.56	4.56	5.22	4.56	5.19	4.89	5.19	5.3	4.56	5.05
ENST00000428161.6	4.56	5.41	5.51	5.34	5.29	4.56	4.56	4.56	4.56	4.56	4.56	4.56	5.15	5.29	4.56	5.47	5.45	4.56	4.56	5.22	5.55	5.89	5.55	4.56
ENST00000352527.6	6.32	6.17	4.56	4.56	6.52	4.56	4.56	4.56	4.56	4.56	4.56	4.56	5.39	5.37	6.15	5.71	5.75	7.52	5.85	4.56	4.92	6.17	5.91	4.56
ENST00000663169.1	4.56	4.56	4.56	4.56	4.56	5.14	4.56	4.56	4.56	5.34	4.56	4.56	4.56	4.56	4.85	4.56	4.56	4.56	4.56	4.56	4.56	4.56	5.23	4.56
ENST00000653635.1	4.56	4.56	4.56	4.56	4.56	4.56	5.29	4.56	4.56	5.43	4.56	6.22	5.47	4.56	6.47	4.56	5.32	4.56	4.56	4.56	4.56	6.97	6.31	4.84
ENST00000661248.1	5.09	5.13	4.56	5.12	4.98	5.14	4.56	5.21	5.45	4.95	5.16	5.04	5.21	5.81	5.28	5.68	5.63	5.93	5.33	5.81	5.58	5.71	5.16	5.88
ENST00000602612.5	5.67	5.88	5.18	5.34	5.23	5.88	5.02	5.74	6.04	5.69	5.25	5.39	5.88	5.67	6.3	6.37	5.72	6.5	5.9	5.59	6.7	6.27	5.3	5.71
ENST00000656746.1	4.56	4.56	4.56	4.56	4.56	4.56	4.56	4.56	4.56	4.56	4.56	4.56	4.56	4.56	4.56	4.56	5.03	4.56	4.56	4.56	4.92	4.56	4.56	4.56
ENST00000666299.1	5.09	5.28	4.56	4.84	4.56	4.97	5.42	4.85	5.19	5.11	5.16	5.29	5.02	5.53	5.38	5.44	5.41	5.59	5.45	5.59	5.33	5.08	5.51	5.05
ENST00000665338.1	7.51	7.91	7.32	7.72	7.24	7.38	7.69	7.62	7.59	7.53	7.27	7.68	7.53	8.1	7.69	7.97	7.75	8	8.06	7.88	8.02	7.86	7.59	8.14
ENST00000652845.1	4.94	5.48	5.07	5.04	5.08	4.56	5.29	5.38	4.93	5.29	5.05	5.04	4.93	5.4	5.33	5.68	5.32	5.74	5.64	5.13	5.69	5.53	5.08	5.25
ENST00000655703.1	4.56	4.56	4.56	4.84	4.86	4.56	5.02	4.56	4.56	4.56	4.56	4.56	4.56	4.91	4.85	5.19	5.03	4.99	4.82	4.56	4.56	4.56	4.56	4.56
ENST00000669250.1	5.61	4.56	5.57	4.56	5.29	4.56	6.39	6.14	5.61	5.65	4.56	6.08	4.56	4.56	4.56	6.61	6.08	7.19	5.94	4.56	6.57	6.3	6.24	4.56
ENST00000164247.5	4.56	5.97	4.56	5.59	4.56	4.56	5.36	5.7	5.14	5.51	5.4	5.83	5.61	5.61	5.96	5.28	5.75	5.93	5.96	6.06	5.58	6.37	5.91	6.17
ENST00000668559.1	4.56	5.24	4.56	4.56	5.35	4.56	5.48	5.38	4.56	4.56	5.25	4.56	4.56	5.37	5.33	5.92	5.41	5.11	5.19	4.56	5.89	4.56	5.51	5.71
ENST00000378092.6	4.56	5.28	4.56	4.56	5.23	4.56	5.42	5.21	4.56	4.56	4.56	5.39	4.56	5.16	5.48	5.32	4.56	5.47	4.56	4.56	5.61	5.2	4.56	4.56
ENST00000472700.7	4.56	4.56	4.56	4.84	4.56	4.56	4.56	4.56	4.56	4.56	4.56	4.56	4.56	4.56	4.56	4.92	4.94	4.56	5.08	4.89	4.56	4.56	4.56	4.56
ENST00000459822.1	5.4	5.57	5.18	5.55	4.86	5.14	4.89	5.56	5.14	5.11	4.9	5.04	4.93	5.91	5.15	5.51	5.53	5.91	5.38	5.43	5.8	5.86	5.3	5.71
ENST00000378083.7	6.55	6.46	4.56	6.26	5.35	4.56	5.91	6.25	5.75	5.8	4.56	6.24	6.37	6.8	5.52	7.07	6.55	6.35	6.02	5.77	6.8	6.33	5.3	5.91
ENST00000662147.1	5.4	4.92	5.28	4.95	4.86	4.56	5.02	5.14	5.14	4.56	4.9	4.84	5.02	5.21	5.07	5.4	5.37	5.64	4.82	5.13	5.67	5.25	5.08	5.05
ENST00000458166.6	4.56	4.56	4.56	4.56	4.56	4.56	4.56	4.56	4.56	4.56	4.56	4.56	4.56	4.56	4.56	4.56	4.56	4.56	4.56	4.56	5.14	4.56	4.56	4.56
ENST00000662363.1	5.67	5.33	5.44	5.39	5.16	5.55	5.42	5.38	5.41	5.39	4.56	5.59	4.56	5.93	6.06	6.49	5.83	6.24	6.29	5.73	6.15	6.3	5.88	5.71
ENST00000663671.1	4.56	5	4.56	4.95	4.56	4.56	4.56	4.97	4.56	4.84	4.56	4.84	4.56	4.98	4.56	4.81	4.83	4.8	4.56	4.89	4.92	4.82	4.86	4.56
ENST00000656607.1	4.94	5.19	4.56	5.24	5.08	5.14	4.89	5.06	5.14	5.11	4.9	4.95	5.02	5.33	5.28	5.32	5.16	5.16	5.19	5.03	5.33	5.08	4.99	5.19
ENST00000663419.1	4.56	5	4.56	4.84	4.56	4.56	4.56	4.97	5.08	4.84	4.9	4.95	4.93	4.91	5.15	5.28	5.41	5.62	5.24	5.37	5.29	4.56	4.56	4.56
ENST00000652911.1	5.61	6.38	5.57	5.55	4.56	4.56	6.16	5.95	5.41	4.56	5.94	5.29	5.09	6.23	5.15	5.71	5.86	5.41	5.58	4.56	6.18	5.68	5.3	6.46
ENST00000662815.1	5.21	4.56	4.56	4.56	4.56	4.56	5.48	4.56	4.56	4.84	5.73	4.56	4.56	6.08	4.56	4.56	4.56	4.56	5.49	5.37	5.89	4.56	4.56	4.56
ENST00000671076.1	4.56	5.71	4.56	5.59	4.56	4.56	4.56	4.85	6.42	4.56	4.56	4.56	5.02	4.56	4.56	4.56	4.56	4.56	5.64	4.56	6.47	4.56	4.56	6.59
ENST00000262450.8	4.94	4.92	5.18	5.04	5.08	4.56	5.21	4.97	5.14	4.84	5.33	5.34	4.93	5.37	5.07	5.32	4.94	5.44	5.24	4.56	4.56	4.56	4.99	4.56
ENST00000475121.1	4.56	4.56	4.56	4.56	4.56	4.56	4.56	4.56	4.56	4.84	4.56	4.56	4.56	5.05	4.56	4.56	4.56	4.8	4.56	4.56	4.56	4.56	4.56	4.56
ENST00000462991.5	4.56	5.13	5.36	5.34	4.98	4.56	5.36	5.21	4.93	4.95	5.25	5.47	5.47	5.4	4.85	4.92	5.22	5.33	4.56	5.13	5.08	5.25	4.99	5.13
ENST00000496404.1	4.56	4.56	4.92	4.56	4.56	4.56	4.56	4.56	4.56	4.84	4.56	4.56	4.56	4.56	4.56	4.56	5.03	4.56	4.56	4.56	5.19	4.56	4.56	5.19
ENST00000491020.1	4.56	4.56	4.56	4.56	4.56	4.56	4.56	4.85	4.56	4.56	4.56	4.56	4.56	4.56	4.56	4.56	4.83	4.56	4.56	4.56	4.56	4.56	4.56	4.56
ENST00000484532.6	4.56	4.82	4.56	4.56	4.86	4.56	4.56	4.56	4.56	5.04	4.56	5.04	4.82	4.98	5.15	5	4.83	4.99	5.01	4.89	4.56	5.01	4.99	4.84
ENST00000234875.9	12.55	12.49	12.57	12.36	12.81	12.62	12.78	12.6	12.09	12.28	12.06	12.66	12.53	12.12	12.57	12.59	12.12	12.76	12.4	12.6	12.4	12.55	12.67	11.95
ENST00000480661.1	7.67	8.09	7.85	7.7	7.73	7.92	8	7.97	8.03	7.96	7.84	7.73	8.14	8.51	7.77	7.84	7.96	8.05	8.06	8.24	8.34	8.29	8.07	8.12
ENST00000497965.5	9.93	9.89	9.28	9.55	10.39	9.78	9.62	9.58	9.69	9.44	9.76	10.08	9.92	9.74	10.27	10.01	9.59	10.55	10.05	9.76	9.04	10.2	10.11	9.92
ENST00000471204.5	8.12	8.64	8.13	8.47	9.2	8.09	9.63	8.95	7.18	8.31	8.21	8.43	8.87	8.53	8.51	9.04	8.09	9.32	8.07	8.52	10.05	8.17	8.5	7.39
ENST00000465387.5	4.56	6.71	6.8	6.71	7.24	6.73	6.16	6.51	6.83	6.22	7.17	7.23	7.49	6.49	7.33	7.63	7.09	7.44	6.81	7.51	6.89	7.38	6.93	6.57
ENST00000462296.5	4.56	5	4.56	4.56	4.56	4.56	4.56	5.21	5.01	4.56	4.56	4.84	5.26	4.56	4.56	4.56	4.56	4.99	4.56	4.56	5.08	4.82	4.56	4.56
ENST00000465335.1	4.94	4.82	4.56	4.56	4.86	4.56	4.89	4.56	4.56	5.29	4.56	4.84	4.93	4.8	5.07	5.07	4.56	4.8	4.56	4.89	5.01	4.82	4.56	4.56
ENST00000455744.1	5.31	5.48	5.51	5.39	4.56	5.14	5.29	5.27	5.58	5.04	5.53	5.34	5.35	5.37	5.15	5.36	5.16	5.21	5.41	5.43	5.33	5.01	5.35	4.84
ENST00000466994.5	6.44	7.34	6.31	6.6	6.81	6.52	6.43	6.66	7.05	6.78	7.38	6.65	7.16	6.63	7.05	6.48	6.44	6.5	6.75	6.77	6.77	6.64	6.88	5.8
ENST00000377939.5	6.93	8.03	6.92	7.05	6.99	6.61	6.71	7.45	8.1	7.02	8.03	6.86	7.53	7.31	7.81	7.42	6.9	7.02	7.36	7.11	7.68	7.45	7.59	6.76
ENST00000484435.1	4.56	5.33	4.56	5.12	4.56	5.27	4.56	5.47	5.52	4.56	5.47	5.04	5.09	5.11	5.78	5.13	5.45	5.37	4.56	5.22	4.56	5.62	5.51	5.4
ENST00000485539.5	5.67	6.66	6.08	5.75	6.18	5.76	5.95	6.05	6.51	6.03	6.45	5.94	6.58	6.25	6.68	6.1	5.9	6.06	6.14	6.21	6.09	6.04	6.37	5.4
ENST00000496676.5	6.06	7.63	6.22	6.33	6.69	6.52	6.39	6.99	7.52	6.68	7.74	6.38	7.38	7.07	6.99	6.57	6.45	6.33	6.53	6.48	7.36	7	7.13	6.29
ENST00000463453.1	4.56	4.56	4.56	4.56	4.56	4.56	4.56	4.56	4.56	4.56	4.9	4.56	4.56	4.56	4.56	4.56	4.56	4.56	4.56	4.56	4.56	4.56	4.56	4.56
ENST00000496329.1	4.56	5.19	5.07	4.95	5.23	4.97	4.89	5.06	5.29	4.56	5.47	4.84	5.02	5.11	5.21	4.92	4.83	4.91	4.56	4.56	4.92	4.93	4.99	4.84
ENST00000492476.1	5.4	6.01	5.63	5.81	5.96	5.76	4.56	5.52	6.2	5.29	6.45	5.47	5.93	5.72	5.48	5.44	4.56	5.11	5.45	5.43	5.69	5.42	5.81	5.19
ENST00000483336.1	4.94	5.99	5.28	5.51	5.29	5.27	5.02	5.67	5.98	4.56	5.69	5.55	5.83	5.11	6.03	5.36	5.03	5.11	5.33	5.3	5.58	5.3	5.85	4.96
ENST00000343813.10	11.03	10.6	10.87	10.64	11.09	11.12	11.17	11.11	10.34	10.84	11.14	10.97	10.71	10.42	11.06	10.92	10.68	11.1	10.76	10.88	10.77	10.75	11.37	10.18
ENST00000495791.1	4.56	4.56	4.56	4.56	4.56	4.56	4.56	4.56	4.56	4.56	4.56	4.56	4.56	4.56	4.56	4.56	4.56	4.56	4.56	4.56	4.56	4.56	4.99	4.56
ENST00000489498.5	9.55	9.43	9.32	9.07	9.57	9.87	9.71	9.69	9.03	9.22	9.88	9.56	9.33	8.87	9.62	9.46	9.44	9.92	9.45	9.77	9.3	9.51	10.2	9.12
ENST00000474756.1	6.1	5.81	5.79	5.81	6.76	5.76	6.75	6.46	5.72	5.24	6.55	5.81	6.42	5.87	6.63	6.78	5.95	6.82	6.57	5.99	6.23	6.38	6.31	4.56
ENST00000650463.1	6.61	6.22	6.48	6.18	6.09	5.83	6.19	5.97	6.18	6.18	6.5	6.35	6.09	6.02	6.06	6	6.14	5.91	5.87	5.96	6.16	6.57	5.97	6.01
ENST00000441724.1	5.79	5.77	4.56	5.34	5.35	5.37	5.13	5.67	5.58	5.51	4.56	5.43	5.73	5.53	4.56	5.66	6.06	5.56	5.58	5.59	5.64	5.74	5.55	5.83
ENST00000429480.2	4.56	5	4.56	4.95	4.56	4.56	4.56	4.85	4.56	4.56	4.56	4.56	4.93	4.56	4.56	4.92	4.56	4.56	4.56	4.56	4.56	4.56	4.56	4.56
ENST00000377898.4	4.56	4.56	4.56	4.56	4.56	4.56	4.56	4.56	4.56	4.56	4.56	4.56	4.56	4.8	4.56	4.56	4.56	4.56	4.56	4.56	4.56	4.56	4.56	4.56
ENST00000377893.3	9.52	9.3	9.36	9.03	9.82	9.94	9.67	10.39	9.37	9.94	10.7	9.93	9.62	9.02	9.74	9.48	9.01	9.3	8.95	10.29	9.36	9.11	10.89	9.89
ENST00000608083.5	8.22	8.37	8.57	8.33	8.65	9.08	8.21	8.76	8.36	7.9	8.72	8.73	7.82	7.7	9.12	8.82	8.29	9.45	8.32	8.45	8.79	8.98	9.62	8.81
ENST00000361521.9	5.31	6.56	5.51	5.43	6.72	5.37	7	6.69	6.71	6.62	6.57	6.22	5.39	6.51	7.14	6.81	5.32	6.77	6.68	7.01	5.29	6.04	7.21	6.45
ENST00000377842.7	6.32	6.22	6.34	5.91	6.11	6.34	6.7	6.25	6.33	6.4	6.12	6.43	6.01	6.32	6.79	6.45	5.53	6.21	5.96	6.18	6.38	6.37	6.07	5.8
ENST00000377845.7	8.21	8.67	8.17	7.73	8.8	8.7	9.42	8.28	7.72	7.81	8.02	8.07	8.37	7.34	9.23	8.37	6.84	8.09	7.75	8	6.84	7.35	9.27	8.73
ENST00000377855.6	5.73	5.79	5.44	5.69	5.54	5.83	5.29	5.8	5.37	5.8	5.33	6.08	4.56	5.53	6.47	5.76	6.06	5.59	5.83	5.93	5.91	5.08	5.71	5.4
ENST00000418124.5	5.84	5.28	4.56	4.56	5.23	5.83	5.72	5.77	5.98	5.65	5.58	4.56	5.54	5.05	5.43	5.44	5.56	5.47	5.58	6.38	5.19	5.53	5.88	5.4
ENST00000545482.5	6.32	4.56	6.58	6.36	5.87	6.26	5.29	6.19	4.93	4.56	5.33	4.56	6.42	5.29	5.07	5.66	6.27	5.67	4.56	5.64	6.15	6	6.22	5.13
ENST00000473466.2	4.56	4.56	4.56	5.59	4.56	4.56	4.56	5.7	4.56	4.56	4.56	4.56	4.56	4.56	4.56	5.4	5.49	5.47	5.24	5.49	4.56	4.56	5.51	4.56
ENST00000481175.1	5.21	5.24	5.18	4.95	5.45	5.14	5.48	5.77	5.41	5.29	5.16	5.65	5.26	4.91	4.97	5	4.94	5.29	5.08	5.49	5.08	5.14	5.71	5.4
ENST00000607670.1	5.21	5.48	5.07	4.95	5.16	5.14	4.89	5.47	5.41	5.34	4.9	5.29	5.09	5.05	5.21	5	5.22	5.37	5.19	5.43	5.14	5.3	4.99	5.13
ENST00000377837.5	5.84	5.79	6.11	5.62	5.7	5.47	5.58	5.63	5.8	5.47	5.4	5.99	5.35	5.33	5.38	5.28	5.53	5.29	5.61	5.99	5.75	5.53	5.08	5.91
ENST00000377836.8	5.48	5.44	4.56	5.18	6.04	5.63	5.72	5.89	5.14	4.84	5.86	5.34	5.39	5.29	5.75	5.57	4.56	5.5	5.29	5.77	5.41	5.01	6.29	4.56
ENST00000471190.1	4.56	4.56	4.56	5.18	4.56	4.56	4.56	4.56	4.56	4.56	4.56	5.04	5.02	4.56	5.21	4.56	4.56	4.56	5.24	4.56	4.56	4.56	4.56	4.96
ENST00000377834.8	9.16	8.82	8.68	8.55	9.47	9.12	9.32	9.5	8.86	8.86	9.37	9.24	8.98	8.3	9.55	9.3	8.23	8.77	8.67	9.17	9.1	8.46	10.07	8.53
ENST00000487437.5	4.56	4.56	4.56	4.56	4.98	5.14	4.56	4.56	4.56	4.56	4.56	4.56	4.56	4.56	5.07	4.56	4.56	4.56	4.56	5.13	4.56	4.56	4.56	4.56
ENST00000489730.1	5.73	5.28	5.18	5.43	5.74	5.55	5.21	5.52	5.64	5.29	5.86	5.39	5.51	5.11	5.78	5.36	5.1	5.05	5.29	5.54	5.51	5.2	5.78	5.25
ENST00000645284.1	6.44	6.73	6.04	6.24	7.13	7.05	6.96	6.92	6.66	6.14	6.68	6.68	6.22	4.8	5.68	6.47	4.56	5.72	4.93	5.85	5.84	5.2	5.97	4.56
ENST00000636330.1	6.41	6.45	6.56	6.01	6.43	5.47	6.19	6.31	6.66	6.58	6.83	6.14	6.62	5.64	6.78	5.9	5.53	5.99	6.08	6.21	6.13	6.13	6.65	6.08
ENST00000633651.1	4.56	4.56	4.56	4.56	4.56	4.56	4.56	4.56	4.82	4.56	4.9	4.56	4.82	4.56	4.56	4.56	4.56	4.56	4.82	4.89	4.82	4.56	4.56	4.56
ENST00000632142.1	4.56	4.56	4.56	4.56	4.56	4.56	4.56	4.56	4.56	4.56	4.56	4.56	4.82	4.56	4.56	4.56	4.56	4.56	4.56	4.89	4.82	4.56	4.56	4.56
ENST00000418286.1	5.09	4.56	4.56	4.56	4.56	4.56	4.56	5.06	4.56	4.56	4.9	4.95	5.47	4.8	4.56	5.13	4.56	4.56	4.93	5.3	4.56	4.56	4.56	4.56
ENST00000632803.1	4.94	5.13	4.56	4.95	4.56	4.56	4.89	5.27	4.93	4.84	4.56	4.95	5.02	4.8	4.85	4.81	4.56	4.56	4.56	5.13	4.56	4.93	5.23	4.56
ENST00000632593.1	4.56	4.56	4.56	4.56	4.56	4.56	4.56	4.56	4.56	4.56	5.05	4.56	4.56	4.56	5.07	4.56	4.56	4.8	5.14	4.56	4.56	4.56	4.56	4.84
ENST00000416731.5	4.56	5.81	4.56	4.56	5.7	4.56	5.36	5.38	4.56	5.29	5.4	4.56	5.7	4.56	4.56	4.56	5.32	4.56	5.01	5.3	4.56	4.56	5.3	4.96
ENST00000461727.6	6.21	5.24	6.11	5.83	6.27	5.7	5.8	6.29	6.18	5.8	6.18	5.65	5.47	5.25	6.86	6.02	5.1	5.56	4.56	5.81	5.61	5.53	6.33	4.56
ENST00000475228.6	5.09	5.95	5.63	5.12	5.66	5.94	5.36	5.77	5.7	5.51	5.58	5.43	5.43	5.29	5.96	5.44	4.94	5.11	5.14	4.56	5.29	5.3	5.3	5.4
ENST00000478323.1	5.09	5	4.56	4.56	4.56	4.56	4.56	4.56	4.56	4.56	5.05	4.56	5.21	4.8	5.68	4.56	4.56	5.21	5.01	5.22	4.56	4.82	5.3	4.56
ENST00000633239.1	7.56	7.01	7.45	6.84	7.92	7.51	7.49	7.62	6.79	6.7	8.15	7.14	7.18	5.79	7.66	7.08	6.18	6.91	6.12	6.86	6.37	5.86	8.26	6.34
ENST00000475479.2	4.56	4.56	4.56	4.56	4.86	4.56	4.89	4.56	5.14	4.56	5.16	4.56	4.82	4.8	5.07	4.56	4.83	4.56	4.56	4.56	4.56	4.82	4.86	4.56
ENST00000636644.1	7.12	6.24	6.74	6.69	7.22	7.21	7.33	6.89	6.68	6.77	7.33	6.78	6.85	5.5	7.4	6.36	5.32	6.41	6.04	6.29	5.69	5.46	7.48	6.41
ENST00000434576.2	4.56	5.13	4.56	4.56	5.08	4.56	5.36	4.97	4.93	4.56	5.05	5.18	4.93	4.91	4.97	4.56	4.56	5.05	4.56	4.56	4.56	4.56	4.56	4.56
ENST00000477679.2	6.78	6.77	6.94	6.89	7.62	6.78	7.26	7.09	6.84	6.44	7.6	6.54	7	5.74	7.23	6.58	5.75	6.33	5.73	6.31	5.99	5.71	7.63	6.67
ENST00000468561.2	5.98	5.48	5.18	5.81	6.43	4.56	5.8	6.65	6	6.05	6.45	6.2	6.54	5.37	6.97	5.96	5.41	5.81	5.38	5.77	5.33	5.14	6.72	5.83
ENST00000585139.1	4.56	4.82	4.56	4.56	4.86	4.56	4.56	4.85	4.56	4.56	4.56	4.56	4.56	4.56	4.56	4.56	4.56	4.56	4.82	4.56	4.56	4.56	4.56	4.56
ENST00000419034.1	5.61	5.41	5.68	5.39	5.29	5.37	5.53	5.8	5.7	5.62	5.69	5.43	5.43	5.44	5.43	5.47	5.45	5.25	5.41	5.64	5.37	5.5	5.35	5.53
ENST00000647810.1	5.89	4.56	4.56	4.56	5.08	4.56	4.56	4.56	5.64	4.56	4.56	5.89	5.75	4.56	4.56	5.76	5.75	5.95	6.08	4.56	5.87	6.15	6.2	4.56
ENST00000356876.8	5.61	7.41	5.79	5.78	6.85	6.64	5.67	7.07	6.88	6.74	6.89	6.26	6.07	6.6	6.59	7.4	6.34	7.63	6.21	6.74	7.05	4.56	7.71	7.2
ENST00000473343.5	4.56	6.43	4.56	4.56	4.56	4.56	4.56	6.59	5.82	5.69	6.85	4.56	6.24	6.58	4.97	6.86	5.16	5.62	5.7	4.56	7.02	6.42	6.61	5.31
ENST00000513135.5	7.5	8.49	7.52	7.04	7.43	7.44	7.38	8.06	8.75	7.72	8.01	7.81	8.05	8.3	8.25	8.03	7.79	7.91	8.03	7.53	8.35	8.24	8.25	8.27
ENST00000377782.7	4.56	4.56	4.56	4.56	4.56	4.56	4.56	4.56	6.25	4.56	4.56	4.56	4.56	5.59	4.56	5.68	4.56	4.56	5.96	4.56	4.56	5.25	4.56	4.56
ENST00000480393.5	4.56	6.85	4.56	4.56	4.56	5.7	5.8	6.68	6.49	5.94	7.43	6.24	5.97	7.19	7.5	8.01	7.43	8	7.53	6.21	7.11	7.06	8.12	8.07
ENST00000485036.5	4.56	6.16	4.56	4.56	6.49	4.56	4.56	4.56	4.56	5.69	4.56	4.56	5.47	4.56	4.56	4.56	5.98	4.56	4.56	4.56	4.56	5.59	4.56	4.56
ENST00000351959.9	6.41	4.56	6.45	5.29	4.56	4.56	4.56	4.56	5.7	4.56	4.56	4.56	4.56	5.4	5.15	5.74	5.6	5.85	5.78	4.56	5.51	6.08	4.56	4.56
ENST00000348333.7	4.56	5.24	4.56	4.56	4.56	4.56	5.21	5.27	4.56	4.56	4.56	5.59	4.56	5.29	4.56	5.81	6.39	4.56	6.1	5.54	4.56	5.53	4.56	4.56
ENST00000414040.6	4.56	4.56	4.56	4.56	4.56	4.56	4.56	5.52	4.56	5.24	4.56	4.56	5.39	4.56	4.56	4.56	5.16	5.16	4.56	4.56	5.08	5.3	5.35	4.56
ENST00000510563.5	4.56	4.56	4.56	4.56	4.56	4.56	4.56	4.56	4.56	4.56	4.56	4.56	4.56	4.56	4.56	5.07	4.56	4.56	4.56	4.56	4.56	5.25	4.56	4.56
ENST00000453260.6	4.56	6.5	4.56	4.56	5.66	4.56	5.42	6.02	6	5.43	6.24	5.29	5.61	6.16	6.32	6.17	5.93	6.24	5.08	5.69	6.23	5.76	6.33	5.94
ENST00000475730.5	5.21	5.28	5.28	5.29	5.45	5.47	5.48	5.52	5.45	5.34	5.58	5.24	5.26	5.25	5.38	5.32	5.1	5.16	5.49	5.37	5.29	5.25	5.08	5.05
ENST00000469691.5	4.56	5.77	4.56	5.04	5.7	5.37	4.56	5.7	5.55	5.11	4.56	5.51	5.21	5.47	5.07	5.23	5.27	5.29	4.56	5.13	5.01	5.59	5.16	5.53
ENST00000481401.5	5.55	4.56	5.44	4.95	4.56	4.97	6.01	5.06	4.93	5.8	4.56	4.95	5.31	6.19	5.48	6.12	6.06	4.56	5.52	4.89	5.37	6.08	6.45	5.49
ENST00000461703.6	4.56	4.56	4.56	4.56	5.59	5.7	5.63	4.56	4.56	4.95	4.56	5.39	4.56	4.56	4.56	4.56	4.56	4.56	4.56	4.56	4.56	5.14	4.56	4.56
ENST00000453341.1	5.31	5.74	4.56	4.95	4.56	5.14	5.13	5.67	5.91	5.39	6.09	5.55	5.9	5.93	5.75	5.88	5.1	6.11	5.87	5.43	5.8	5.93	5.51	5.19
ENST00000515145.1	4.56	4.56	4.56	4.56	4.56	4.56	4.56	4.56	4.56	4.56	4.56	4.56	4.56	4.56	4.56	4.81	4.56	4.56	4.56	4.56	4.56	4.56	4.56	4.56
ENST00000487949.4	5.84	7.02	5.51	5.29	6.38	4.56	6.5	6.76	6.58	6.2	6.94	6.26	6.53	6.61	7.79	6.66	6.4	6.38	6.72	6.09	6.77	6.38	7.08	6.95
ENST00000489097.6	6.5	6.21	4.56	5.72	5.9	4.56	6.07	6.75	5.96	6.07	5.91	6.28	5.26	5.44	6.15	6.2	5.37	5.85	6.02	6.06	6.18	5.86	6.43	5.96
ENST00000674790.1	4.56	6.29	5.57	4.56	6.23	6.45	6.19	6.84	4.56	4.56	5.82	5.62	5.58	5.99	6.13	5.9	5.72	5.47	6.36	6.5	6.11	6.29	5.59	5.91
ENST00000535355.6	6.28	4.56	4.56	4.56	6.01	4.56	6.58	7.3	7.11	6.29	6.82	7.33	6.73	6.73	6.86	6.98	5.49	6.22	4.56	6.7	5.8	5.93	6.73	6.06
ENST00000400913.6	4.56	4.56	4.56	5.47	4.56	4.56	4.56	4.56	4.56	4.56	4.56	4.56	4.56	4.56	4.56	4.56	4.56	4.56	4.56	4.56	4.56	4.56	4.56	4.56
ENST00000340850.10	6.14	4.56	5.92	4.56	4.56	4.56	4.56	6.83	6.66	6.46	7.31	6.33	5.93	5.29	7.05	6.71	4.56	6.17	4.56	4.56	6.75	6.29	7.76	6.29
ENST00000377728.8	4.56	5.6	4.56	6.03	4.56	6.83	4.56	4.56	7.37	4.56	4.56	4.56	4.56	5.59	6.83	5.71	5.53	4.56	4.56	4.56	6.34	4.56	6.83	6.7
ENST00000675548.1	4.56	4.56	4.56	4.56	5.77	4.56	6.16	6.74	5.91	4.56	4.56	4.56	6.24	4.56	4.56	4.56	4.56	4.56	6.22	4.56	4.56	5.59	4.56	4.56
ENST00000377748.6	4.56	4.56	6.72	4.56	5.66	4.56	6.52	5.8	4.56	4.56	6.35	4.56	4.56	4.56	4.56	6.25	6.24	5.93	6.27	4.56	4.56	4.56	6.15	4.56
ENST00000377732.5	4.56	7.68	6.25	6.2	6.14	7.27	6.1	7.14	6.49	6.73	4.56	6.31	6.93	6.97	5.84	6.57	6.42	6.96	6.86	6.36	6.97	6.02	6.55	6.29
ENST00000400915.8	4.56	4.56	4.56	6.41	5.74	4.56	4.56	5.89	6.11	5.62	4.56	4.56	6.22	4.56	6.45	4.56	4.56	4.56	4.56	4.56	6.49	4.56	4.56	4.56
ENST00000673471.2	6.28	4.56	6.22	4.56	6.14	4.56	4.56	6.29	4.56	4.56	4.56	4.56	4.56	4.56	4.56	4.56	4.56	4.56	4.56	4.56	4.56	4.56	4.56	4.56
ENST00000377740.5	4.56	5.93	4.56	4.56	5.59	4.56	4.56	4.56	5.24	4.56	4.56	4.56	6.01	4.56	4.56	5.28	4.56	5.47	4.56	5.93	5.24	5.62	5.63	4.56
ENST00000675123.1	4.56	5.41	5.07	4.56	4.56	4.56	4.56	4.56	4.56	4.56	4.56	4.56	4.56	4.56	4.56	4.56	4.56	5.33	4.56	4.56	5.58	5.91	4.56	4.56
ENST00000537245.6	6.61	6.29	5.79	4.56	6.41	6.09	5.8	5.92	5.37	6.25	6.24	6.03	6.6	6.04	5.48	6.31	4.56	5.47	6.02	6.31	4.56	5.62	5.97	4.56
ENST00000675976.1	4.56	5.81	5.36	5.55	5.16	4.56	5.29	5.38	6.39	5.94	5.94	5.72	5.47	5.79	5.87	5.81	5.6	5.67	6.02	5.81	4.56	5.34	6.59	5.49
ENST00000675139.1	5.55	5.54	5.51	5.51	5.5	5.27	5.36	5.7	5.7	5.69	5.33	5.29	5.47	5.47	5.81	5.44	5.27	5.41	5.24	5.54	5.91	5.42	5.97	5.64
ENST00000676401.1	5.31	4.56	5.07	5.51	5.63	5.37	4.56	4.56	5.01	5.65	4.56	5.34	5.75	4.56	5.98	5.28	4.56	5.05	5.67	5.59	5.58	5.3	5.55	5.71
ENST00000674943.1	4.56	5.44	5.36	4.95	4.56	4.56	4.56	4.56	5.55	4.56	4.56	4.56	4.93	4.56	4.56	5	4.56	5.25	4.56	5.13	5.24	4.56	4.99	4.56
ENST00000674685.1	5.09	5.33	5.44	4.84	5.29	4.56	5.42	5.21	5.29	4.56	5.53	5.18	5.21	5.37	5.38	5.51	5.37	5.16	5.24	5.43	5.19	5.01	5.81	5.19
ENST00000676255.1	4.56	4.82	4.56	4.56	4.56	4.56	4.56	4.56	4.56	4.56	4.56	4.56	4.93	4.56	4.85	4.56	4.56	4.56	4.56	4.89	4.56	4.56	4.56	4.56
ENST00000675093.1	4.56	4.56	4.56	5.12	5.08	4.97	5.13	4.97	5.08	5.04	4.56	4.56	5.02	5.05	4.56	4.56	4.56	4.56	4.82	4.56	5.24	5.08	4.86	4.84
ENST00000675655.1	4.56	4.56	4.56	5.04	4.56	4.56	5.13	5.06	4.56	4.95	4.56	4.56	4.56	4.56	4.56	4.56	5.16	4.56	4.56	5.03	4.56	4.93	5.08	4.56
ENST00000676362.1	5.09	5.07	4.56	4.56	5.16	4.56	5.13	4.97	5.41	4.56	4.56	4.56	5.26	4.91	5.15	5	4.56	4.99	5.19	5.13	5.01	4.56	4.86	4.84
ENST00000674803.1	4.56	4.56	4.56	4.56	4.56	4.56	4.56	4.56	4.56	4.56	4.56	4.56	4.82	4.56	4.56	4.92	4.56	4.56	4.56	4.56	4.56	4.56	4.56	4.56
ENST00000675812.1	4.56	4.56	4.56	4.56	4.56	4.97	4.56	4.97	4.56	4.84	4.9	4.56	4.56	4.56	4.56	4.56	4.83	4.56	4.82	4.56	4.56	4.56	4.56	4.56
ENST00000377705.6	10.27	10.1	10.04	9.7	10.19	10.1	10.25	10.28	9.91	9.9	9.91	10.19	10.04	10.2	10.24	10.42	10.01	10.51	10.3	10.41	10.3	10.19	10.33	10.01
ENST00000464383.1	6.35	5.66	5.92	5.81	5.7	6.26	5.8	6.19	5.96	5.8	6.15	6.18	6.21	6.11	6.34	6.44	6.2	6.14	6.19	6.36	5.64	5.86	6.31	5.64
ENST00000462798.1	5.61	5.95	5.44	5.69	5.54	5.55	5.67	5.38	5.67	5.62	5.73	5.81	5.64	5.53	5.33	5.54	5.93	5.89	5.94	5.59	5.55	5.46	4.99	5.61
ENST00000460777.1	5.55	5.84	5.36	5.72	5.7	6.13	5.42	5.52	6.11	5.86	5.86	6.03	5.9	5.72	5.81	5.74	6.2	5.79	6	6.18	5.84	5.76	5.99	5.31
ENST00000464665.1	5.31	4.92	5.07	5.12	4.98	4.56	4.89	5.33	4.56	5.39	5.25	4.56	4.93	4.8	4.56	5.32	4.56	5.11	4.82	4.56	4.56	4.93	4.56	4.56
ENST00000517213.1	5.21	4.92	4.56	5.04	4.98	4.56	5.02	4.85	4.93	5.04	5.25	5.04	4.93	4.98	4.85	5.13	4.83	4.8	5.01	4.56	4.82	4.93	4.56	4.84
ENST00000456162.2	5.31	5.57	5.28	5.43	5.54	5.14	5.21	5.63	5.48	5.65	5.47	5.62	5.83	5.47	5.48	5.36	5.63	5.5	5.55	5.49	5.67	5.81	5.3	5.19
ENST00000333172.11	4.56	4.56	4.56	4.56	4.56	4.56	5.02	4.56	5.14	4.56	4.56	4.95	5.35	5.16	4.56	4.56	4.94	4.91	4.56	4.56	4.56	4.56	4.56	4.56
ENST00000351136.7	4.56	4.82	5.18	4.84	4.56	4.56	4.89	4.56	4.56	4.84	4.56	4.56	4.56	4.56	5.07	4.81	4.56	4.99	5.01	4.56	4.82	4.56	4.56	4.56
ENST00000411823.5	4.94	5.07	4.56	4.95	4.56	4.56	4.56	4.56	4.56	4.56	5.05	4.56	4.56	4.56	4.56	4.92	4.83	4.56	4.56	4.56	4.56	4.82	4.86	4.84
ENST00000415267.1	4.56	4.56	4.56	4.56	4.86	4.56	4.56	4.56	4.56	4.56	4.56	4.84	4.56	4.56	4.56	4.56	4.56	4.56	4.56	4.89	4.92	4.56	4.56	4.56
ENST00000377674.9	6.82	7.65	6.28	6.74	8.01	6.61	7.83	7.97	7.67	7.28	7.79	6.64	7.21	7.61	6.96	7.91	6.75	7.21	7.13	7.39	7.57	6.96	7.75	7.4
ENST00000319084.9	4.56	6.19	6.56	6.51	6.14	6.78	4.56	6.74	6.04	6.59	6.5	6.1	6.91	6.04	6.66	6.06	6.62	6.28	6.08	6.12	5.95	6.25	6.79	6.65
ENST00000435905.5	6.89	6.75	6.15	6.16	5.98	6.38	6.27	6.21	6.66	5.94	6.83	7.03	6.58	6.57	6.76	6.72	6.29	6.65	6.69	6.86	6.41	6.67	6.59	6.4
ENST00000488936.1	5.67	5	5.28	5.62	4.56	5.83	4.56	5.06	4.56	5.29	4.56	5.47	6.31	5.29	6.03	5.28	5.72	5.5	5.8	5.13	4.56	5.89	4.56	5.05
ENST00000482360.5	6.58	7.59	6.82	6.88	7.01	6.96	6.99	7.19	7.68	7.31	7.83	7.28	7.56	7.37	7.42	7.58	7.06	7.48	7.18	7.25	7.46	7.5	7.66	7.44
ENST00000498342.5	6.25	6.42	5.96	5.81	5.87	5.76	5.72	6.29	6.4	5.88	6.55	6.16	6.27	6.29	6.69	6.17	6.18	6.26	6.21	6.26	6.07	6.15	6.39	6.15
ENST00000466813.1	5.67	6.27	5.96	6.08	5.74	6.52	6.1	6.35	6.06	5.04	6.43	6.41	6.65	5.91	6.38	6.04	5.8	6.19	5.7	4.56	6.29	5.93	6.37	5.8
ENST00000466941.1	5.79	5.81	6	5.39	4.56	5.14	4.56	5.38	5.67	5.11	5.53	5.04	5.88	4.98	5.28	5.51	5.32	5.72	5.29	5.03	4.56	5.5	5.91	5.19
ENST00000377658.8	7.94	7.48	6.98	4.56	7.84	7.49	7.97	8.17	6.81	6.8	7.92	7.39	7.81	7.65	8.66	8.92	8.07	8.78	8.4	7.86	6.85	7.74	8.53	8.1
ENST00000377663.3	8.73	9.21	8.72	8.83	8.64	8.76	8.67	8.86	8.72	8.98	8.8	8.96	8.94	9.15	8.94	9.07	8.97	8.95	8.87	9.08	9.31	8.96	8.76	8.93
ENST00000467612.5	4.56	4.56	4.56	5.34	4.56	4.56	4.56	4.56	5.14	4.56	5.25	4.56	4.56	4.56	4.56	4.56	4.56	4.56	4.56	4.56	4.56	4.56	4.56	4.56
ENST00000610898.1	5.67	5.63	5.36	5.62	5.35	5.37	5.58	5.52	6.08	5.78	5.69	4.56	5.93	5.95	5.9	5.74	6.02	5.11	5.61	4.56	5.19	5.86	5.71	5.71
ENST00000496707.5	5.31	5.9	5.51	5.83	5.59	4.56	5.63	5.38	5.75	5.72	4.56	5.12	5.35	6.2	4.85	6.02	5.41	6.25	5.64	5.03	6.38	5.79	6.07	6.08
ENST00000463043.1	4.56	4.56	4.56	4.56	4.98	4.56	4.56	4.56	4.56	4.56	4.56	4.56	4.56	4.56	4.56	4.56	4.56	4.56	4.56	4.56	4.92	4.93	4.56	4.56
ENST00000377648.5	8.13	7.85	7.98	7.43	8.16	8.25	7.95	8.18	8.2	8.32	8.09	8.2	7.69	8.16	8.56	8.4	8.03	8.73	8.16	7.94	8.19	8.14	8.58	8.35
ENST00000054650.8	7.39	7.34	7.1	7.22	7.85	7.23	7.49	7.62	7.3	7.44	7.65	7.51	7.66	7.11	7.57	7.76	7.46	7.8	7.46	7.37	7.54	7.37	7.66	7.51
ENST00000484676.1	5.31	5.44	5.18	5.29	4.86	5.27	5.13	5.21	5.41	5.11	5.33	5.29	5.21	5.37	5.28	5.51	5.45	5.25	5.49	5.37	5.48	5.65	5.16	5.13
ENST00000307896.10	4.56	6.01	4.56	5.75	4.56	4.56	5.84	5.95	5.85	5.39	5.33	5.59	5.31	5.87	5.21	5.9	4.56	5.64	5.41	5.43	5.51	5.62	5.63	6.1
ENST00000377627.7	5.67	6.55	5.18	5.55	5.93	5.94	5.76	6.33	6.13	5.8	5.94	6.01	6.26	5.67	6.54	5.98	6.25	6.11	6.08	5.59	5.61	6.25	5.85	5.45
ENST00000484669.6	5.48	4.56	5.83	4.56	4.56	5.37	4.56	4.56	4.56	4.56	4.56	4.56	4.56	4.56	4.56	4.56	4.56	4.56	4.56	4.56	4.56	4.56	4.56	4.56
ENST00000487819.5	5.21	5.44	5.57	4.56	5.4	5.27	5.29	5.21	5.64	5.24	5.05	5.39	5.35	5.44	5.43	5.28	5.03	5.44	5.58	5.3	5.14	5.62	5.41	4.56
ENST00000472925.1	5.48	5.88	5.44	5.24	5.35	4.56	5.67	5.77	5.67	5.51	5.16	5.29	5.64	5.69	5.56	5.76	5.56	5.85	5.33	5.22	5.84	5.34	5.63	5.4
ENST00000480647.1	4.94	5	4.56	4.84	4.86	4.56	5.13	4.56	4.93	4.56	4.56	4.56	4.56	5.11	4.85	4.56	5.1	4.91	5.01	4.56	5.14	4.56	4.86	4.84
ENST00000465508.5	6.66	6.87	6.22	6.51	6.18	6.52	6.7	6.74	7.38	6.84	7.13	6.61	7.16	6.46	6.72	6.58	6.7	6.75	6.79	7.08	6.78	6.94	7.24	6.74
ENST00000451196.5	4.56	4.56	4.56	4.56	4.56	4.56	4.56	5.33	4.56	4.56	4.56	5.62	4.56	4.56	4.56	4.56	4.56	4.56	4.56	4.56	4.56	5.14	4.56	4.56
ENST00000377577.10	10.57	10.42	10.31	10.18	10.86	10.84	10.83	11.01	10.44	10.1	10.82	10.65	10.59	9.91	10.62	10.6	9.89	10.93	10.14	10.86	10.19	10.4	11.3	10.59
ENST00000294401.11	6.82	6.92	6.04	6.41	7.08	7.15	7.49	4.56	6.49	6.91	6.48	7.09	7.01	6.84	7.36	6.59	7	6.92	6.76	7.29	6.83	6.53	6.73	6.6
ENST00000472414.1	4.56	5.07	4.56	4.56	4.56	4.56	4.56	4.56	4.56	4.56	4.56	5.12	4.56	4.91	5.48	4.56	4.56	5.29	4.56	4.56	4.92	4.56	4.56	5.05
ENST00000426784.1	6.84	6.8	6.63	6.88	6.52	6.75	6.6	7.08	6.89	6.77	7.2	6.85	7.06	6.53	6.75	7	6.42	6.44	6.63	6.43	7.21	6.76	6.78	6.45
ENST00000473993.5	5.31	5.33	6.74	5.96	6.16	4.56	6.37	6.62	5.87	5.72	5.64	5.59	5.21	5.53	5.52	5.51	5.16	5.91	5.96	6.41	5.69	5.81	5.78	5.13
ENST00000469318.5	4.56	5.24	6.6	5.91	5.08	5.63	5.67	5.21	5.58	5.04	4.56	5.59	5.31	5.21	5.33	5.13	5.37	5.11	5.14	5.13	5.48	5.34	5.08	5.31
ENST00000485073.5	6.91	6.67	6.28	6.46	7.11	6.73	6.77	7.19	6.78	6.68	6.62	6.64	6.47	6.57	6.43	6.47	6.39	6.67	6.32	7.36	6.2	6.41	6.78	6.23
ENST00000460594.5	6.02	5.77	5.79	5.99	5.5	5.76	5.8	5.67	6.08	5.51	6.12	5.83	5.61	5.25	5.56	5.66	5.63	5.64	5.29	5.54	5.93	5.25	5.81	5.74
ENST00000465911.1	5.67	5	5.28	5.18	5.54	5.83	5.48	5.33	5.48	5.58	5.25	5.39	5.39	4.8	5.48	5.13	5.1	5.47	5.14	5.54	5.37	5.62	5.41	5.31
ENST00000432429.5	6.55	6.71	6.6	6.49	6.43	6.58	6.56	6.51	6.83	6.55	6.7	6.74	6.61	6.45	6.72	6.71	6.86	6.41	6.48	6.5	6.75	6.48	6.55	6.93
ENST00000414210.5	4.56	4.82	4.56	4.56	4.56	4.56	4.56	4.56	4.56	4.56	4.56	4.56	4.56	4.56	4.56	4.56	4.56	4.56	4.56	4.56	4.56	4.56	4.56	4.56
ENST00000421469.3	4.56	4.82	4.56	4.56	4.56	4.56	4.56	4.56	4.56	4.56	4.56	4.56	4.56	4.56	4.56	4.56	4.56	4.56	4.56	4.56	4.56	4.56	4.56	4.56
ENST00000635029.1	5.4	4.56	5.68	5.04	5.45	5.37	4.56	4.85	4.56	4.95	4.56	4.56	4.56	4.56	4.56	4.56	4.56	4.56	4.56	4.56	4.56	5.65	4.56	4.56
ENST00000641757.1	5.73	5.37	5.68	5.47	5.35	5.14	5.58	5.47	5.48	5.69	5.33	5.24	5.58	5.4	5.15	5.23	5.66	5.53	5.01	5.43	5.45	5.53	5.3	5.64
ENST00000442889.1	5.48	5.74	5.36	5.62	5.74	5.37	5.48	5.6	5.29	5.29	5.33	5.51	5.73	5.4	5.33	5.47	4.94	5.47	5.45	5.81	5.64	5.56	5.63	5.36
ENST00000490738.5	5.4	6.14	5.83	6.29	5.45	6.41	5.67	5.7	5.29	5.86	5.91	5.12	5.88	6.51	5.93	5.63	5.78	5.95	5.67	5.49	6.25	5.34	6.05	5.45
ENST00000303635.12	7.13	6.7	6.88	6.63	6.67	6.34	6.83	6.4	6.69	6.55	6.21	7.12	6.53	6.69	6.65	7.06	6.61	7.11	6.38	6.29	6.47	6.76	6.75	6.5
ENST00000476163.5	6.18	6.22	6.53	6.08	7.13	6.41	6.85	6.62	6.28	6.78	6.83	6.94	6.79	6.19	6.9	6.86	6.24	6.87	6.49	6.56	6.31	6.55	7.12	6.72
ENST00000473578.5	8.24	7.89	7.93	7.74	8.42	8.21	7.99	8.08	7.56	7.59	8.05	7.94	7.96	7.21	8.45	8.12	7.72	8.07	7.73	7.94	7.44	7.91	8.75	8.05
ENST00000557126.5	5.61	5.48	5.18	5.83	5.35	4.56	5.76	5.14	5.94	5.24	5.33	4.56	5.61	5.37	5.28	5.57	5.03	5.56	5.73	5.64	5.58	5.42	5.46	5.25
ENST00000467404.6	4.56	5.95	6.18	5.91	5.74	5.63	6.24	5.74	5.48	6.01	5.91	5.96	5.51	5.59	6.06	5.86	5.88	5.87	5.73	5.64	6.09	5.38	5.71	5.71
ENST00000461311.1	4.56	6.14	6.51	6.14	5.93	6.22	5.72	5.56	6.08	6.05	6.15	6.05	6.24	6.01	5.75	6.12	6.02	6.01	5.19	4.56	6.28	6.09	6.54	5.4
ENST00000486138.1	5.98	5.41	5.36	5.72	6.23	6.18	4.56	5.89	5.45	5.34	5.47	5.81	5.39	5.61	4.56	5.79	5.72	5.76	5.58	5.81	5.14	5.53	5.51	5.64
ENST00000482934.1	5.21	5.9	6.15	6.16	5.93	6.45	5.76	5.6	5.72	5.94	5.78	5.86	5.75	5.74	5.43	5.54	5.75	5.87	5.64	6.15	5.58	5.65	5.46	5.45
ENST00000470648.5	6.32	6.14	6.31	6.49	6.47	6.26	5.91	6.49	6.49	6.05	5.78	5.18	5.95	6.13	5.9	5.6	6.27	6.11	6.26	6.23	6.05	5.95	6.07	5.49
ENST00000461580.5	4.56	5.24	4.56	4.56	4.56	4.56	4.56	4.56	4.56	5.04	5.33	4.56	4.56	4.98	5.21	5.13	5.1	4.99	4.56	4.56	4.56	4.56	4.56	5.64
ENST00000472283.1	4.56	4.56	5.28	4.56	4.56	5.63	4.56	4.56	4.56	4.56	4.56	5.18	4.56	4.91	4.56	4.56	4.56	4.56	4.56	4.56	4.56	4.56	4.56	4.96
ENST00000467267.1	5.98	5.88	6.18	6.26	6.09	5.76	5.8	5.97	6.02	6.03	6.15	6.18	5.9	6.06	5.68	5.71	6.12	5.85	5.96	5.81	5.97	5.81	5.99	5.99
ENST00000495233.5	5.98	5	5.28	5.55	5.5	5.55	5.67	5.89	5.52	5.88	5.47	6.35	5.47	5.61	5.64	6.1	5.88	6.57	5.98	5.93	6.01	6.22	5.46	5.36
ENST00000490905.5	4.56	5.37	4.56	4.56	4.56	5.14	4.56	4.56	5.14	4.56	4.56	4.84	5.15	4.56	4.56	4.56	4.56	4.56	4.56	4.56	4.56	4.56	4.56	5.19
ENST00000476864.1	5.09	5.13	5.07	4.56	4.56	4.97	5.02	5.14	4.56	4.56	4.56	4.56	4.56	5.11	4.56	5.13	4.94	4.8	4.56	5.3	4.56	4.82	4.56	5.05
ENST00000433407.1	5.55	5.54	5.63	5.72	5.66	5.76	5.63	5.43	5.72	5.69	5.16	5.39	5.31	5.4	5.84	5.28	5.53	5.41	5.78	5.64	5.55	5.34	5.67	5.25
ENST00000456701.1	4.56	4.56	4.92	4.56	4.98	4.56	4.56	4.56	4.56	4.56	4.9	4.56	4.56	4.56	4.56	4.56	4.56	4.8	4.56	4.89	4.56	4.82	4.56	4.56
ENST00000384328.1	4.56	4.56	4.56	4.84	4.56	4.56	4.56	4.56	4.56	4.56	4.56	4.56	4.56	4.56	4.56	4.56	4.56	4.56	4.56	4.56	4.56	4.56	4.56	4.56
ENST00000427317.1	4.56	4.82	4.56	4.56	4.56	4.56	4.56	4.56	4.56	4.84	4.9	4.56	4.56	4.56	4.56	4.81	4.83	4.56	4.93	5.03	4.56	4.56	4.56	4.56
ENST00000618051.1	4.56	4.92	4.56	4.56	4.56	4.56	4.89	4.56	4.82	4.84	4.56	4.56	4.56	4.8	4.56	4.56	4.56	4.8	4.56	4.56	4.56	4.82	4.56	4.56
ENST00000411708.1	4.56	4.56	4.56	4.56	4.56	4.56	4.89	4.56	4.56	4.56	4.56	4.84	4.56	4.56	4.56	4.56	4.56	4.56	4.56	4.89	4.56	4.56	4.56	4.56
ENST00000440032.1	4.56	4.56	4.56	4.56	4.56	4.56	4.56	4.56	4.82	4.56	4.56	4.56	4.82	4.56	4.56	4.56	4.56	4.56	4.56	4.56	4.56	4.82	4.56	4.56
ENST00000602640.1	5.98	5.54	5.79	5.75	5.54	5.7	5.53	5.38	5.87	5.72	5.33	5.75	5.61	5.69	5.75	5.47	6.02	5.47	5.75	5.93	5.75	5.59	5.41	5.77
ENST00000602973.1	6.53	6.5	6.56	6.73	6.64	6.38	6.54	6.21	6.34	6.64	6.57	6.49	6.39	6.6	6.45	6.36	6.63	6.32	6.46	6.74	6.44	6.47	6.59	6.33
ENST00000602916.1	4.94	5	4.56	4.84	4.56	5.14	4.56	4.56	4.56	4.56	4.56	5.04	4.56	4.56	4.97	4.92	4.94	4.99	4.56	4.89	4.56	4.56	4.86	4.56
ENST00000054666.11	11.68	10.92	11.17	10.93	11.51	11.88	11.8	11.5	11.07	10.93	11.69	11.59	11.27	10.67	11.65	11.42	10.98	11.44	11.03	11.13	10.89	10.93	11.84	11.56
ENST00000470357.1	7.51	7.65	7.58	7.44	7.59	7.57	7.65	7.53	7.79	7.88	7.67	7.79	7.65	7.4	7.71	7.61	7.39	7.34	7.37	7.48	7.49	7.27	7.63	7.26
ENST00000487194.1	6.32	6.12	6.18	6.01	6.06	6.55	6.16	6.25	6.28	6.14	6.12	6.26	5.8	5.74	5.52	5.96	6	5.72	5.78	5.49	5.97	5.59	5.3	5.77
ENST00000602406.1	6.06	6.3	6.25	6.14	5.7	6.58	6.1	6.51	6.36	6.57	6.24	6.4	6.15	6.37	6.32	5.81	6.25	6.16	6.21	6.12	6.07	6.25	6.12	6.15
ENST00000377541.5	6.97	5.9	7.29	6.38	6.18	6.93	7.77	6	7.09	6.33	6.76	7.55	5.83	6.11	6.06	6.4	6	5.53	6.14	5.89	5.8	5.91	6.2	6.53
ENST00000613533.4	4.56	5.33	7.84	5.29	6.36	8.27	9.74	5.56	4.56	6.33	5.25	4.56	5.26	4.56	7.62	4.56	4.56	4.56	5.24	4.56	7.84	4.56	8.55	4.56
ENST00000614998.4	8.26	8.23	7.82	6.79	6.99	7.71	8.65	9.09	7.54	7.31	9.04	9.51	7.81	7.05	4.56	4.92	5.72	6.46	8.71	4.56	6.53	7.45	4.56	6.38
ENST00000377532.7	9.68	8.34	9.18	9.45	8.6	10.03	9.58	9.18	9.11	7.96	8.59	9.86	7.7	8.06	6.76	9.37	8.3	8.14	7.69	8.66	7.07	8.28	8.07	9.22
ENST00000361923.2	8.82	7.87	8.11	7.55	7.58	8.83	9.26	7.65	7.83	7.01	7.08	8.59	7.64	6.09	6.92	8.34	6.58	7.49	7.18	7.39	7.04	7.59	8.02	7.64
ENST00000473653.1	6.18	5.07	4.92	5.51	4.56	5.94	4.89	4.85	5.19	4.95	5.25	5.72	5.02	5.16	4.85	5	4.94	4.99	5.01	4.89	4.82	4.93	4.99	4.84
ENST00000602883.1	6.68	5.54	6.51	6.1	5.7	6.52	6.71	6.07	6.72	5.55	5.25	6.88	5.39	5.61	5.28	5.4	5.45	5.5	5.45	5.69	5.61	5.53	5.16	5.96
ENST00000463106.1	5.55	5	5.44	5.12	5.08	5.63	5.53	5.14	5.41	4.95	5.25	5.51	5.02	5.11	5.15	5.13	5.37	5.29	5.33	5.03	5.29	5.34	4.56	5.25
ENST00000494684.1	5.4	4.56	5.74	4.95	4.56	6.04	5.58	5.43	5.29	5.04	5.47	5.47	5.31	5.11	4.97	5.07	4.56	5.21	5.01	4.56	4.56	4.93	4.56	5.4
ENST00000451646.1	6.06	5.63	6.18	5.55	5.4	6.13	6.04	5.86	6.23	5.34	5.58	6.29	5.54	5.53	5.15	5.66	5.37	5.56	5.78	5.43	5.45	5.42	5.46	5.88
ENST00000377516.6	5.98	5.28	5.36	5.12	4.98	5.27	5.48	5.97	5.14	5.55	5.47	5.51	5.02	5.4	4.56	5.6	4.56	5.67	5.73	5.22	5.58	5.38	4.56	5.05
ENST00000361696.10	5.4	5.13	4.56	4.56	5.08	4.56	5.13	5.33	4.56	5.04	4.56	5.12	4.56	5.05	4.97	4.92	4.94	5.41	5.19	5.22	5.19	4.93	5.41	5.45
ENST00000054668.5	4.56	4.56	4.56	4.56	4.98	5.27	4.56	5.06	4.56	4.84	4.56	4.56	4.56	4.8	4.97	4.56	4.94	4.56	4.93	4.89	4.56	4.93	4.56	4.56
ENST00000377507.8	8.26	8.18	7.91	8.1	7.97	8.12	7.74	7.44	8.06	7.89	7.8	7.32	7.79	9.47	8.46	8.67	9.06	9.04	8.81	8.27	9.13	9.17	8.55	9.4
ENST00000615230.4	4.56	4.56	4.56	4.56	4.56	4.56	4.56	6.33	4.56	4.56	4.56	6.55	4.56	5.11	4.56	4.56	4.56	4.56	4.56	4.56	4.56	4.56	4.56	4.56
ENST00000474475.1	4.56	4.56	4.56	4.56	4.56	4.56	4.56	4.56	4.56	4.56	4.56	4.56	4.56	5.11	4.56	4.56	4.83	5.21	4.93	4.56	4.82	5.2	4.56	4.84
ENST00000492571.1	4.56	4.82	4.56	4.56	4.56	4.56	4.89	4.56	4.82	4.56	4.56	4.84	4.56	5.37	5.28	5.19	5.1	5.41	4.82	4.89	4.56	5.34	4.56	5.61
ENST00000674210.1	4.56	4.56	4.56	4.56	4.56	4.56	4.56	4.56	4.56	4.56	4.56	4.56	4.56	5.69	4.56	5.13	5.66	6.08	5.83	4.56	4.56	5.62	4.56	5.61
ENST00000603760.1	4.56	4.56	4.56	4.56	4.56	4.56	4.56	4.56	4.82	4.56	4.56	4.56	4.56	4.56	4.56	4.81	4.56	4.56	4.56	4.56	4.56	4.82	4.56	4.96
ENST00000493373.5	8.95	8.71	8.84	8.93	9.39	9.17	9.07	8.74	8.38	9.03	8.7	8.85	8.93	9.12	9.62	9.56	9.32	9.99	9.16	9.42	9.64	9.31	9.73	9.26
ENST00000460192.5	5.48	5.93	5.36	5.99	5.77	5.83	6.24	5.92	5.8	5.75	5.78	5.96	5.7	6.25	5.84	6.04	5.75	6.24	5.96	6.18	6.05	6.45	6.22	5.99
ENST00000493678.5	5.31	7.6	4.56	6.85	7.09	6.61	7.03	6.35	6.62	7.7	4.56	7.48	7.4	7.19	7.22	7.21	7.82	8.01	7.49	7.16	7.47	8.24	8.92	8.05
ENST00000377493.9	8.15	8.13	8.39	8.5	8.77	9.03	8.74	8.38	7.1	8.29	8.27	7.77	8.34	8.37	9.29	8.8	8.46	9.24	8.81	8.69	8.15	9.01	9.06	8.72
ENST00000338639.10	8.41	8.31	8.35	8.29	8.67	7.91	8.82	8.79	8.18	8.11	8.23	8.49	8.36	8.66	9.07	8.55	8.88	9.3	8.72	8.8	8.83	8.52	8.88	8.62
ENST00000465354.5	5.73	5.57	5.96	5.89	5.87	5.94	6.01	5.74	5.55	5.69	5.69	5.72	5.85	6.01	5.28	6.04	6.12	6.11	5.83	5.64	5.91	6.32	6.05	6.06
ENST00000377491.5	7.44	7.41	6.88	6.57	7.57	6.96	7.81	7.72	7.77	4.56	7.95	8.1	6.72	7.72	6.98	7.78	8.44	8.42	7.61	6.7	6.44	7.94	8.11	7.46
ENST00000377488.5	5.89	6.67	4.56	6.63	7.08	6.18	7.45	7.38	6.22	6.05	6.38	6.2	6.19	6.79	4.56	7.46	6.08	6.64	5.64	6.81	7.44	7.09	6.85	6.91
ENST00000497113.1	5.61	5.95	6	6.18	5.63	5.88	6.16	5.8	5.33	5.96	6.12	5.65	5.67	5.79	5.84	5.63	6	5.79	5.8	6.26	5.97	5.62	5.97	5.86
ENST00000469225.1	6.71	6.35	4.56	4.56	5.9	6.18	7.07	6.54	6.37	6.24	5.86	6.45	6.34	6.79	7.54	6.34	6.25	6.73	6.79	6.62	6.28	6.67	7.31	6.08
ENST00000363474.1	4.94	5.19	5.18	5.18	4.56	4.97	5.13	5.21	5.01	5.18	4.9	5.34	5.09	5.16	5.15	5.07	5.22	5.11	5.19	5.3	5.37	5.46	5.16	5.36
ENST00000641354.1	5.89	6.55	6.08	6.41	5.96	6.22	5.98	6	6.22	6.33	6.24	5.94	5.9	7.13	6.5	6.3	6.97	6.39	6.12	6.15	6.29	6.41	6.45	6.91
ENST00000642135.1	6.99	6.97	6.82	7.25	6.96	6.83	6.7	6.62	6.9	6.84	6.87	6.69	6.63	7.06	6.34	6.72	7.18	6.66	6.82	6.64	6.68	7	6.69	6.72
ENST00000641100.1	6.82	6.78	7.1	7.03	6.67	7.02	6.77	6.74	6.68	6.74	6.89	6.73	6.65	6.9	6.55	6.72	6.84	6.57	6.69	6.87	6.56	6.75	6.5	6.87
ENST00000474874.5	4.56	4.82	4.56	4.56	4.56	4.56	5.02	4.56	4.56	4.56	4.56	4.56	4.56	4.91	4.56	4.56	4.56	4.91	4.56	4.56	4.56	4.56	4.56	4.56
ENST00000377482.10	8.81	10.03	9.54	9.54	9.52	10.09	9.39	9.89	9.58	9.13	10.3	9.66	9.37	11.56	11.33	9.73	10.77	10.76	10.27	9.21	9.85	10.7	11.49	11.66
ENST00000467067.1	6.84	8.44	7.14	8.48	7.19	8.11	7.3	8.3	8.17	7.92	7.92	7.39	7.17	9.68	8.89	7.64	8.77	7.91	8.29	7.87	7.15	8.5	8.86	9.32
ENST00000469499.5	5.67	6.61	5.88	6.28	5.87	6.34	5.76	6.07	6.2	6.14	5.91	5.24	5.75	6.97	6.82	5.98	6.54	6.22	6.44	6.34	5.75	6.49	6.43	6.94
ENST00000487559.1	5.89	6.05	5.74	6.2	5.98	6.38	5.91	6.05	5.75	5.91	6.24	5.43	5.51	6.6	6.59	5.83	6.44	6.25	6.1	5.96	5.24	6.06	6.39	6.53
ENST00000445300.1	6.78	6.65	6.7	6.52	6.29	6.58	6.68	6.54	6.73	6.95	6.82	6.51	6.67	6.96	6.45	6.49	6.75	6.5	6.53	6.75	6.16	6.76	6.55	6.81
ENST00000399343.2	5.31	4.56	5.18	4.84	4.56	4.97	4.56	4.56	4.82	4.56	5.16	4.95	5.09	5.05	4.56	4.56	4.94	4.91	5.01	5.13	5.01	4.82	4.56	4.96
ENST00000453364.1	4.56	4.56	4.56	4.56	4.56	4.56	4.56	4.56	4.56	4.56	4.56	4.56	4.56	4.56	4.56	4.56	4.83	4.56	4.56	4.56	4.56	4.56	4.56	4.56
ENST00000635451.1	4.56	4.56	4.56	4.56	4.56	4.56	4.56	4.56	4.56	4.56	4.56	4.56	5.02	4.8	4.56	4.56	4.56	4.56	4.56	4.56	4.56	4.56	4.56	4.84
ENST00000452982.1	4.94	4.56	4.92	4.56	4.56	4.56	4.89	4.56	4.56	4.56	4.56	4.56	4.56	4.56	4.56	4.56	4.56	4.8	4.82	4.56	4.56	4.56	4.56	4.56
ENST00000364105.1	4.56	4.56	4.92	4.56	4.56	4.56	4.56	4.56	4.56	4.56	4.56	4.56	4.56	4.8	4.56	4.56	4.56	4.56	4.56	4.89	4.56	4.56	4.56	4.84
ENST00000424689.1	4.56	5	5.18	4.56	5.08	4.97	4.89	4.97	4.82	4.95	5.25	4.84	5.02	5.05	4.85	4.56	4.94	4.8	4.93	4.56	4.82	4.56	4.99	5.05
ENST00000471889.7	4.56	4.56	5.18	4.56	4.56	4.56	4.56	5.56	4.56	5.39	5.16	5.39	4.56	5.67	4.56	5.76	5.1	5.29	5.7	4.56	5.64	5.81	4.56	4.56
ENST00000289877.8	5.21	4.92	5.18	5.04	5.29	5.27	5.13	4.56	5.52	4.56	4.56	4.56	5.58	4.56	5.78	4.56	4.56	4.56	4.56	5.43	5.29	4.56	4.56	4.84
ENST00000497660.5	4.56	5.48	4.92	4.56	4.56	4.56	5.02	4.97	4.56	4.56	4.56	5.34	4.56	5.4	4.56	4.56	5.22	5.41	4.56	4.56	4.56	4.56	4.86	5.25
ENST00000481265.1	4.56	4.56	4.56	4.56	4.56	4.56	5.29	4.56	4.82	4.56	4.56	4.56	5.02	4.56	4.56	4.56	4.56	4.56	4.82	4.56	4.56	4.56	4.56	4.56
ENST00000516445.1	4.56	4.56	4.56	4.95	4.56	4.56	4.56	4.56	4.56	4.56	4.56	4.56	4.56	4.56	4.56	4.56	4.83	4.56	4.56	4.56	4.92	4.82	4.56	4.56
ENST00000337907.7	9.38	9.84	9.47	9.88	10.1	9.52	9.73	9.15	9.32	9.27	10.21	9.78	9.73	9.17	9.49	9.38	8.94	9.41	9.63	9.92	9.07	9.23	9.54	9.74
ENST00000400908.7	9.84	9.11	9.01	8.83	9.45	9	9.34	10.14	9.65	9.31	8.74	9.44	9.17	9.13	9.84	9.9	8.76	9.93	9.48	8.99	10.01	8.84	10.19	8.38
ENST00000377464.5	7.37	8.72	9.32	7.6	8.72	8.79	8.65	8.5	8.79	8.1	9.43	7.53	7.98	7.47	8.55	9.06	7.62	7.77	7.89	8.53	7.7	7.54	8.84	7.74
ENST00000467350.1	4.56	4.56	5.07	4.56	4.56	4.56	4.56	4.56	4.56	4.56	4.56	4.56	4.56	4.56	4.56	4.56	4.56	4.56	4.56	4.56	5.01	4.56	4.99	4.56
ENST00000400907.6	7.93	6.87	8.25	7.04	7.02	7.89	7.41	6.14	6.94	6.84	6.66	7.57	7.15	6.72	7.12	4.56	6.31	6.49	7.22	7.48	4.56	6.52	6.9	6.17
ENST00000476556.5	6.14	5.95	5.88	6.18	6.01	5.76	5.87	6	5.94	5.65	6.21	5.62	5.75	5.59	5.93	6.53	5.66	6.16	5.83	6.21	5.67	5.3	6.1	5.61
ENST00000656437.1	5.73	6.43	6.04	6.1	5.63	5.88	6.22	6.02	6.27	6.27	6.43	5.94	6.27	5.93	5.9	6.28	5.75	6.04	5.94	6.34	6.16	5.71	5.81	6.66
ENST00000464367.1	5.67	5.69	5.57	5.75	5.9	5.88	5.67	5.74	5.87	5.43	5.47	5.62	5.85	5.72	5.6	5.96	5.78	5.97	5.83	5.69	5.41	5.74	5.67	5.64
ENST00000488215.5	5.73	5.77	5.44	6.05	5.96	5.63	5.36	5.56	5.55	5.58	5.91	5.29	5.8	5.87	5.6	5.79	5.66	6.01	5.78	5.77	5.93	5.74	5.51	5.64
ENST00000460659.5	5.61	5.77	6	6.14	6.06	5.37	5.95	5.86	6.06	5.83	6.12	6.1	5.85	5.44	5.78	5.36	5.6	5.76	6.08	5.77	5.84	5.97	6.07	5.8
ENST00000492766.5	6.02	5.93	5.88	6.03	6.01	5.7	5.8	5.7	5.77	6.16	5.94	5.59	6.09	5.79	5.84	5.88	5.9	5.97	5.87	5.81	5.67	5.86	5.97	5.45
ENST00000465125.1	5.55	5.57	5.44	5.47	5.66	5.55	5.67	5.7	5.58	5.47	5.91	5.65	5.61	5.47	5.75	5.66	5.72	5.76	5.58	5.96	5.51	5.74	5.99	5.4
ENST00000464972.5	5.55	5.28	5.18	5.51	5.29	5.14	5.02	5.47	5.08	5.51	5.16	5.12	5.58	5.69	4.56	4.92	5.49	5.37	5.7	5.43	5.41	5.53	5.08	5.19
ENST00000659924.1	6.8	6.69	6.67	7.31	7.15	6.58	6.52	6.23	7.04	7.17	6.09	6.72	6.68	6.88	6.47	6.87	6.76	6.41	6.89	7.03	6.8	6.87	6.5	6.57
ENST00000480342.5	7.27	7.48	7.69	7.51	7.28	7.31	7.36	7.27	7.32	7.61	7.17	7.33	7.51	7.5	7.02	7.22	7.77	7.25	7.37	7.64	7.4	7.51	7.14	7.12
ENST00000507012.1	5.93	5.71	5.36	5.75	5.5	4.97	5.72	5.43	5.48	5.88	5.47	5.51	5.31	5.67	5.38	5.68	5.6	5.5	5.29	5.77	5.64	5.38	5.16	5.68
ENST00000469251.1	6.97	6.42	6.48	6.89	6.49	5.7	6.22	6.39	6.3	6.74	6.43	6.08	6.49	6.31	6.06	6	6.14	6.11	6.41	6.41	6.13	6.44	6.12	6.57
ENST00000514428.1	4.56	4.56	5.28	5.51	4.86	5.27	4.89	5.06	4.93	4.56	5.25	4.84	4.82	5.37	5.33	5.13	5.37	5.11	5.33	5.3	5.37	5.01	4.56	5.05
ENST00000468247.1	6.91	6.61	6.6	6.65	6.95	6.58	6.16	6.65	6.65	6.92	6.02	6.41	6.58	6.57	6.65	6.81	6.54	6.61	6.69	6.64	6.71	6.27	6.39	6.06
ENST00000449895.5	4.56	5.33	5.18	5.04	5.35	5.27	5.02	4.56	5.37	5.11	4.56	4.84	5.39	5.05	5.33	5.19	5.22	5.25	4.82	5.03	5.19	5.42	5.23	5.13
ENST00000653698.1	5.48	5.79	5.83	6.4	5.98	5.88	5.72	6.1	5.77	6.05	6.21	5.72	6.01	5.89	5.64	5.76	6.06	5.74	5.94	6.06	6.05	6.15	5.75	5.57
ENST00000444276.1	5.09	5.69	5.44	5.51	5.16	5.37	5.42	5.21	5.41	5.43	5.58	5.34	5.51	5.5	4.85	5.44	5.56	5.21	5.67	5.43	5.29	5.2	4.99	5.25
ENST00000408156.1	5.21	4.82	5.18	5.29	4.86	4.56	5.21	4.85	5.24	5.04	5.05	5.12	5.02	5.05	4.56	4.92	4.94	4.91	5.01	5.13	4.56	5.14	4.56	4.56
ENST00000605785.1	5.4	5.13	5.44	5.55	4.98	5.14	5.36	5.27	5.33	5.29	5.33	5.34	5.15	5.25	5.21	5.4	5.16	5.29	5.38	5.3	5.37	5.08	5.16	5.45
ENST00000437586.1	6.14	6.03	5.79	6.05	5.5	5.47	5.8	5.56	5.98	6.01	5.78	5.83	5.83	5.91	5.75	5.47	6.1	5.56	5.96	5.96	5.67	5.68	5.55	5.86
ENST00000428803.2	5.93	5.69	6.04	6.29	5.7	5.88	5.84	5.56	5.77	6.16	5.73	5.75	5.7	5.79	5.6	5.83	6	5.85	5.92	6.15	5.75	5.93	5.41	5.86
ENST00000410579.2	5.61	5.33	5.68	5.51	5.45	5.27	5.21	5.14	5.52	5.39	5.05	5.39	5.39	5.4	5.28	5.28	5.32	5.11	5.29	5.59	5.33	5.38	4.99	5.19
ENST00000445254.1	5.61	5.37	5.57	5.51	5.45	5.27	5.53	5.47	5.67	5.69	5.47	5.55	5.7	5.4	5.52	5.36	5.37	5.37	5.67	5.43	5.51	5.25	5.16	5.36
ENST00000433876.2	5.98	5.66	5.79	5.96	5.9	5.63	5.8	5.56	5.91	5.88	5.47	5.55	5.8	5.83	5.33	5.74	6.16	5.62	5.67	5.81	5.99	6.02	5.63	5.68
ENST00000436229.2	4.56	4.82	4.92	4.56	4.56	4.97	4.56	4.56	4.56	4.84	4.56	4.56	4.56	4.56	4.56	4.56	4.56	4.91	4.56	4.56	4.56	4.56	4.56	4.56
ENST00000234590.10	13.17	13.06	12.88	13.02	13.56	13.28	13.76	13.26	12.48	12.83	13.4	13.18	13.22	13.77	14.34	13.63	14.3	14.47	13.63	13.65	13.71	13.96	14.34	14.27
ENST00000464920.2	7.25	7.46	7.73	7.12	7.17	7.34	7.69	7.45	7.37	7.3	7.53	7.3	7.61	8.11	8.02	7.43	8.07	7.95	7.49	7.69	7.77	7.96	7.58	7.78
ENST00000647408.1	4.56	5.57	4.56	4.56	4.56	4.56	4.56	4.56	4.56	4.56	4.56	5.59	4.56	5.53	4.56	4.56	4.56	4.56	5.24	4.56	4.56	4.56	4.56	4.56
ENST00000646370.2	4.56	4.56	5.88	4.56	5.9	5.88	4.56	5.52	5.37	5.39	4.56	4.56	5.43	4.56	5.6	5.74	5.41	5.37	5.33	4.56	5.33	5.38	4.56	5.45
ENST00000645609.1	4.56	6.6	6.4	6.45	6.79	6.64	6.66	6.52	5.96	6.14	6.21	6.64	6.57	6.82	7.33	7.15	6.72	7.3	6.98	7.14	7.05	6.89	6.59	6.57
ENST00000645600.1	4.56	5.57	7.08	5.75	5.59	7.51	5.84	5.63	5.8	5.51	4.56	6.48	5.35	6.6	5.96	5.32	6.2	6.54	5.8	4.56	7.14	6.68	6.37	6.19
ENST00000497492.1	6.14	5.66	6.56	6.46	6.66	6.13	6.46	5.77	5.67	5.96	5.94	6.35	5.99	6.06	6.63	4.56	6.32	6.71	5.87	5.43	6.6	7.05	5.63	5.45
ENST00000646660.1	4.56	4.56	4.56	4.56	4.56	4.56	4.56	4.56	4.56	4.56	4.56	4.56	4.56	4.56	4.56	4.56	4.56	4.56	4.56	5.37	4.56	4.56	4.56	4.56
ENST00000646680.1	7.12	6.93	6.56	6.61	7.09	7.11	6.97	6.95	6.55	6.98	6.83	6.92	6.7	7.3	7.19	7.43	7.45	7.96	6.62	7.25	6.35	7.41	7.28	6.93
ENST00000646906.1	6.44	5.97	6.78	5.83	5.54	6.48	5.95	6.07	6.18	6.05	6.21	6.12	5.9	6.83	6.38	6.06	6.76	6.4	6.84	6.52	6.95	6.19	5.81	6.5
ENST00000646156.1	5.93	6.03	5.96	6.01	5.59	5.7	6.5	5.63	6	5.8	5.47	5.62	6.15	6.02	6.18	5.96	6.32	6.4	6.08	6.45	5.93	6.41	6.31	6.43
ENST00000643438.1	5.48	5.33	5.44	4.95	5.29	4.56	5.02	5.14	5.45	4.56	5.25	5.12	5.39	5.79	5.43	5.32	5.63	5.47	5.49	5.37	5.55	5.71	5.3	5.57
ENST00000489867.2	5.48	5.13	5.44	5.18	5.29	5.63	5.36	4.56	5.24	4.95	5.05	5.24	5.39	5.29	5.33	5.4	5.16	5.62	5.33	5.3	5.14	5.3	5.59	5.4
ENST00000486051.5	6.18	6.19	5.44	5.55	5.63	5.55	5.87	5.86	6.08	5.65	5.98	5.62	5.73	6.46	5.96	5.96	6.18	6.33	6.02	5.64	6.11	6.32	5.94	6.36
ENST00000492343.2	6.14	6.76	6	6.36	6.64	6.09	6.75	6.49	6.81	6.44	7.04	6.61	6.86	7.35	6.95	6.65	6.78	6.84	7.16	6.75	7.15	7.05	6.93	7.05
ENST00000414948.1	5.89	5.97	5.88	5.94	5.7	5.55	5.76	5.77	6	6.01	5.86	5.89	5.93	6.33	6.08	5.92	6.31	6.17	5.98	5.73	6.03	5.97	6.24	6.08
ENST00000618792.1	4.56	4.82	4.56	4.56	4.86	4.97	4.56	4.56	4.82	4.56	4.56	4.84	5.02	5.05	4.56	4.56	4.94	4.8	4.82	5.03	4.56	4.93	4.56	4.56
ENST00000442636.1	5.4	5.24	5.18	5.24	5.29	5.37	5.36	5.38	5.37	5.18	5.05	5.04	5.26	4.98	5.07	5.4	5.27	5.37	5.24	5.3	5.19	5.38	5.08	5.25
ENST00000364855.1	4.56	4.56	4.56	4.56	4.56	4.56	4.56	4.56	4.56	4.84	4.56	4.56	4.56	4.56	4.56	4.81	4.56	4.56	4.56	4.89	4.56	4.82	4.56	4.56
ENST00000425872.1	4.94	5.37	5.44	4.95	5.35	5.27	5.29	5.21	5.29	5.58	5.05	5.29	5.26	5.37	5.21	5.36	5.49	5.37	5.29	5.43	5.29	5.01	5.08	5.19
ENST00000424862.2	4.56	4.82	4.56	4.56	4.56	4.56	4.56	4.56	4.56	4.56	4.56	4.56	4.56	4.98	4.56	5	4.56	4.8	4.56	4.56	4.82	4.56	4.56	4.56
ENST00000431968.2	4.56	4.92	4.56	4.56	4.56	4.56	4.56	4.56	4.82	4.84	4.56	4.56	4.56	4.91	4.56	4.56	4.56	4.56	4.56	4.56	4.56	4.56	4.56	4.56
ENST00000476083.1	4.56	4.56	4.56	4.56	4.56	5.14	4.56	4.56	4.56	4.56	4.56	4.56	4.56	4.98	4.56	4.56	4.56	4.56	4.56	4.56	5.14	4.56	4.56	4.56
ENST00000377443.7	4.56	4.82	4.56	4.56	4.56	4.56	4.56	4.56	4.56	4.56	4.56	4.56	4.82	4.8	4.56	4.56	4.56	4.8	4.56	4.56	4.56	4.56	4.56	4.56
ENST00000480186.7	5.93	5.97	5.83	6.38	5.8	6.18	6.16	6.12	6.18	6.27	6.15	5.96	6.26	5.95	5.98	6.13	6.18	5.95	5.75	5.89	6.15	6.35	5.85	6.08
ENST00000377436.6	4.56	5	4.56	4.56	4.56	4.56	4.56	4.56	4.56	4.56	4.56	4.56	4.56	4.56	4.85	4.56	4.56	4.91	4.56	4.56	4.92	5.08	4.56	4.96
ENST00000377442.3	4.56	4.56	4.92	4.56	4.56	4.97	5.02	4.56	4.82	4.56	4.56	4.56	4.56	4.56	4.56	4.56	4.83	4.56	4.56	5.03	4.56	5.08	4.56	4.56
ENST00000583026.2	5.98	5.13	6.11	5.18	5.45	6.41	5.29	5.52	5.48	5.51	5.58	5.18	5.35	5.44	5.6	5.76	5.56	5.56	5.55	5.3	5.41	5.34	5.67	5.57
ENST00000400906.1	4.94	4.56	5.07	4.56	5.08	4.56	4.56	4.97	4.56	4.56	4.9	4.84	4.56	5.11	4.85	5	4.56	4.8	4.82	4.56	4.56	4.82	4.56	4.96
ENST00000377424.9	7.3	8.04	8.18	7.71	8.08	7.79	8.85	7.92	7.41	7.36	8.62	7.71	7.89	7.77	8.49	8.12	7.6	8.03	7.85	7.91	7.58	8.41	8.31	7.36
ENST00000487492.1	4.56	4.82	4.56	4.56	4.86	4.56	4.56	4.56	4.82	4.56	4.9	4.56	4.93	5.21	5.07	5.19	4.56	4.91	4.82	4.56	5.01	5.01	4.99	4.56
ENST00000377414.7	4.94	5.77	5.18	5.34	5.23	5.47	5.67	5.38	5.37	5.18	5.94	5.39	5.8	6.08	6.22	6.41	5.37	5.99	5.58	5.37	5.82	6.88	5.99	5.4
ENST00000479813.5	5.21	5.81	6.18	5.51	5.84	5.55	6.64	5.86	5.45	5.34	5.98	5.78	5.21	5.5	5.75	6.1	5.45	5.47	5.41	5.64	5.37	5.79	5.91	5.31
ENST00000487835.5	4.56	4.56	4.56	4.56	4.56	4.56	4.56	4.56	4.56	4.56	4.56	4.56	4.56	4.98	4.56	4.56	4.56	4.56	4.56	4.56	4.56	4.56	4.56	4.56
ENST00000464985.5	4.56	4.56	4.56	4.56	4.56	5.14	4.56	4.56	4.56	4.56	4.56	4.56	4.56	4.56	4.56	4.56	4.56	4.56	4.56	4.56	4.92	4.56	4.56	4.56
ENST00000473209.1	4.56	4.82	4.56	5.04	4.56	4.56	5.13	4.56	4.56	4.56	5.33	4.56	4.56	4.56	4.56	4.56	4.56	4.91	5.01	4.56	4.56	4.93	4.56	4.56
ENST00000516595.1	4.56	4.56	4.56	4.56	4.56	4.56	4.56	4.56	4.56	4.56	4.56	4.56	4.56	4.8	4.56	4.81	4.56	4.56	4.56	4.56	4.56	4.56	4.56	4.56
ENST00000377411.5	8.9	8.67	8.55	8.35	8.53	9.04	8.89	8.77	8.59	8.69	8.96	8.77	8.39	8.75	8.82	8.75	8.56	9.1	8.54	8.65	8.63	8.96	9.06	8.75
ENST00000465853.1	4.56	4.56	4.92	4.84	4.56	5.14	4.56	4.56	4.56	4.56	4.9	4.95	4.56	4.91	4.56	4.81	4.56	4.56	4.56	5.03	4.92	4.56	4.86	4.56
ENST00000466131.1	4.56	5.44	4.92	4.84	4.86	4.56	5.13	5.33	5.37	5.18	5.47	5.29	5.09	5.44	4.56	5.6	4.56	5.29	5.14	4.56	5.41	4.93	5.23	5.25
ENST00000635687.1	6.99	7.51	7.01	6.87	6.66	6.83	6.46	7.53	6.9	7.41	6.99	6.9	7.5	7.52	7.46	7.26	7.38	7.27	7.4	7.07	7.48	7.42	7.18	7.48
ENST00000635405.2	6.5	6.26	5.79	6.16	6.01	5.94	6.04	6.49	5.58	6.58	5.86	6.43	5.85	6.62	6.42	6.62	6.72	6.58	6.68	6.48	6.38	6.42	6.07	6.63
ENST00000437157.3	4.56	4.56	4.56	4.84	4.56	4.56	4.56	4.56	4.56	5.24	4.56	4.84	4.56	4.91	4.56	4.56	4.56	4.56	4.56	4.56	4.56	4.56	4.56	4.56
ENST00000632503.1	4.56	4.56	4.56	4.56	4.56	4.56	4.56	4.56	4.56	4.56	4.56	4.56	4.56	4.56	4.56	4.81	4.56	4.56	4.56	4.56	4.56	4.56	4.56	4.56
ENST00000635271.1	4.94	4.56	4.92	4.56	4.56	4.56	4.56	4.56	4.56	4.56	4.56	4.56	4.56	4.8	4.56	4.56	4.94	4.91	4.56	4.56	5.01	4.56	4.56	4.56
ENST00000412639.3	4.56	4.56	5.07	4.95	4.56	4.56	4.89	4.97	5.24	4.56	4.56	4.56	4.56	4.56	5.15	5.13	4.56	5.21	5.49	4.56	4.56	4.56	5.16	4.56
ENST00000664915.1	4.94	4.56	4.56	4.84	4.56	4.56	4.56	4.97	4.56	4.56	4.56	4.56	4.56	4.56	4.56	4.56	4.94	4.56	4.56	4.89	4.56	4.56	4.56	4.56
ENST00000657715.1	4.56	5	4.56	5.12	4.98	4.97	5.02	5.33	4.56	5.04	5.25	4.56	5.35	5.33	5.38	4.92	5.03	4.99	5.38	5.03	5.01	5.2	4.56	5.19
ENST00000665148.1	5.09	5.07	5.07	4.84	4.86	4.97	4.89	4.56	4.82	4.95	4.56	5.04	4.56	5.05	5.15	4.81	4.83	4.91	4.56	5.13	4.82	5.14	5.08	5.19
ENST00000634966.2	4.56	4.56	4.56	4.56	4.56	4.97	4.56	4.56	4.56	4.84	4.56	4.56	4.56	4.56	4.56	5	4.56	4.56	4.56	4.56	4.92	4.56	4.56	4.56
ENST00000377403.7	11.32	11.22	10.73	10.69	11.36	11.11	11.23	11.3	10.74	10.81	11.25	11.22	11.35	11.25	11.54	11.94	10.98	11.85	11.62	11.23	11.41	11.04	11.29	11.07
ENST00000602477.1	7.5	7.43	6.65	6.94	7.74	7.39	7.92	7.7	8.16	7.94	8.29	7.73	7.93	8.23	8.91	8.73	8.25	8.58	8.22	7.95	8.39	8.12	7.84	8.39
ENST00000495451.1	6.25	5.77	5.92	6.35	5.93	4.56	5.72	6.07	4.56	4.56	4.56	4.56	5.95	4.56	5.68	5.47	5.53	4.56	4.56	5.59	5.72	4.56	4.56	4.56
ENST00000328089.11	9.19	8.77	9.1	8.52	9.1	9.03	9.3	9.27	8.79	8.79	9.28	9.64	8.82	8.95	9.18	9.37	8.86	9.33	8.81	8.8	8.79	8.77	9.6	9.19
ENST00000450402.1	6.06	6.32	6.22	6.33	6.45	6.41	4.89	6.35	6.28	6.55	6.05	6.68	6.15	6.37	6.03	6.23	6.34	6.82	5.38	6.23	6.4	6.6	6.78	6.54
ENST00000357898.3	6.21	5.79	4.56	5.89	6.21	4.56	6.13	6.49	6.28	6.33	6.92	6.38	4.56	6.13	6.43	6.59	6.27	6.39	6.22	6.15	6.81	6.48	6.52	6.34
ENST00000377399.2	6.47	4.56	4.56	4.56	5.63	4.56	6.22	4.56	5.24	4.56	4.56	6.08	5.88	6.43	5.81	5.96	4.56	5.59	6.79	6.26	5.48	5.68	5.63	6.1
ENST00000641006.1	5.67	5.86	5.96	5.83	5.66	5.83	5.63	5.7	5.64	5.91	5.64	5.34	5.58	5.72	5.6	5.88	5.69	5.69	5.64	5.73	5.8	5.81	5.35	5.49
ENST00000641325.1	5.73	5.48	4.92	5.72	5.63	5.47	5.72	5.67	5.58	5.83	5.4	5.83	5.88	5.33	5.68	6.12	5.22	5.64	5.41	5.49	5.55	5.74	5.41	5.31
ENST00000641940.1	5.61	5.71	5.63	5.66	5.96	5.27	5.76	6.02	5.55	5.65	5.73	6.48	6.24	5.37	5.38	5.76	5.9	5.44	5.52	5.73	5.41	5.71	6.02	5.99
ENST00000641507.1	5.09	5.51	6.25	6.33	5.66	5.55	5.36	5.21	6.06	6.14	5.94	5.29	5.02	5.93	5.6	5.36	5.63	5.53	5.52	5.3	5.77	5.74	5.46	5.61
ENST00000517147.1	4.56	4.56	4.56	4.56	4.56	4.56	4.56	4.56	4.56	4.56	4.56	4.84	4.56	4.56	4.56	4.56	4.56	4.56	4.56	4.56	4.56	4.56	4.56	4.56
ENST00000302692.7	8.25	8.61	8.55	8.92	9.09	8.88	9.32	8.62	8.74	8.28	8.61	8.58	8.57	8.62	8.7	8.69	8.47	9.1	8.77	8.94	8.29	8.83	9.28	8.51
ENST00000435277.1	5.55	5.86	5.44	5.94	5.45	5.55	5.76	5.47	5.82	5.47	5.58	5.86	5.7	5.69	5.52	5.63	5.56	5.47	5.8	5.96	5.67	5.65	5.81	5.61
ENST00000340381.11	7.34	6.95	7.05	6.77	7.24	7.31	7.78	7.2	6.98	6.57	6.96	7.21	6.77	6.9	7.39	7.42	7.13	7.77	7.34	7.62	7.44	7.21	7.75	7.08
ENST00000340305.9	6.78	6.67	6.78	6.38	6.94	6.55	7.17	7.2	6.88	6.52	6.68	6.83	6.8	7.2	7.22	7.13	7.06	7.55	7.08	7.66	6.98	7.37	7.22	6.97
ENST00000416541.5	4.56	4.56	4.56	4.56	4.56	4.56	4.56	4.56	4.56	4.56	4.56	4.56	4.56	4.56	4.56	4.56	4.56	5.53	4.56	4.56	5.61	4.56	4.56	4.56
ENST00000510900.1	5.09	4.56	5.07	4.84	4.86	4.97	5.02	5.27	5.08	4.84	5.16	4.84	5.09	5.25	5.28	5.13	4.56	4.99	5.24	5.03	5.08	5.25	5.08	5.13
ENST00000508400.1	5.09	4.92	4.56	5.04	5.35	5.27	5.36	4.56	4.82	4.56	5.16	5.18	5.15	4.98	4.56	4.56	5.03	5.05	5.19	5.13	4.92	4.93	4.56	4.96
ENST00000377346.9	8.47	9.43	7.49	8.11	8.26	8.17	8.67	8.41	8.58	7.58	8.24	7.99	8.48	9.78	9.63	10.12	9.26	10.3	9.45	9.1	10.13	10.39	9.13	9.22
ENST00000536656.5	4.56	4.56	4.56	4.56	4.56	4.56	4.56	4.56	4.56	4.56	4.56	4.56	6.34	4.56	4.56	4.56	4.56	7.15	4.56	4.56	4.56	4.56	4.56	4.56
ENST00000628140.2	6.5	6.03	5.88	4.56	5.96	7.15	7.3	6.86	7.18	6.52	5.16	5.91	6.15	6.08	5.87	4.56	7.44	6.02	6.29	6.38	5.75	7.13	6.67	5.94
ENST00000484851.1	5.31	5.77	4.92	4.95	4.98	4.97	5.29	5.06	5.08	4.56	5.05	5.04	5.39	5.61	5.33	5.54	5.41	5.62	5.45	5.37	5.75	5.59	5.08	5.19
ENST00000361110.6	6.21	6.22	5.44	4.56	5.45	4.56	4.56	4.56	5.8	4.56	5.64	5.39	5.64	6.96	7.06	7	6.12	7.42	6.19	6.15	7.17	6.84	6.1	6.04
ENST00000481137.1	5.4	5.66	5.28	4.95	5.08	5.14	5.13	4.97	5.19	4.56	4.9	4.84	5.02	5.44	5.38	5.44	4.83	5.25	5.41	5.22	5.45	5.62	5.41	4.96
ENST00000479223.1	6.1	5.74	5.18	5.43	5.59	5.63	5.42	5.63	5.7	5.39	5.4	5.34	5.75	6.22	6.15	5.83	5.88	6.39	5.8	5.93	6.07	6.13	5.55	6.1
ENST00000377320.3	5.93	5.95	5.28	5.72	5.45	5.47	5.91	5.77	5.72	5.11	5.53	5.39	5.58	6.36	6.36	6.39	6.5	6.45	6.24	6.15	6.63	6.57	5.85	6.06
ENST00000426570.3	5.21	5	4.92	4.95	4.86	5.47	5.13	5.06	5.08	4.95	4.9	5.04	4.56	5.25	5.33	5.51	5.27	5.44	5.33	5.43	5.24	5.53	5.16	5.05
ENST00000415330.2	6.32	6.45	5.74	6.24	6.09	5.88	5.95	6.1	6.17	6.07	5.94	6.12	6.17	6.62	6.24	6.47	6.27	6.35	6.61	6.36	6.52	6.4	5.94	6.29
ENST00000377298.9	9.04	8.72	8.9	8.88	8.85	9.45	8.88	8.54	8.31	8.89	9.62	8.8	8.53	8.34	8.84	9.3	8.53	8.76	8.44	8.74	8.01	8.41	9.09	7.86
ENST00000650348.1	9.85	8.74	9.68	9.26	8.91	8.9	8.77	8.57	9.71	9.1	9.56	9.97	9.68	9.28	9.11	8.84	9.4	8.79	9.59	8.3	9.6	9.4	8.64	9.63
ENST00000477264.1	6.68	6.3	6.11	6.26	6.66	6.04	5.67	7	6.74	6.4	6.96	6.48	6.19	6.16	6.81	6.69	6.04	6.43	5.96	6.72	6.57	6.61	6.94	6.38
ENST00000435891.5	11.05	10.46	10.6	10.04	11.23	10.99	11.18	11.27	10.66	10.58	11.42	10.99	10.52	9.91	11.17	11.22	9.99	10.94	10.35	10.62	10.63	10.13	11.78	10.82
ENST00000361311.4	11.41	10.63	11.01	10.51	11.71	11.38	11.51	11.53	10.73	11.04	11.89	11.14	10.61	9.7	11.24	11.45	9.68	11.46	10.54	11.48	10.69	9.82	12.04	10.82
ENST00000464286.1	6.58	5.86	6.15	5.81	5.84	6.09	5.72	5.7	5.67	6.01	6.05	5.72	5.61	5.72	5.33	5.68	5.56	5.21	5.8	6.09	5.45	5.25	5.85	5.8
ENST00000603781.1	5.31	4.92	5.36	5.47	5.45	5.47	5.42	5.14	5.24	5.18	5.4	5.24	5.15	5.33	5.33	5.07	5.22	5.29	5.24	5.3	5.37	5.08	4.56	5.36
ENST00000639753.1	6.32	5.99	6.04	6.1	6.01	6.18	6.1	5.92	6.02	5.96	6.24	6.03	6.07	6.08	5.9	5.81	5.86	5.87	6.06	6.12	6.03	5.95	5.81	5.71
ENST00000377263.6	8.49	8.59	8.47	8.55	9.17	8.7	8.93	9.07	8.73	8.64	8.87	8.94	8.75	8.47	9.31	9.51	8.33	9.12	8.95	8.84	8.76	8.55	9.46	8.93
ENST00000400904.7	6.75	6.64	6.7	6.29	6.98	7.15	6.87	6.84	5.94	6.54	6.7	6.82	5.8	6.72	7.36	7.51	6.77	7.5	7.12	6.89	6.97	6.83	7.55	7.02
ENST00000377258.5	5.89	5.6	5.57	5.62	5.45	5.7	5.63	5.7	5.48	5.43	5.16	5.69	5.61	5.29	5.64	5.96	5.32	5.83	5.49	5.54	5.67	5.62	5.23	5.64
ENST00000377256.1	4.56	5.51	5.28	5.12	5.8	4.56	5.87	6	5.94	5.29	5.82	5.65	5.93	6.01	6.11	6.12	5.9	6.32	5.24	5.89	5.89	5.65	6.67	6.17
ENST00000454104.1	4.56	4.56	4.56	4.56	4.86	4.56	4.56	4.56	4.56	4.56	4.56	4.56	4.56	4.56	4.56	4.56	4.56	4.56	4.56	4.56	4.56	4.56	4.56	4.56
ENST00000648956.1	5.89	5.77	5.83	5.72	5.59	5.63	5.72	5.89	6.08	5.91	5.86	5.86	5.7	5.59	5.75	6	5.72	5.59	5.85	6.12	6.03	5.65	5.67	5.64
ENST00000488540.5	5.31	5.48	5.28	5.12	5.59	5.27	5.76	5.74	5.01	5.11	5.4	5.43	5.61	5.29	5.28	5.4	5.49	5.56	5.52	5.54	5.61	5.59	5.71	5.25
ENST00000377223.6	10.77	10.59	10.82	10.71	11.01	11.02	10.97	10.7	10.47	10.55	10.94	10.81	10.8	9.97	10.49	10.57	10.15	10.39	10.17	10.54	10.09	10.24	10.92	10.36
ENST00000400903.6	6.32	7.04	6.92	6.35	7.27	7.82	7.53	6.47	6.28	6.48	4.9	5.62	7.42	5.61	7.41	5.57	6.14	7.07	6.62	7.67	4.56	5.79	7.8	6.46
ENST00000377213.1	8.88	8.16	8.92	8.42	8.96	8.83	8.76	8.62	8.12	8.45	8.78	8.71	8.48	8.01	8.61	8.62	8.19	8.37	8.3	8.5	8.41	8.52	9.05	8.45
ENST00000471853.1	5.31	5.41	5.79	5.18	5.29	6.04	5.63	5.6	5.52	5.75	5.53	5.39	5.54	5.47	5.48	5.47	5.41	5.5	5.29	5.49	5.58	5.5	5.41	5.49
ENST00000445884.1	6.47	6.4	6.08	6.03	6.34	6.52	6.48	6.47	6.36	6.18	6.57	6.2	6.54	6.01	6.32	6.2	6.08	6.36	6.1	6.21	5.99	5.95	6.29	6.34
ENST00000403197.5	6.8	6.74	6.45	6.87	7	6.98	6.8	6.89	6.67	6.73	6.99	6.91	6.82	6.37	6.54	6.83	6.77	6.78	6.62	6.98	6.52	6.78	6.83	6.79
ENST00000462686.1	6.58	7.29	7.39	7.08	7.88	7.57	7.25	7.57	7.17	7.13	7.59	7.56	7.37	6.44	7.69	6.61	6.32	7.41	6.82	7.66	6.72	7	7.88	7.31
ENST00000377205.6	9.47	9.48	9.28	9.3	9.45	9.71	9.88	9.65	9.1	9.22	9.72	9.22	9.52	8.91	9.39	9.47	9.15	9.21	9.02	9.17	9.03	9.13	9.83	9.47
ENST00000492735.1	6.14	6.35	6.67	6.72	6.32	6.18	5.8	6.39	6.55	6.79	6.5	6.43	6.7	6.35	6.55	6.48	6.59	6.11	6.57	6.52	6.31	6.55	6.24	6.31
ENST00000496751.1	5.55	5.69	5.36	5.51	5.5	5.7	5.8	5.43	5.77	5.69	5.69	5.69	5.67	5.79	5.64	5.63	5.49	5.72	5.58	5.77	5.45	5.5	5.67	5.64
ENST00000365545.1	5.55	5.57	5.92	5.81	5.59	6.04	5.72	5.63	5.87	5.47	5.53	5.86	5.54	5.53	5.48	5.68	5.56	5.62	5.55	5.59	5.51	5.56	5.75	5.36
ENST00000636827.2	6.1	5.93	5.92	5.75	6.06	6.09	5.87	5.86	5.96	5.94	5.69	5.75	5.97	5.64	5.52	6	5.83	5.81	5.8	5.89	5.72	5.65	5.75	5.77
ENST00000578045.1	4.94	4.82	5.36	5.04	4.86	5.27	5.13	5.06	5.08	5.11	4.9	4.56	5.02	4.91	4.97	4.92	5.03	4.8	4.82	4.89	5.08	4.82	4.86	5.13
ENST00000413148.1	4.56	4.56	4.56	4.56	5.5	4.56	4.56	4.56	4.82	4.56	5.25	5.34	4.56	4.56	4.56	4.56	4.56	4.91	4.56	4.56	4.56	4.56	4.56	4.56
ENST00000315901.4	5.61	6.19	5.63	5.83	5.66	6.04	5.21	5.56	5.58	5.86	5.64	5.99	5.93	5.67	5.56	5.68	5.66	5.79	5.85	5.96	5.95	5.74	5.3	5.49
ENST00000294435.8	5.98	4.56	6	4.56	5.29	5.7	6.04	5.52	5.37	4.56	4.9	5.86	5.15	5.21	5.33	5.86	5.86	6.13	5.49	4.56	5.01	5.5	5.16	5.36
ENST00000253251.12	8.94	9.06	9	9.26	9.96	9.47	9.5	9.2	9.06	9.36	9.05	9.45	9.16	9.25	9.66	9.81	9.29	9.82	9.62	9.01	9.22	9.05	9.38	9.02
ENST00000672724.1	6.21	7.44	8.09	7.98	7.27	6.34	8.12	6.99	6.73	7.46	8.29	6.88	7.53	7.71	7.6	7.45	7.57	7.98	7.73	8.08	8.06	7.34	6.75	7.68
ENST00000343090.11	9.96	9.94	9.63	9.67	10.19	10.12	9.77	10.02	9.82	9.77	9.79	9.8	10.01	9.41	10.08	10.22	9.44	10.07	9.73	9.41	9.85	9.46	10.45	9.78
ENST00000377153.5	6.82	6.27	6.22	6.36	6.23	6.38	6.22	6.1	6.2	6.38	6.3	6.4	6.4	6.04	5.78	6.08	6.27	6.19	6.29	6.26	5.89	6.19	5.81	6.29
ENST00000462658.1	5.31	5.51	5.51	5.86	5.45	5.55	5.29	5.43	5.41	5.34	5.47	5.39	5.21	5.47	5.28	5.19	5.63	5.25	5.49	5.49	5.37	5.3	5.3	5.45
ENST00000470736.1	5.31	4.56	5.36	4.56	5.5	4.56	4.56	4.56	4.56	4.56	5.4	5.04	4.56	4.98	5.21	4.56	4.56	5.05	4.56	4.56	5.33	5.01	4.56	5.13
ENST00000466379.1	6.5	6.79	6.67	7.12	6.52	6.67	6.56	6.39	6.82	6.55	6.5	6.29	6.72	6.39	6.43	6.54	6.83	6.31	6.94	6.84	6.34	6.7	6.15	6.62
ENST00000488228.1	5.31	5.28	5.36	5.72	5.29	5.14	4.56	5.38	5.61	5.39	5.33	5.43	6.03	5.47	5.68	5.36	5.63	5.53	5.64	5.59	5.41	5.74	5.23	5.77
ENST00000487244.5	5.98	5.77	6	6.01	5.9	6.13	5.76	6.12	6.13	5.88	6.09	6.05	6.13	6.26	6.06	5.98	5.86	6.19	5.87	5.69	6.01	5.68	5.85	6.01
ENST00000465408.1	4.94	4.82	4.56	4.56	5.16	4.56	4.89	4.85	5.19	4.84	4.56	4.84	4.82	4.8	4.97	5.07	4.56	4.8	5.08	5.22	4.82	4.56	4.86	4.84
ENST00000456484.1	5.09	4.92	5.18	5.43	5.23	4.56	5.29	5.06	4.93	5.04	5.05	5.18	5.09	5.29	4.97	5.32	5.16	5.11	5.14	5.03	5.08	4.93	4.86	5.25
ENST00000416729.2	5.48	5.19	5.36	5.55	5.4	5.37	5.29	5.33	5.29	5.51	5.53	5.18	5.31	5.4	5.43	5.71	5.53	5.44	5.08	5.37	5.67	5.34	5.35	5.4
ENST00000364876.1	4.56	4.56	4.56	4.95	4.86	4.56	4.56	4.56	4.82	4.95	5.05	4.56	4.93	4.98	4.85	5	4.83	4.99	4.82	5.03	5.01	4.56	4.56	4.84
ENST00000676179.1	10.05	9.57	8.65	10.16	9.82	10.63	10.06	9.74	9.79	9.52	10.33	9.42	9.81	9.33	9.81	10.11	9.27	10.53	9.98	9.87	9.33	8.74	9.75	9.88
ENST00000377093.8	9.88	9.3	9.78	9.89	9.66	9.77	9.72	9.12	9.71	9.52	9.47	9.64	9.56	9.77	9.27	9.29	9.99	9.42	9.57	9.59	9.26	9.55	9.54	9.74
ENST00000263934.10	8.86	8.67	8.9	8.72	9.37	8.9	9.2	8.78	8.69	8.83	9.1	9.1	8.74	8.24	9.02	8.59	8.18	9.33	9.06	8.89	8.76	7.85	9.49	8.89
ENST00000377086.5	9.31	9.24	9.9	8.22	10.14	7.6	9	9.64	9.23	9.1	9.81	9.85	9.44	9.08	9.69	9.36	9.4	7.56	7.23	8.88	9.28	9.16	10.27	9.09
ENST00000377083.5	6.58	7.19	7.59	5.72	6.86	7.39	7.22	7.52	6.89	7.54	5.94	7.21	7.24	7.47	7.11	7.85	7.46	8.04	6.84	7.1	7.68	6.08	7.9	6.29
ENST00000377081.5	4.56	5.13	4.56	4.56	4.56	4.56	4.89	4.56	4.56	4.56	4.56	4.56	4.56	4.56	4.56	4.56	4.56	4.56	4.56	4.56	4.56	4.56	4.56	4.96
ENST00000620295.2	9.14	9.14	9.08	8.59	7.61	7.11	8.77	8.14	9.32	9.17	8.47	7.74	9.18	8.48	8.74	8.72	7.64	8.22	9	9.09	8.07	8.36	9.25	9.43
ENST00000622724.3	4.56	5.6	4.56	4.56	7.6	9.2	7.9	6.05	5.55	5.47	5.16	7.17	6.26	4.98	5.15	4.56	7.87	4.56	4.93	5.73	4.56	5.3	4.86	4.84
ENST00000495136.1	6.1	5.69	5.88	6.1	5.9	5.94	5.8	6.12	6.02	5.96	5.78	5.75	6.09	5.95	5.64	5.66	5.93	5.5	5.83	5.81	5.67	5.74	5.71	5.96
ENST00000497835.1	4.94	5.69	5.44	5.59	5.84	5.94	6.04	5.8	5.55	5.78	4.9	5.62	5.43	5.67	5.38	4.92	5.72	5.59	5.67	5.54	5.61	5.42	5.35	5.57
ENST00000465635.5	5.21	5	4.56	5.59	5.23	5.83	5.36	4.56	4.93	5.11	5.53	5.29	5.15	5.21	5.21	4.56	5.16	5.53	4.93	5.69	5.01	4.93	4.99	5.74
ENST00000483340.1	5.4	5.66	5.28	6.16	5.5	5.55	5.72	5.33	5.61	5.11	5.25	5.83	5.51	5.25	5.28	5.13	5.45	5.21	5.41	5.13	5.48	5.08	5.71	5.4
ENST00000635499.1	5.4	6.43	5.83	5.47	5.29	6.48	5.36	5.52	5.7	5.98	5.4	5.47	5.75	5.76	5.96	6.08	6.1	5.59	5.33	6.23	5.51	5.79	5.88	5.36
ENST00000470616.1	5.31	5.24	4.92	5.55	4.86	4.97	4.56	5.33	5.19	5.29	5.47	5.04	5.02	4.8	5.43	5.23	5.03	4.8	4.93	5.3	5.08	4.56	5.16	5.13
ENST00000577266.1	5.09	5.44	5.83	5.86	5.45	5.27	5.63	5.38	5.52	5.29	5.53	5.51	5.15	5.53	5.15	5.23	5.83	5.33	5.38	5.81	5.45	5.53	5.08	5.57
ENST00000362692.1	4.56	4.82	5.07	4.84	4.56	4.56	4.89	4.56	4.93	4.84	4.56	5.12	4.56	4.91	4.56	4.56	4.94	4.56	4.56	4.56	4.56	4.56	4.99	4.96
ENST00000584329.2	5.21	4.56	4.56	5.18	5.08	4.56	5.8	4.56	5.48	5.47	4.56	4.84	5.21	5.11	4.56	5.13	5.22	4.91	5.52	5.13	5.41	5.01	5.3	5.13
ENST00000641495.1	4.56	5.19	5.44	5.24	5.08	5.55	5.13	5.27	5.14	5.58	5.25	5.12	5.15	5.25	4.56	5.13	5.22	4.99	5.38	5.03	5.29	5.5	5.35	4.84
ENST00000641619.1	5.48	5.74	5.68	6.12	5.8	5.76	5.98	5.63	5.96	5.91	5.82	5.89	5.7	5.89	5.84	5.51	6	5.81	5.75	5.69	5.97	5.74	5.46	5.96
ENST00000641117.1	6.06	6.27	6	6.26	6.29	6.13	6.34	5.97	6.5	6.54	5.98	6.35	6.17	6.33	6.57	6.08	6.16	6.22	6.22	6.26	6.2	6.29	5.99	6.27
ENST00000641011.1	5.61	5.6	5.68	6.03	5.74	5.47	5.58	5.38	5.87	5.96	5.05	5.55	5.47	5.87	5.78	5.13	6.06	5.87	5.92	5.89	5.55	5.46	5.59	5.49
ENST00000641335.1	6.47	6.29	6.72	6.52	6.41	6.78	6.73	6.42	6.56	6.61	6.66	6.38	6.65	6.88	6.57	6.53	6.75	6.41	6.1	6.09	6.28	6.22	6.37	6.73
ENST00000641456.1	4.56	5.88	5.51	5.69	4.56	4.56	5.42	4.56	4.56	5.24	5.69	5.72	4.56	4.56	4.56	4.56	5.69	4.56	5.94	5.73	5.41	6.04	4.56	4.56
ENST00000491493.5	4.56	5.41	5.44	5.69	6.45	4.56	4.56	5.47	5.75	4.56	4.56	5.59	4.56	4.56	6.36	6.06	6.12	5.99	4.56	4.56	7.15	5.42	6.48	6.34
ENST00000487775.1	5.4	5.28	5.51	5.34	5.4	5.47	5.48	5.56	5.19	5.29	5.05	5.51	5.47	5.69	5.48	5.63	5.8	5.72	5.64	5.64	5.55	5.42	5.35	5.61
ENST00000270776.13	10.69	10.3	10.65	10.41	10.94	10.78	10.95	10.8	10.08	10.61	10.32	10.96	10.33	11.11	11.46	11.21	11.37	12.02	11.34	10.95	11.04	11.04	11.79	11.39
ENST00000477958.5	6.8	5.28	5.51	5.47	6.14	5.63	5.21	5.86	6.06	6.31	5.25	5.81	5.75	6.19	5.56	5.86	5.69	6.24	6.59	5.49	6.15	6.2	6.07	6.74
ENST00000483936.5	4.56	4.56	4.56	4.56	5.23	4.56	4.56	4.56	4.56	4.56	4.56	4.56	4.56	4.56	4.56	4.56	4.56	4.56	4.56	4.56	5.19	5.34	4.56	4.56
ENST00000465632.5	5.89	4.56	4.56	4.56	4.56	6.22	5.84	5.56	5.14	5.51	4.56	5.78	5.15	5.47	5.81	5.51	5.75	6.21	5.8	5.37	5.91	6.06	6.52	6.06
ENST00000460189.1	5.93	5.71	5.96	5.34	5.74	5.83	5.67	5.77	5.29	5.94	5.53	5.89	6.05	5.97	6.15	6.13	6.2	6.49	6.04	5.49	6.43	5.65	5.85	5.91
ENST00000493288.1	5.21	5.24	4.56	5.18	4.98	4.97	5.21	5.14	5.24	5.72	5.05	5.12	4.56	5.33	5.15	5.13	5.56	5.25	5.45	5.37	5.08	5.34	5.41	5.36
ENST00000498356.1	5.79	5.81	6.04	5.66	5.98	6.81	4.56	6.66	5.72	5.24	5.64	4.56	5.9	5.83	6.42	6.17	6.68	6.09	5.94	5.89	5.99	5.86	6.7	5.94
ENST00000496718.1	4.94	5.13	4.56	5.12	5.08	4.56	4.56	5.06	5.19	4.84	4.9	5.18	4.82	5.33	4.85	5.32	5.03	5.29	5.08	5.13	5.29	5.14	5.16	5.05
ENST00000607572.1	4.56	4.92	4.56	4.56	4.56	4.56	4.56	5.06	4.56	4.56	4.9	4.56	4.56	4.56	4.85	4.92	4.56	4.8	4.93	4.56	4.92	4.82	4.99	4.84
ENST00000400900.6	5.09	5.28	5.07	4.56	5.08	4.97	4.56	4.85	5.14	4.84	4.9	4.56	5.09	5.21	5.15	5.19	5.1	5.41	5.24	5.3	5.14	5.3	5.16	4.56
ENST00000470413.6	4.56	4.56	4.56	4.95	4.56	4.56	5.36	4.97	4.82	4.84	4.56	4.56	4.93	4.56	4.56	5.19	4.56	5.11	4.56	4.56	4.56	4.56	4.99	4.56
ENST00000602787.6	4.56	5.19	5.83	5.29	5.87	4.56	4.56	5.47	4.56	4.56	4.56	4.56	4.56	5.93	5.48	5.07	5.27	5.11	5.14	4.56	5.08	5.08	6.1	4.56
ENST00000602296.6	4.56	4.56	4.56	4.56	4.56	4.56	4.56	4.56	4.56	4.56	4.56	4.56	4.56	4.56	4.97	4.56	4.56	4.56	5.08	4.56	5.14	4.56	4.56	4.96
ENST00000465026.1	4.56	4.82	4.56	5.18	5.16	4.56	4.56	4.56	4.56	4.56	4.56	4.56	4.56	4.56	4.56	4.56	4.94	4.56	4.56	4.56	4.56	4.56	4.56	4.56
ENST00000309048.8	6.58	6.47	6.74	6.18	6.54	6.78	6.83	6.37	6.33	6.29	6.62	6.45	6.42	6.53	7.09	6.78	6.2	7.39	6.8	6.6	6.81	6.73	7.39	7.12
ENST00000602486.1	4.56	4.56	4.56	4.56	4.56	4.56	4.56	4.85	4.56	4.56	4.56	4.56	4.56	4.56	4.56	4.56	4.56	4.56	4.56	4.56	4.92	4.56	4.56	4.56
ENST00000477755.1	5.67	6.45	6	6.05	6.58	6.22	6.41	6.44	6.2	6.14	6.15	6.46	6.84	5.95	6.72	6.62	5.98	6.82	6.52	6.5	6.49	6.42	6.54	6.19
ENST00000462462.1	5.48	4.56	4.56	4.56	4.56	5.55	5.76	5.27	4.56	5.24	5.47	4.56	4.56	4.98	4.56	4.56	5.1	4.56	5.52	4.56	5.19	5.2	4.56	5.4
ENST00000464507.1	5.48	5.66	5.51	5.69	5.5	4.56	5.58	5.67	5.52	5.47	5.25	5.43	5.35	5.56	5.87	5.57	5.53	5.37	5.24	5.37	5.93	5.53	5.51	5.25
ENST00000377049.4	5.67	5.33	5.57	5.43	4.86	5.14	5.02	5.43	5.24	5.04	5.4	5.65	5.51	5.33	5.64	5.94	5.27	5.64	5.29	5.22	5.84	5.38	5.35	5.13
ENST00000377038.8	10.1	10.11	9.95	9.96	10.24	10.23	10.33	10.08	9.91	10.07	10.03	10.22	10.09	9.91	10	10.29	10.06	10.31	10.01	10.41	10.24	10.21	10.18	9.92
ENST00000476658.5	4.56	4.56	4.56	4.56	4.56	5.94	4.56	5.21	4.56	4.56	4.56	4.56	4.56	5.61	5.87	5.23	5.22	6.13	5.29	5.13	5.58	5.84	5.51	5.13
ENST00000377036.2	7.73	7.39	7.19	7.48	7.64	7.71	8	7.45	7.35	7.31	7.41	7.19	7.28	7.77	8.07	7.81	7.78	8.29	7.52	8.14	7.86	7.94	8.19	7.98
ENST00000424487.1	4.56	4.56	4.56	4.56	4.56	4.56	4.56	4.56	4.56	5.04	4.56	4.56	4.56	4.56	4.56	4.56	4.56	4.56	4.56	4.56	4.56	4.56	4.56	4.56
ENST00000472851.1	5.55	5.97	5.92	5.96	5.87	5.63	6.01	5.77	6.08	5.94	6.3	5.96	5.95	5.61	5.98	5.63	5.78	5.99	5.8	5.96	5.87	6.06	5.85	5.45
ENST00000356607.9	7.8	7.98	7.54	7.51	8.44	7.79	8	8.42	7.63	7.54	8.19	8.01	7.83	7.72	8.31	8.3	7.41	8.38	7.93	7.94	8.02	7.69	8.43	7.84
ENST00000491661.2	5.93	5.48	5.28	5.83	5.54	5.88	5.67	5.52	5.72	5.72	6.15	5.47	6.01	5.72	5.56	5.76	5.49	5.47	5.55	5.93	5.61	5.53	5.59	5.64
ENST00000492696.1	4.56	4.56	5.07	4.95	4.86	4.56	4.56	5.27	5.01	5.04	4.9	5.18	5.02	5.11	4.85	5	5.16	4.91	4.56	5.03	4.92	5.01	4.99	4.96
ENST00000663738.1	6.44	6.29	6.37	6.61	6.27	6.13	6.29	6.33	6.36	6.29	6.24	6.16	6.24	6.04	6.2	6.25	6.32	6.14	6.33	6.48	6.34	6.15	6.05	6.1
ENST00000461850.3	8.68	6.05	8.31	6.51	7.08	8.78	6.46	6.59	6.5	6.95	6.3	6.73	6.9	6.55	7.39	7.78	6.76	7.3	6.77	6.43	7.14	6.6	6.78	6.81
ENST00000377022.8	10.04	9.8	10.09	9.37	10.26	10.21	9.9	10.36	9.99	9.95	10.77	10.24	9.82	9.38	10.63	10.37	9.26	10.27	9.97	10.06	9.79	9.36	11.13	10.68
ENST00000478524.1	4.56	5.07	5.18	5.39	5.45	5.27	5.21	5.21	5.29	5.43	5.16	4.95	5.31	5.21	5.75	5.07	5.1	5.47	5.58	5.43	5.19	4.93	5.99	5.61
ENST00000447850.3	5.21	5.07	4.56	5.24	4.86	4.97	4.56	5.38	4.56	5.34	5.25	4.56	5.26	4.56	5.15	4.92	4.94	5.05	5.08	5.03	4.92	5.38	5.08	5.31
ENST00000344008.5	4.56	6.73	7.16	6.74	7.5	7.23	7.03	7.56	7.27	6.73	7.84	6.74	6.72	7.12	7.68	7.93	6.73	7.5	6.9	7.92	7	6.48	8.33	7.54
ENST00000490176.1	5.21	4.92	4.56	5.04	4.98	4.97	5.21	5.14	4.56	5.04	5.47	5.04	4.82	4.56	4.56	4.92	4.56	4.56	5.01	5.13	5.14	4.56	4.99	5.25
ENST00000496432.6	7.71	7.34	7.39	7.13	7.88	7.74	7.73	7.94	7.53	7.56	8.23	7.87	7.24	7.19	8.19	7.59	7.09	7.84	7.24	7.96	7.7	7.07	8.58	8.2
ENST00000492173.1	6.75	6.53	6.31	6.6	5.98	6.26	6.1	6.63	6.42	6.49	6.92	6.33	6.36	6.19	6.55	6.4	6.1	6.38	6.15	6.54	6.45	6.08	6.7	6.54
ENST00000478728.2	5.79	4.56	6.11	5.69	6.23	4.56	4.56	5.63	5.45	5.04	4.9	5.94	5.85	4.56	4.56	4.56	5.56	5.85	4.56	4.89	5.75	5.34	6.05	4.56
ENST00000472814.1	4.94	5.51	5.07	5.29	5.5	4.97	5.36	5.47	5.37	5.75	5.78	5.51	5.35	5.05	5.43	5.47	5.37	5.21	5.41	5.69	5.33	4.82	5.63	5.57
ENST00000606802.1	6.68	7.43	7.29	7.09	7.49	7.19	7.05	7.52	7.45	7.41	7.88	7.11	7.3	6.89	7.68	7	6.66	7.09	7.07	7.62	7.1	6.9	7.79	7.4
ENST00000476357.1	6.5	6.43	6.72	6.6	6.04	6.41	6.19	6.29	6.27	6.44	6.35	6.41	6.15	6.51	6.28	6.33	6.22	6.36	6.35	6.34	6.29	6.32	6.33	6.29
ENST00000418570.6	4.56	5.13	4.92	4.56	4.56	4.56	4.56	5.52	5.08	4.56	4.56	4.95	5.26	4.98	4.56	4.56	5.03	4.56	5.19	4.56	5.01	4.56	5.16	4.96
ENST00000377004.8	5.48	5.6	4.56	5.39	5.8	4.56	5.36	5.83	5.37	5.34	5.25	5.24	5.02	4.98	4.56	5.57	4.56	5.37	4.56	5.37	4.56	5.3	4.99	4.56
ENST00000520253.1	4.56	4.56	4.92	5.04	4.56	5.37	4.56	4.56	4.56	4.56	4.56	5.04	4.56	5.16	5.15	5.57	4.56	5.11	5.01	5.03	5.19	4.56	4.99	5.31
ENST00000400899.2	4.56	4.56	4.56	4.56	4.56	4.56	4.89	4.56	4.82	4.56	4.9	4.95	4.56	4.8	4.97	4.92	4.83	4.56	4.56	5.03	4.56	4.56	5.08	4.84
ENST00000473118.5	4.56	4.56	4.56	4.56	4.56	4.56	4.56	4.56	5.14	4.56	4.56	4.56	4.56	4.56	4.56	4.56	4.56	4.56	4.56	4.56	4.56	4.56	4.56	4.56
ENST00000639083.1	9.24	8.68	9.21	8.62	9.42	9.52	9.17	9.33	8.85	8.49	8.96	9.01	8.95	8.9	9.39	9.56	8.77	9.84	9.17	8.96	9.63	9.23	9.82	9.16
ENST00000639599.1	4.56	5.24	4.56	4.95	4.56	4.56	4.56	4.56	4.56	4.56	4.56	4.56	4.56	4.56	4.56	4.92	5.1	4.91	4.56	4.56	4.92	5.08	4.56	4.56
ENST00000629725.2	5.84	5.86	6.18	4.56	4.56	6.3	4.56	4.56	5.33	4.56	4.56	4.56	5.31	5.47	5.78	5.83	5.37	5.67	4.56	6.26	5.69	5.97	5.71	6.04
ENST00000439080.6	5.48	6.38	6.25	5.72	5.93	5.99	6.54	6	5.19	5.8	6.24	5.78	5.73	6.02	5.6	5.36	5.49	6.6	5.94	5.99	5.61	5.89	5.3	5.25
ENST00000613864.4	6.28	6.08	6.58	6.49	7.01	5.63	6.64	6.75	6.34	6.36	6.62	6.18	6.63	6.99	6.96	7.06	6.84	7.23	6.67	6.79	6.32	6.8	6.85	6.67
ENST00000476201.5	5.79	5.99	5.18	6.01	5.16	5.99	5.84	6.19	5.96	6.01	5.98	6.35	5.95	5.85	6.22	5.81	6.25	5.5	5.92	6.03	5.87	5.53	6.07	5.05
ENST00000472476.5	6.02	6.3	6.63	6.71	6.69	6.38	6.52	6.47	6.73	6.69	6.45	6.77	6.56	6.19	6.49	6.43	7.06	6.73	6.7	6.43	6.58	6.4	5.59	6.81
ENST00000240185.8	9.61	9.87	9.72	9.29	9.51	9.4	9.57	9.62	10.1	9.4	9.9	9.62	9.66	9.55	9.68	9.52	9.39	9.49	9.58	9.6	9.82	9.76	9.81	9.53
ENST00000621715.4	4.56	4.56	5.57	4.56	5.35	5.47	5.8	4.56	5.14	4.56	4.56	4.56	4.56	5.11	5.28	4.56	4.56	5.16	5.29	5.49	5.37	4.56	5.41	4.56
ENST00000315091.7	8.88	8.85	8.93	8.58	9.07	9.03	9.23	9.08	8.51	8.55	8.74	8.63	8.77	9.04	9.86	9.25	8.89	9.61	9.12	8.77	9.11	8.87	9.48	9
ENST00000638264.1	4.56	4.56	4.56	4.56	4.56	4.56	4.56	4.85	4.56	4.56	4.56	4.56	4.56	4.56	4.56	4.56	4.56	4.56	4.56	4.56	4.56	4.56	4.56	4.56
ENST00000621790.4	4.56	4.56	4.56	4.56	4.56	4.56	4.56	4.56	4.56	4.56	4.56	4.56	4.56	4.56	4.56	4.56	5.16	4.56	4.56	4.56	4.56	4.56	4.56	4.56
ENST00000616545.4	4.56	4.56	5.44	4.56	4.56	4.56	4.56	5.33	4.56	4.56	4.56	4.56	5.15	5.05	4.56	4.56	4.56	4.56	4.56	4.56	4.56	4.56	5.3	5.13
ENST00000622057.4	4.56	4.56	4.56	4.56	4.56	5.37	4.56	4.56	4.56	4.56	4.56	4.56	4.56	4.56	4.56	4.56	4.56	4.56	4.56	4.56	4.56	4.56	4.56	5.05
ENST00000617172.4	4.56	4.56	4.56	4.56	4.56	4.56	5.13	4.56	5.14	4.56	4.56	4.56	4.82	4.56	4.56	4.56	4.56	4.56	5.52	4.56	4.56	4.56	4.56	4.56
ENST00000618606.1	6.41	5.86	6.04	6.24	5.93	6.3	6.13	5.86	6.43	6.25	5.91	6.18	5.83	6.16	5.87	5.68	6.04	6.19	5.92	6.21	6.09	5.93	6.07	6.27
ENST00000611963.4	4.56	4.56	4.56	4.56	4.56	4.56	4.56	4.56	4.56	4.56	4.56	4.95	4.56	4.8	4.56	4.56	4.56	4.56	4.56	4.56	4.56	4.56	4.56	4.56
ENST00000620632.4	4.56	4.56	4.56	4.56	4.56	4.56	4.56	4.56	4.56	4.56	4.56	4.56	5.09	4.56	4.56	4.56	4.56	4.56	4.56	4.56	4.56	4.56	4.56	4.56
ENST00000621573.1	6.06	4.56	6.04	4.56	4.56	4.56	5.72	4.56	4.56	4.56	4.56	4.56	5.67	5.5	4.56	4.56	4.56	5.41	4.56	4.56	4.56	4.56	4.56	6.19
ENST00000611008.4	4.56	5.24	4.56	5.39	4.56	5.37	4.56	5.43	5.77	5.24	4.56	5.39	5.39	5.47	5.28	4.56	5.16	4.56	4.56	5.49	5.37	5.2	5.63	4.56
ENST00000613177.1	4.56	4.56	4.56	4.56	4.56	6.22	4.56	4.56	4.56	4.56	4.56	5.47	4.56	4.56	4.56	4.56	4.56	4.56	4.56	4.56	4.56	4.56	4.56	4.56
ENST00000496840.1	5.89	6.29	6.45	6.14	6.11	6.04	5.95	6.02	6.22	6.18	6.33	5.86	6.15	5.67	6.34	5.92	5.95	5.91	6.33	6.09	6.2	6.06	6.12	5.88
ENST00000617757.1	4.56	4.56	5.36	4.56	4.56	4.56	4.56	5.06	4.56	4.56	4.56	4.56	4.56	4.56	4.56	4.56	4.56	4.99	4.56	4.56	4.56	4.56	4.56	4.56
ENST00000480464.2	4.56	5.19	4.56	4.56	4.56	4.56	4.56	4.56	4.56	4.56	4.56	4.56	4.56	4.56	4.56	5.4	4.56	4.56	4.56	4.56	4.56	4.56	4.56	4.56
ENST00000614757.4	4.56	4.56	4.56	4.56	4.56	4.56	4.56	4.56	5.14	4.56	4.56	4.56	4.56	4.56	5.15	4.56	4.56	4.99	4.56	4.56	4.56	4.56	4.56	5.13
ENST00000622108.1	4.56	4.82	4.56	4.56	4.86	4.56	4.56	4.97	4.56	4.56	4.56	4.56	5.02	4.56	4.56	5.07	4.56	4.91	4.56	4.56	5.08	4.56	4.56	4.96
ENST00000400897.8	6.82	7.48	7.1	7.12	7.34	6.98	6.91	7.19	7.42	7.18	7.32	7.24	7.24	7.08	6.99	7.27	7.03	7.12	7.31	7.12	7.37	6.91	7	6.77
ENST00000480221.1	5.4	5	5.07	5.29	5.16	5.47	5.29	5.21	5.24	5.11	4.9	5.04	4.93	5.16	5.15	5.13	5.37	5.16	5.38	5.03	5.08	5.14	5.16	5.13
ENST00000607145.1	6.21	7.38	6.56	6.6	6.36	6.22	6.58	7.18	7.09	6.74	7.24	6.81	7.23	6.77	6.85	6.58	6.61	6.38	6.67	6.75	7.03	6.87	6.76	6.83
ENST00000612387.1	4.56	4.82	4.56	5.24	4.56	5.83	4.56	4.56	5.85	4.56	4.56	4.84	5.15	5.61	4.56	5.36	4.56	5.59	4.93	4.56	4.56	5.08	4.56	4.56
ENST00000475189.1	6.14	6.33	6.4	6.65	6.49	6.41	6.75	6.54	6.17	5.65	6.12	6.33	6.07	7.17	6.81	6.92	7.01	6.77	6.56	6.5	7.01	7.13	6.75	7.08
ENST00000376957.7	7.94	7.89	7.61	7.51	7.72	7.76	8.33	8.29	6.97	7.44	7.44	7.9	7.59	8.85	8.77	9.04	9.07	9.73	8.96	8.99	9.23	9.13	8.93	8.59
ENST00000490101.1	4.94	4.56	4.56	4.84	4.86	4.56	4.56	4.85	4.93	4.84	4.9	4.56	4.56	5.37	4.85	4.81	4.56	5.16	5.24	4.56	5.14	4.93	4.86	4.84
ENST00000465788.1	5.48	5.48	4.56	5.12	5.35	5.27	5.42	5.43	5.33	5.29	5.47	5.51	5.26	5.91	5.15	5.68	5.63	5.5	5.61	5.77	5.99	5.59	5.51	5.4
ENST00000459997.1	5.21	5	4.56	4.56	4.56	4.56	4.56	4.56	4.93	4.56	4.56	5.04	5.15	4.98	4.56	4.56	5.16	5.05	4.56	4.56	4.92	4.56	4.56	4.56
ENST00000487300.1	5.21	5.33	5.07	5.29	5.5	5.27	5.42	5.21	5.29	5.29	5.25	5.34	5.39	6.11	5.38	5.66	5.9	5.69	5.98	5.37	5.75	5.76	5.75	5.74
ENST00000304457.11	4.56	4.56	4.56	5.78	5.77	4.56	5.84	4.56	4.56	5.8	5.82	4.56	5.64	5.61	4.56	4.56	4.56	4.56	4.56	5.93	4.56	5.56	4.56	5.64
ENST00000376936.9	10.17	10.32	10.28	10.08	10.54	10.35	10.64	10.51	10.13	9.99	10.32	10.31	10.32	10.32	10.78	10.67	10.31	10.83	10.34	10.36	10.55	10.47	10.91	10.42
ENST00000474216.5	6.53	6.86	6.15	6.28	6.29	6.13	6.43	7	6.98	6.61	6.68	6.52	6.87	6.81	6.85	6.64	6.27	6.6	6.58	6.75	6.97	7.11	6.7	6.62
ENST00000490565.1	5.48	5.37	5.28	5.29	4.98	4.56	5.36	5.14	5.41	4.56	5.47	5.29	5.09	5.21	4.85	4.92	5.16	4.91	4.93	4.89	5.29	4.93	4.86	5.05
ENST00000469634.5	4.56	5.88	4.56	5.34	5.84	6.09	5.67	5.86	5.8	4.56	4.56	4.56	5.78	4.56	5.52	5	5.32	5.59	4.56	5.37	5.8	5.68	5.78	5.19
ENST00000478271.1	5.09	4.56	4.56	4.56	4.56	4.56	4.56	4.56	4.56	4.56	4.56	4.56	4.93	4.56	4.56	4.56	4.56	4.56	4.56	4.56	4.56	4.56	4.56	4.56
ENST00000470611.5	4.56	4.56	4.56	4.56	4.86	4.56	4.56	4.85	4.82	4.56	4.9	4.56	4.56	4.56	4.56	4.56	4.56	4.56	4.56	4.56	4.56	4.82	4.56	4.84
ENST00000498576.1	4.56	5.19	5.51	5.04	5.23	4.56	4.56	4.56	4.56	4.56	5.16	4.84	5.15	4.98	5.33	4.56	5.22	5.25	5.45	4.56	5.41	5.38	5.16	5.19
ENST00000472078.1	5.21	6.05	5.74	5.55	5.66	5.27	5.58	5.47	5.87	5.51	5.64	5.24	5.83	5.76	5.75	5.66	5.45	5.91	5.55	5.49	5.77	5.65	5.78	5.64
ENST00000485606.1	5.21	5.51	5.36	5.66	5.5	5.7	5.48	5.77	5.7	5.51	5.86	5.65	5.58	5.79	5.64	5.54	5.32	5.5	5.78	5.37	5.87	5.81	5.71	5.74
ENST00000460196.1	6.61	6.6	6.6	6.45	6.04	6.26	6.13	5.89	6.73	6.72	6.57	6.16	5.73	6.16	6.15	6.13	6.25	6.25	6.46	6.5	6.31	6.32	6.24	5.88
ENST00000452378.1	6.38	6.43	6.43	6.35	5.9	5.47	6.29	6.14	6.4	6.38	6.57	6.26	6.26	6.51	6.22	6.45	6.54	6.28	6.54	6.48	6.37	6.4	6.05	6.56
ENST00000447600.1	4.56	4.92	4.56	4.84	4.56	4.56	5.21	4.56	4.82	4.56	5.05	5.04	4.93	4.8	5.07	4.92	4.94	4.99	5.14	4.56	4.92	5.01	5.3	5.05
ENST00000435388.1	4.56	4.82	4.92	4.95	5.08	4.56	5.02	4.85	5.08	5.04	4.9	4.84	5.02	5.29	5.07	5.13	5.22	5.33	5.14	5.03	5.19	5.14	5.41	4.56
ENST00000376838.5	6.47	6.97	6.76	6.81	6.47	6.81	6.22	7.33	6.49	6.57	7.02	6.73	7.18	7.11	7.45	7.05	7.02	7.03	7.29	6.66	7.33	7.09	7.5	7.37
ENST00000361445.9	11.42	11.41	11.16	11.2	11.56	11.46	11.62	11.6	11.11	11.18	11.39	11.4	11.34	11.46	11.89	11.86	11.46	12.03	11.62	11.64	11.69	11.53	12.08	11.63
ENST00000473471.5	4.56	5	4.56	5.47	4.56	4.56	5.36	5.14	5.58	5.69	4.56	4.95	5.09	5.56	5.07	5.71	5.53	5.16	5.19	5.64	5.64	5.65	5.75	4.96
ENST00000490931.1	5.67	5.24	5.36	5.29	5.45	4.56	5.48	5.14	4.82	5.43	5.05	5.51	5.26	5.72	5.33	5.57	5.72	5.25	5.7	4.56	5.51	5.08	5.23	4.96
ENST00000455339.1	5.61	5.86	5.83	5.43	5.7	5.63	5.02	6.33	5.87	5.72	5.82	5.59	5.83	6.25	5.68	6.12	5.63	5.64	5.85	5.54	6.09	5.79	5.88	5.91
ENST00000495435.1	6.58	6.4	6.56	6.49	6.36	6.34	6.39	6.57	6.46	6.51	6.74	6.41	6.65	6.92	6.54	6.54	6.98	6.52	6.68	6.66	6.82	6.7	6.45	6.67
ENST00000476768.1	5.79	5.63	5.57	5.89	4.98	5.37	5.76	5.38	5.41	5.11	5.25	5.59	5.54	5.5	5.38	5.36	5.37	5.37	5.64	5.64	5.55	5.34	5.55	5.64
ENST00000445982.5	5.79	5.28	5.28	5.34	4.56	4.56	5.29	5.7	5.52	5.29	5.33	5.12	5.54	5.33	5.56	5.6	5.1	5.56	5.45	5.64	5.61	5.42	4.56	5.25
ENST00000420480.1	5.21	5.54	4.56	5.43	5.59	4.56	5.36	5.33	5.37	5.47	5.05	5.43	4.56	5.25	5.48	5.13	5.53	5.44	5.38	4.56	4.56	5.3	5.46	5.4
ENST00000517277.1	5.21	4.82	4.92	4.84	4.56	4.97	4.89	5.21	5.14	5.24	4.56	5.04	4.56	5.05	4.56	4.81	5.03	5.05	4.82	4.56	5.29	5.25	4.99	5.13
ENST00000376819.4	6.93	6.78	6.43	6.63	6.9	6.41	7.24	6.52	6.8	6.72	6.05	6.55	6.75	6.75	6.3	6.72	6.87	6.64	6.64	6.48	6.95	6.56	6.15	6.43
ENST00000476934.1	5.21	5.07	4.92	4.56	5.35	4.56	4.56	4.56	5.33	4.56	5.33	5.04	4.56	4.8	4.97	4.56	4.56	5.21	4.56	4.56	4.56	4.56	4.86	5.4
ENST00000384720.1	4.94	5.13	4.56	4.56	4.56	5.14	4.89	4.85	4.56	4.84	4.56	5.04	4.82	4.8	4.56	4.56	4.94	4.8	5.01	4.89	4.92	5.01	4.56	4.96
ENST00000448289.1	5.09	4.82	4.92	5.12	4.56	5.14	4.56	4.85	4.93	4.84	4.9	4.56	5.02	4.91	4.85	4.81	4.94	5.05	4.93	4.56	5.08	4.82	5.08	5.13
ENST00000376810.6	8.89	8.74	8.46	8.54	8.87	8.6	9.24	9.1	8.35	8.59	8.62	8.82	8.63	9.01	8.89	9	8.86	9.25	8.86	9.45	9.02	9.1	9.09	8.47
ENST00000376804.2	4.56	5.13	4.56	4.56	5.84	4.56	4.56	4.56	4.56	4.56	4.56	5.47	4.56	4.56	4.56	5.44	4.56	5.21	4.56	4.56	4.82	4.56	4.56	5.31
ENST00000486588.6	5.67	5.81	5.83	5.62	5.59	5.47	5.95	5.74	5.45	5.75	5.25	5.65	5.85	5.85	5.68	5.44	6.18	5.79	5.73	6.03	5.72	6.06	5.08	5.83
ENST00000483738.1	6.14	5.95	5.51	5.66	5.84	5.27	6.43	5.92	5.52	5.86	5.69	5.69	5.75	5.99	5.81	6.12	5.78	5.99	5.67	5.73	6.05	6.02	5.71	5.71
ENST00000433562.1	5.31	5.37	5.07	5.18	5.16	5.14	5.02	5.06	5.01	4.56	4.56	5.04	4.93	5.37	4.97	4.92	5.22	5.16	5.19	5.13	5.29	5.08	5.16	5.13
ENST00000641979.1	4.56	4.56	4.56	4.56	4.56	4.56	4.89	4.85	4.56	4.56	4.56	4.56	4.56	4.56	4.56	4.56	4.56	4.56	4.56	4.89	4.56	4.56	4.56	4.56
ENST00000294484.7	5.21	5.44	4.56	5.47	5.5	4.97	5.8	5.14	5.58	5.11	5.33	5.39	5.21	5.05	5.07	5.19	5.1	5.33	5.08	5.03	5.19	5.2	5.51	4.56
ENST00000423056.2	5.09	4.82	4.56	4.84	4.56	4.56	4.56	4.56	4.56	4.84	4.56	4.56	4.56	4.56	4.56	4.56	4.56	4.8	4.56	4.56	4.56	4.82	4.56	4.56
ENST00000304391.6	4.56	4.56	4.92	4.56	4.56	4.56	4.89	4.56	4.56	4.84	4.56	4.56	4.56	4.56	4.56	4.56	4.83	4.56	4.56	4.56	4.56	4.56	4.86	4.56
ENST00000649975.1	4.94	4.56	5.07	4.56	4.56	4.56	4.56	4.56	4.56	4.95	4.56	4.56	4.56	4.56	4.97	4.56	4.56	4.56	4.56	4.56	4.82	4.56	4.56	5.13
ENST00000453135.2	6.18	6.29	6.4	6.36	6.16	6.55	6.43	6	6.23	6.14	6.05	6.26	6.32	6.37	6.03	6.04	6.24	5.91	6.24	6.26	6.34	6.24	5.81	6.13
ENST00000642131.1	5.4	5.71	5.51	5.75	5.54	5.7	5.13	5.43	5.85	5.65	5.64	5.51	5.64	5.76	5.48	5.68	5.95	5.81	5.61	5.59	5.64	5.71	5.75	5.57
ENST00000642025.1	6.02	5.79	5.68	5.55	5.66	5.14	5.98	5.47	5.77	5.34	5.98	5.78	5.54	5.81	5.38	5.9	5.45	5.67	5.9	5.85	5.89	5.56	5.85	5.77
ENST00000354287.5	4.56	5.19	4.56	4.56	4.86	5.47	4.56	4.56	4.82	4.56	4.56	4.56	4.56	5.4	5.21	5.83	5.22	5.47	5.29	5.22	5.33	5.38	4.56	5.13
ENST00000471501.1	4.56	4.92	4.56	4.56	4.56	4.56	4.56	4.56	4.56	4.56	4.56	4.84	4.56	4.56	4.85	4.56	4.56	4.56	4.56	4.56	4.56	4.82	4.56	4.56
ENST00000466919.1	4.56	4.82	4.56	4.56	4.56	4.56	4.56	4.56	4.56	4.56	4.56	4.56	4.56	4.8	4.56	4.56	4.56	4.56	4.82	4.56	4.56	4.82	4.56	4.56
ENST00000465901.1	4.56	4.56	4.56	4.56	4.56	4.56	4.56	4.56	4.56	4.56	4.56	4.56	4.82	4.8	4.56	4.92	4.56	4.56	4.82	4.56	4.92	4.56	4.56	4.84
ENST00000475961.1	4.56	4.56	4.56	4.56	4.56	4.56	4.89	4.56	4.56	4.56	4.56	4.56	4.56	4.56	5.07	4.56	4.56	4.56	4.82	4.56	4.56	4.56	4.56	4.56
ENST00000251546.8	4.56	4.56	4.56	4.56	4.56	5.63	4.56	4.56	4.56	4.56	4.56	4.56	4.56	5.47	5.71	5.76	5.27	4.56	5.75	4.56	4.56	5.3	4.56	5.53
ENST00000425796.5	5.4	5.97	5.28	5.04	4.98	5.37	4.56	5.6	5.14	5.34	4.56	4.56	5.21	5.61	5.64	6.02	5.8	5.81	5.9	5.3	4.56	5.86	5.35	4.56
ENST00000376770.5	4.56	5.07	4.56	4.56	4.56	4.56	4.56	4.56	4.56	4.56	5.4	4.56	4.56	5.81	5.71	4.56	4.56	4.56	4.56	4.56	6.67	4.56	4.56	7.03
ENST00000251547.10	6.66	7.3	6.99	6.4	5.77	6.67	6.75	6.79	6.78	6.72	6.15	6.78	6.62	6.88	7.28	7.47	7.16	7.09	7.37	6.81	6.83	7.54	6.85	7.1
ENST00000376768.5	5.4	5.77	4.56	4.56	5.84	4.56	5.53	5.06	5.58	5.11	4.56	4.56	5.7	5.69	5.75	5.66	4.56	5.67	4.56	4.56	6.25	5.79	5.3	6.17
ENST00000376760.5	5.31	4.56	4.56	4.56	4.56	4.56	4.56	4.85	4.56	4.56	4.56	5.24	5.02	4.56	4.56	5.19	5.16	5.33	4.56	5.3	4.56	4.56	4.56	4.56
ENST00000376762.8	5.4	6.27	4.56	4.56	5.45	4.56	5.21	5.92	5.82	4.56	5.78	5.24	5.88	6.5	6.34	6.87	4.56	6.55	5.08	6.21	6.83	6.09	5.97	4.56
ENST00000475435.5	5.31	5.07	5.51	6.03	5.59	4.56	5.63	5.74	5.61	5.55	6.02	4.56	5.7	5.47	5.48	5.19	5.53	5.16	5.14	5.13	5.51	4.56	5.08	5.25
ENST00000471895.1	4.56	4.56	4.56	4.56	4.56	4.56	4.56	5.21	4.93	4.56	5.69	4.56	5.39	5.25	4.56	5.23	4.56	5.37	5.14	4.56	5.45	5.3	5.71	5.19
ENST00000376753.9	7.59	7.46	7.13	7.06	7.02	7.09	7.33	7.52	7.33	7.15	7.18	7.39	6.84	8.7	9.07	8.67	8.59	9.09	8.48	7.88	8.14	8.47	9.18	9.12
ENST00000474239.1	5.09	5.07	5.07	5.18	4.98	5.14	4.89	5.27	5.01	4.95	4.56	5.12	5.21	5.33	5.43	5.51	5.6	5.37	5.38	5.22	5.37	5.5	5.51	5.57
ENST00000449067.1	4.56	5.13	5.36	4.56	4.56	4.56	5.63	4.56	5.14	4.56	4.56	4.56	4.56	5.76	5.93	4.56	5.22	4.56	5.45	5.22	5.67	5.34	4.56	4.56
ENST00000376692.9	6.91	7.11	6.74	6.71	7.16	6.52	7.41	7.06	6.77	6.54	6.48	7.12	7.11	8.31	7.94	7.99	8.11	8.49	7.82	7	7.99	7.99	7.91	7.85
ENST00000235310.7	4.56	4.92	5.07	5.18	4.98	4.56	5.21	4.97	4.56	4.56	5.05	5.12	4.93	5.4	5.28	5.19	5.1	4.91	4.93	4.56	5.29	5.08	4.56	4.56
ENST00000376672.5	4.56	4.56	4.56	4.56	4.56	4.56	4.56	4.56	4.56	4.56	4.56	4.56	4.56	4.56	4.56	4.56	4.56	4.56	4.56	4.56	4.56	4.56	4.56	5.4
ENST00000376669.9	4.56	5.44	4.56	4.56	5.08	5.37	4.56	5.06	4.56	5.18	4.56	5.18	5.02	5.16	5.6	5.36	5.45	5.41	5.33	4.56	5.19	5.3	5.08	4.56
ENST00000376667.7	5.31	4.56	4.56	4.56	4.98	4.97	4.56	4.56	4.56	4.56	4.56	4.56	4.56	4.56	4.56	4.56	4.56	4.91	4.93	4.56	4.56	4.56	4.56	4.56
ENST00000445656.5	5.09	4.82	4.56	4.95	4.98	4.97	4.56	4.97	4.56	4.56	4.56	4.56	4.56	4.56	4.56	5.07	4.94	5.05	4.56	5.03	5.08	4.93	5.16	4.96
ENST00000456915.1	4.56	5.28	4.56	5.04	5.29	4.56	5.02	5.06	5.01	5.24	4.56	4.84	5.02	5.61	5.71	5.57	5.56	5.69	5.64	5.49	5.87	5.59	5.51	5.49
ENST00000376664.10	5.21	5.24	4.92	4.56	4.56	4.97	4.89	5.27	5.19	5.11	4.56	4.84	4.82	5.69	5.81	5.51	5.03	5.56	4.82	4.89	5.72	5.5	5.35	5.64
ENST00000376655.1	4.56	5.13	4.92	4.95	4.56	4.97	4.89	5.21	5.08	4.84	4.9	4.84	4.93	5.25	5.21	5.28	5.32	5.21	5.14	5.13	5.41	5.08	4.99	5.05
ENST00000294485.6	7.18	6.95	6.82	7.25	6.85	6.96	6.71	6.66	6.77	7.08	6.72	6.86	6.94	7.15	6.74	7.08	7.26	6.9	6.88	6.86	6.84	6.86	6.78	7.05
ENST00000376637.7	4.56	5.57	4.56	5.29	5.29	4.56	5.36	4.56	4.56	4.56	5.4	5.12	4.56	5.25	5.38	5.19	4.56	5.76	5.29	4.56	5.01	5.08	5.08	5.64
ENST00000476512.5	4.56	4.56	4.56	4.56	4.56	4.56	4.56	4.56	4.93	5.39	4.56	5.12	4.56	5.21	4.56	4.92	5.22	5.5	4.56	4.56	4.56	5.62	4.56	5.13
ENST00000400895.6	5.4	5.07	5.44	4.56	4.86	5.14	5.58	4.56	4.56	4.56	5.47	4.56	4.56	5.5	5.6	5.86	5.56	5.25	5.9	5.3	5.51	4.56	5.23	5.31
ENST00000494437.1	5.55	5.84	5.07	5.43	5.4	5.63	5.48	5.14	5.75	5.43	5.47	5.55	5.8	5.93	5.87	5.79	5.93	5.74	5.98	5.3	5.93	5.71	5.67	5.83
ENST00000314340.10	7.39	6.96	7.24	7.05	7.66	7.13	7.81	7.46	7.09	6.92	6.35	7.45	7.44	8.34	8.44	8.03	8.27	8.59	8.02	7.94	8.28	7.85	8.46	8.68
ENST00000376629.8	6.68	6.07	5.88	4.56	6.14	6.34	5.98	5.89	5.89	5.96	6.21	6.69	5.83	6.88	7.17	7.13	7.24	7.31	6.87	4.56	6.93	7.07	6.59	5.64
ENST00000376627.6	4.56	4.56	4.56	4.56	5.35	4.56	4.56	5.21	5.01	4.56	5.05	5.55	4.56	5.21	4.56	4.56	5.41	5.11	5.01	5.13	5.01	5.08	4.56	4.56
ENST00000452018.6	4.56	4.56	4.56	4.56	4.56	4.56	4.56	5.27	4.56	4.56	4.56	4.56	4.56	4.56	4.56	4.56	4.56	4.56	4.56	4.56	4.56	4.56	4.56	4.56
ENST00000476309.5	4.56	4.56	4.56	5.39	4.56	4.56	4.56	4.56	4.56	4.84	4.56	4.56	5.02	4.56	4.56	4.56	4.56	4.56	4.56	4.56	4.56	4.56	4.56	4.56
ENST00000514733.5	4.56	4.56	4.56	4.56	4.56	4.56	4.56	4.56	4.56	4.56	4.56	4.56	4.56	4.56	4.56	5	4.56	4.56	4.56	4.56	4.56	4.56	4.56	4.56
ENST00000513739.5	5.21	5	4.56	4.56	5.23	4.56	4.56	4.56	4.56	4.56	4.56	4.56	4.56	4.56	5.21	4.56	4.56	4.56	4.56	4.56	4.56	4.56	5.46	4.56
ENST00000471765.1	5.31	4.82	4.56	4.84	5.08	4.56	4.56	4.97	4.82	5.24	4.56	4.84	4.56	4.56	4.85	5.23	5.03	5.05	5.01	4.56	5.01	5.08	4.56	4.96
ENST00000433342.5	4.56	4.56	4.56	4.56	4.56	4.56	4.56	4.56	4.56	4.56	4.56	4.56	4.56	4.56	4.56	4.81	4.56	4.56	4.56	4.56	4.56	4.56	4.56	4.56
ENST00000484153.1	4.56	5.19	4.56	5.43	4.56	4.56	5.36	5.27	5.01	5.24	5.4	5.55	4.56	5.44	5.28	5	5.41	4.56	5.19	5.13	5.19	5.01	4.56	5.45
ENST00000444493.5	4.56	4.56	4.56	4.56	4.56	4.56	4.56	4.56	4.93	4.56	4.56	4.56	4.56	5.05	5.43	5.32	5.1	5.16	5.14	4.56	5.14	5.08	4.56	4.96
ENST00000449278.1	4.94	5	4.56	4.56	4.86	4.56	4.56	4.85	4.56	4.56	4.56	5.04	4.56	4.56	4.56	5	4.56	4.56	4.56	4.56	4.56	4.56	4.56	4.56
ENST00000475041.1	4.56	4.56	4.56	4.56	4.56	4.56	4.56	4.56	4.56	5.04	4.56	4.56	5.21	4.56	4.85	4.56	4.56	4.8	4.56	4.56	4.56	4.82	4.56	4.56
ENST00000482358.1	5.09	4.56	4.92	4.56	4.98	5.27	4.56	4.56	4.56	4.56	4.56	4.56	4.82	5.11	5.38	4.56	4.56	4.56	5.24	4.56	4.92	4.93	4.86	4.96
ENST00000376620.3	6.35	5.93	6.43	6.05	6.01	6.13	5.76	5.77	5.8	6.07	5.64	5.89	6.07	6.11	5.81	5.86	6.1	5.79	5.85	6.18	6.03	6.02	5.78	5.94
ENST00000376592.6	7.64	8.74	4.56	8.41	8.45	7.97	8.38	9.18	8.85	8.25	8.82	8.08	8.45	9.02	9.05	9.22	9.15	9.32	9.38	7.45	9.02	9.09	9.36	9.23
ENST00000376590.9	9.49	9.23	9.42	8.96	9.54	9.18	9.79	9.18	8.71	8.93	9.41	9.62	9.08	9.34	10.16	9.96	9.06	9.93	9.17	9.51	9.19	9.39	10.63	10.03
ENST00000376583.7	4.56	4.82	5.68	6.67	4.56	4.56	4.56	4.56	4.56	4.56	7.57	5.99	5.15	5.69	6.01	4.92	7.83	5.99	4.56	4.56	4.56	4.56	4.56	5.68
ENST00000376585.6	6.61	7.41	7.29	5.59	7.72	8.39	5.58	7.49	6.72	7.63	8.19	7.27	7.07	7.4	7.49	5.47	6.78	6.36	5.7	8.6	8.24	6.76	4.56	4.96
ENST00000641747.1	4.56	5.07	4.56	4.56	5.08	4.56	4.56	4.56	5.08	4.56	4.56	5.39	4.56	4.56	4.56	5.23	4.56	5.44	5.19	4.56	4.56	5.08	4.56	4.56
ENST00000641805.1	6.61	6.42	5.51	5.47	6.29	4.56	5.58	4.56	4.56	5.75	5.82	5.72	5.73	5.64	5.93	5.63	6.87	4.56	6	6.77	5.24	6.04	6.59	6.01
ENST00000641446.1	5.79	5.71	5.44	4.56	5.93	5.55	4.56	5.38	5.52	4.56	6.09	5.47	5.9	6.01	5.71	6.18	5.98	6.24	5.9	6.09	5.72	6.08	6.26	6.13
ENST00000641759.1	4.56	5.28	5.63	5.89	5.16	6.78	6.62	6.07	6.75	6.03	6.4	6.36	6.11	6.41	6.69	6.61	5.6	6.73	6.29	4.56	6.8	6.38	6.12	6.36
ENST00000641820.1	6.82	6.74	6.45	6.22	6.18	6.34	6.32	6.63	6.27	6.75	6.57	6.52	6.63	6.7	7.25	6.53	6.83	6.11	6.49	6.72	6.6	6.62	6.9	6.51
ENST00000641721.1	4.56	4.56	4.56	4.56	4.98	4.56	4.56	4.56	4.56	4.56	4.56	4.56	4.56	4.56	4.56	4.92	4.56	4.56	4.56	4.56	4.56	4.93	4.56	4.56
ENST00000376486.3	4.56	4.56	4.56	4.56	4.98	4.56	5.02	5.33	4.93	4.56	5.05	4.84	4.82	4.91	4.97	5.07	4.56	4.99	4.56	4.56	5.08	4.93	5.46	5.13
ENST00000641909.1	6.41	6.43	6.04	5.94	4.56	4.56	6.07	5.86	5.94	6.48	6.59	6.31	6.07	6.29	7.24	6.25	6.52	6.65	5.67	6.7	6.2	5.14	5.59	5.71
ENST00000641437.1	5.73	6.45	6.15	6.68	6.56	6.41	6.27	6.42	6.44	6.05	6.12	6.26	6.29	6.49	4.56	6.45	6.54	5.53	6.62	5.81	6.49	6.94	6.89	6.94
ENST00000418034.1	6.41	6.32	6.22	6.22	6.45	6.09	6.58	6.79	6.46	6.46	6.94	6.45	6.27	6.74	7.17	7.01	6.55	6.81	6.48	6.52	6.41	6.24	7.16	6.94
ENST00000431243.6	6.75	6.07	6.31	6.51	5.66	4.56	6.54	5.7	5.87	6.1	4.56	5.91	5.9	6.14	6.11	6.17	5.6	5.72	5.33	6.12	5.29	5.89	5.81	6.08
ENST00000642002.1	4.56	4.56	4.56	4.56	4.56	4.56	4.56	4.56	4.56	4.56	4.56	4.84	4.56	4.8	4.85	4.56	4.56	4.56	4.93	4.56	4.56	4.56	4.56	5.13
ENST00000413656.5	5.79	6.01	5.63	5.62	5.8	5.63	5.91	5.89	5.8	6.05	5.69	5.78	5.73	6.19	6.49	6.15	5.9	6.17	6.12	6.21	6.21	6.22	6.17	6.23
ENST00000312413.10	4.56	7.36	6.34	7.28	4.56	4.56	6.73	4.56	6.6	5.72	4.56	5.43	4.56	4.56	5.98	4.56	4.56	5.69	5.78	4.56	6.78	6.02	6.1	6.59
ENST00000346436.11	7.78	8.04	7.84	7.42	7.93	8.12	7.9	8.73	8.04	7.86	8.69	8.28	8.38	8.51	8.53	8.81	8.12	8.42	8.22	8.04	8.5	8.36	8.69	8.36
ENST00000376497.7	6.32	6.01	6.25	6.03	6.11	6.22	5.87	5.74	5.94	6.33	6.38	6.18	6.11	6.19	6.22	5.9	6.02	6.16	6.04	6.26	6.15	6.2	5.81	6.06
ENST00000400892.3	5.55	5.9	4.56	5.34	5.84	5.14	5.58	5.67	5.61	5.65	6.64	4.56	5.67	5.56	5.93	6.06	5.78	5.91	5.52	5.73	5.48	5.68	6.86	5.45
ENST00000376496.4	6.32	6.54	5.88	6.4	6.79	5.83	6.16	5.8	6.5	6.31	6.38	6.18	5.83	6.37	6.65	6.27	6.47	6.49	6.21	6.41	6.67	6.25	6.24	6.34
ENST00000376490.7	5.89	5.37	5.74	5.18	5.66	5.7	5.53	5.27	5.8	5.58	5.53	5.24	5.54	5.11	5.48	5.83	5.27	5.56	5.9	5.59	5.48	5.5	5.78	5.74
ENST00000376491.7	4.56	4.56	4.56	4.56	4.56	4.56	5.13	5.33	4.56	4.56	5.25	4.56	4.56	5.16	4.56	5.28	5.41	4.56	4.56	5.37	5.08	5.14	4.99	4.56
ENST00000376492.3	5.31	5.88	5.07	5.99	5.7	5.76	5.48	6.16	6.13	5.29	6.33	5.72	5.67	6.19	6.32	5.63	6.18	6.29	5.78	6.12	5.87	5.34	5.91	5.94
ENST00000494028.1	6.18	6.16	5.83	5.69	5.8	5.88	5.95	6.21	6.06	5.86	6.55	6.05	5.85	6.31	5.71	5.86	6.16	5.91	5.94	6.12	5.99	5.95	6.12	5.96
ENST00000446542.5	5.31	5.57	5.18	5.34	4.56	4.56	5.13	5.27	5.61	4.95	5.53	5.29	5.58	5.47	5.21	5.51	5.45	5.33	5.19	5.22	5.48	5.34	5.16	4.56
ENST00000622391.1	4.56	4.56	4.56	4.56	4.56	4.56	4.56	4.56	4.56	4.56	4.56	4.56	4.56	4.56	4.56	4.56	4.56	4.91	4.82	4.56	4.56	4.56	4.56	4.56
ENST00000618496.1	4.56	4.56	4.56	4.56	4.56	4.56	4.56	4.56	4.82	4.56	4.56	4.56	4.93	4.56	4.56	4.56	4.56	4.56	4.56	4.56	4.56	4.56	4.56	4.56
ENST00000376480.7	4.56	4.92	4.56	5.18	5.16	4.56	4.56	4.56	4.56	4.56	5.33	4.56	4.56	4.56	5.07	4.92	4.56	5.05	5.24	5.3	5.14	4.56	5.08	4.56
ENST00000610706.1	4.56	4.56	4.56	4.56	4.56	4.56	4.56	4.56	4.56	4.56	4.56	4.56	5.15	5.11	4.56	4.56	4.56	4.56	4.56	4.56	4.56	5.01	4.56	4.56
ENST00000376476.1	5.31	5	5.28	5.12	5.23	5.27	5.02	4.56	5.08	4.95	4.9	4.95	4.56	4.8	4.56	5.28	5.16	5.05	4.82	5.13	4.82	4.93	4.99	5.13
ENST00000376468.4	4.56	4.56	4.56	4.56	4.56	4.97	4.56	4.56	4.56	4.56	4.56	4.56	4.82	4.56	4.56	4.81	4.83	4.56	4.82	5.13	4.92	4.56	4.86	4.56
ENST00000438808.1	4.56	4.56	4.56	4.56	4.56	4.97	4.56	4.56	4.56	4.56	4.56	4.56	4.56	4.8	4.56	4.81	4.56	4.56	4.56	4.56	4.56	4.56	4.56	4.56
ENST00000661075.1	5.67	4.56	5.44	5.12	5.23	4.56	4.89	4.56	4.56	5.04	4.56	4.56	4.56	4.56	4.56	4.56	4.56	4.56	4.56	4.56	4.56	5.3	4.56	4.56
ENST00000650448.1	5.79	5.48	5.44	4.56	4.56	5.14	5.13	5.8	5.55	4.56	5.58	4.56	4.56	6.19	6.18	6.23	5.75	4.56	5.85	5.96	5.97	4.56	4.56	4.56
ENST00000649268.2	4.56	4.56	5.44	4.56	4.56	4.56	4.56	4.56	4.56	4.56	4.56	4.56	4.56	4.56	4.56	4.56	4.56	4.56	4.56	4.56	4.56	4.56	4.56	4.56
ENST00000666735.1	5.89	6.5	6.08	6.16	7	5.83	6.07	6.19	6	5.78	5.94	5.81	5.9	7.67	6.22	7.05	6.72	6.39	6.64	6.26	6.35	6.19	6.29	6.4
ENST00000658167.1	5.79	5.63	5.74	6.2	6.43	5.47	5.98	5.63	5.89	6.14	5.98	6.41	5.75	6.4	5.48	6.12	5.93	6.09	5.96	5.77	6.16	6.09	6.45	6.19
ENST00000660618.1	6.14	6.35	5.83	6.33	6.09	6.3	6.04	6	6.39	6.22	6.15	6.1	6.24	6.2	6.08	5.96	6.12	6.31	6.08	6.43	6.44	6.3	5.85	6.1
ENST00000362477.1	5.4	5.63	5.63	4.56	5.35	5.14	4.89	5.21	5.24	5.34	5.91	4.56	4.56	5.76	5.81	5.92	4.83	5.16	4.56	5.03	5.48	4.56	5.59	4.84
ENST00000364931.1	5.09	5.33	5.07	4.56	5.29	5.14	5.02	5.14	4.56	5.04	5.05	4.95	4.82	5.33	5.21	5.23	5.1	5.29	5.01	5.13	5.41	5.14	4.86	5.13
ENST00000376572.8	11.1	10.64	10.77	10.65	11.44	11.23	11.27	11.5	10.72	10.92	11.63	11.23	10.96	10.05	11.08	11.29	10.12	11.11	10.46	10.86	10.51	10.37	11.61	10.7
ENST00000616327.1	4.56	4.56	5.44	4.56	7.12	7.39	5.48	4.85	4.56	4.56	6.27	4.56	6.07	5.11	6.45	7.76	6.2	4.56	4.56	5.43	4.56	4.56	7.41	4.56
ENST00000376576.3	8.13	8.21	8.2	7.85	8.19	7.31	8.13	7.83	7.82	8.06	8.48	8.09	7.95	7.86	7.95	7.73	7.97	7.84	7.83	8.49	7.64	8.01	8.15	8.15
ENST00000485046.5	4.56	5.33	4.56	4.56	4.56	4.56	4.56	4.56	4.56	4.56	4.56	4.56	5.43	4.56	4.56	4.56	4.56	4.56	4.56	4.56	4.56	4.56	4.56	4.56
ENST00000449038.5	5.31	5.37	6	5.59	5.93	5.63	5.87	5.06	5.37	5.39	5.05	5.72	5.7	5.97	5.98	5.66	6.06	5.41	5.61	5.77	5.61	6.02	5.3	5.99
ENST00000196061.5	9.56	9.33	9.25	9.23	9.87	9.97	10.09	9.71	9.22	9.73	9.44	10.06	9.54	9.99	10.25	10.51	10.41	10.59	10.24	9.54	10.02	9.79	10.45	10.28
ENST00000358133.5	4.56	4.56	4.56	4.56	4.56	4.56	5.29	4.56	4.93	5.18	4.56	4.56	4.93	5.25	5.07	5	5.32	4.99	4.56	4.56	4.56	4.93	4.56	4.56
ENST00000429000.6	5.4	5.07	5.36	5.39	4.56	5.14	5.29	4.97	5.41	4.95	4.56	5.51	5.15	5.29	4.56	5.54	5.8	5.47	4.56	5.13	5.61	5.01	4.99	5.53
ENST00000465920.1	5.93	5.99	6.18	5.75	5.87	5.76	5.36	6.07	6.06	5.86	5.64	5.96	5.95	6.11	5.48	5.57	6.04	5.79	5.96	5.77	5.91	5.97	5.88	5.83
ENST00000491536.5	4.56	5.19	6.08	5.47	5.45	4.56	4.56	5.14	5.01	5.18	5.53	5.04	5.02	5.16	4.56	5	5.41	5.64	5.41	4.56	5.19	5.46	5.3	5.4
ENST00000470133.1	4.94	4.56	4.56	4.56	4.56	5.47	4.56	4.56	5.19	5.29	4.9	4.95	5.09	5.11	4.56	5.23	4.83	5.05	4.93	4.56	4.92	4.56	4.56	4.96
ENST00000481933.1	6.84	6.86	7.03	6.88	7.06	6.61	6.77	6.92	6.89	7.07	7.02	6.98	6.79	6.86	6.52	6.72	6.89	6.61	6.76	6.9	6.67	6.47	6.82	7.03
ENST00000660216.1	4.56	4.92	4.92	4.56	4.56	4.56	4.56	4.85	4.56	4.95	4.56	4.56	4.82	4.91	4.56	4.92	4.94	4.8	4.56	4.89	4.56	4.56	4.86	4.96
ENST00000444836.5	4.56	4.56	6.9	6.24	6.32	4.56	4.56	6.23	4.56	4.56	6.85	4.56	5.95	5.85	5.87	6.76	6.62	4.56	6.77	6.45	4.56	6.8	6.97	4.56
ENST00000674817.1	6.61	4.56	4.56	4.56	4.56	5.14	4.56	4.56	4.56	4.56	4.56	4.56	4.56	4.56	4.56	4.56	4.56	4.56	4.56	4.56	6.18	4.56	4.56	6.46
ENST00000675053.1	4.56	6.14	4.56	4.56	5.66	4.56	4.56	4.56	4.56	5.91	4.56	4.56	4.56	4.56	5.64	5.54	4.56	6.14	4.56	4.56	4.56	4.56	4.56	4.56
ENST00000675194.1	8.03	8.4	8.28	8.34	8.18	7.91	8.08	8.24	8.38	8.37	8.49	8.14	8.36	8.31	7.85	8.05	8.08	7.97	8.23	8.33	8.45	8.14	7.94	8.12
ENST00000675817.1	6.66	6.78	5.68	6.51	7.35	7.15	7.25	6.69	6.75	6.68	7.13	6.43	7.04	6.56	7.34	6.64	6.77	6.56	7.02	6.81	6.91	6.59	7.31	5.8
ENST00000675298.1	5.67	5.71	5.44	5.39	5.29	5.55	4.56	5.7	5.7	5.69	5.64	5.04	5.35	4.56	5.78	5.76	5.37	5.33	5.73	5.37	5.37	5.68	5.3	5.91
ENST00000676369.1	4.56	4.56	4.56	4.56	5.63	4.56	5.02	4.56	4.56	4.56	5.05	4.95	4.56	4.56	5.78	4.56	4.94	4.91	4.56	5.13	5.33	4.56	5.41	5.13
ENST00000412236.2	5.09	4.56	4.56	4.56	4.56	4.56	4.56	4.56	4.56	4.56	4.56	4.56	4.56	4.56	4.56	4.56	4.56	4.56	4.56	4.56	4.56	4.56	4.56	4.56
ENST00000675530.1	4.56	4.56	4.56	4.56	5.54	5.88	5.91	5.56	5.08	4.56	4.56	4.84	4.56	5.21	4.56	5.79	4.56	5.53	5.45	5.54	5.97	5.25	6.15	5.49
ENST00000674548.1	4.56	4.56	4.56	4.56	4.56	5.88	4.56	4.56	4.56	4.56	4.56	4.56	4.56	4.56	4.56	4.56	4.56	4.56	4.56	4.56	4.56	4.56	4.56	4.56
ENST00000675959.1	4.56	4.56	6.65	6.63	4.56	4.56	7.23	5.43	4.56	5.83	4.56	5.81	4.56	4.56	4.56	4.56	5.16	4.8	6.69	4.56	6.85	4.56	4.56	4.56
ENST00000675872.1	5.31	7.24	6.6	4.56	4.56	6.22	4.56	6.42	7.31	4.56	6.18	4.56	6.53	6.59	4.56	5.96	6.22	6.35	5.14	4.56	5.67	6.29	6.99	6.62
ENST00000674706.1	6.73	7.03	6.58	6.9	6.51	6.7	6.9	6.71	6.76	6.98	6.72	6.81	6.57	6.84	6.88	6.71	6.52	6.71	6.96	7.18	6.72	6.53	6.62	6.76
ENST00000676426.1	6.53	7.06	4.56	5.55	6.94	4.56	6.32	6.25	5.87	6.4	6.64	6.58	6.13	6.39	6.79	6.44	4.56	5.95	6.24	5.64	6.15	6.75	6.39	5.45
ENST00000674658.1	4.56	5.77	6.98	6.03	4.56	5.99	6.04	6.6	5.91	6.05	5.58	4.56	5.88	6.06	6.22	6.63	4.56	6.72	5.61	5.96	5.99	6.35	6.39	5.91
ENST00000674910.1	4.56	4.56	6.74	6.1	4.56	4.56	4.56	4.56	6.33	6.01	6.21	4.56	4.56	4.56	6.13	5.81	6.59	6.31	5.7	6.52	6.45	5.91	6.45	4.56
ENST00000490079.5	4.56	4.82	4.56	4.84	5.08	4.56	4.56	4.56	4.56	5.18	4.9	4.56	4.82	4.56	4.56	4.56	4.83	4.99	4.56	4.89	4.56	4.56	5.3	4.56
ENST00000675231.1	4.56	5.79	4.56	4.56	4.56	4.56	4.56	4.56	4.56	4.56	4.56	4.56	4.56	4.56	4.56	6.3	4.56	4.56	4.56	6.09	4.56	4.56	4.56	4.56
ENST00000484391.5	4.94	4.82	4.56	4.56	5.16	4.56	5.36	4.56	5.08	4.95	4.9	4.56	4.56	4.98	5.21	4.81	4.56	4.99	5.08	4.56	4.92	4.93	5.08	4.56
ENST00000497302.1	4.56	4.56	4.56	5.18	4.56	4.56	5.63	5.33	5.14	5.04	5.05	4.56	4.56	4.98	4.56	5.28	4.56	5.16	4.56	4.56	5.64	5.01	4.56	4.56
ENST00000675512.1	6.93	6.97	4.56	4.56	4.56	4.56	4.56	4.56	4.82	4.56	6.4	7.36	6.52	6.02	7.05	4.56	6.72	6.98	6.77	7.43	4.56	4.56	6.61	4.56
ENST00000675113.1	4.56	4.56	6.18	4.56	4.56	4.56	7.13	6.88	4.56	4.56	6.02	6.6	4.56	6.37	6.24	6.28	6.42	5.91	6.36	4.56	6.84	6.04	4.56	4.56
ENST00000235329.10	11.07	10.13	10.47	10.2	11.18	10.97	11.38	11.35	10.27	10.22	11.29	10.87	10.33	10.03	11.36	11.18	10.03	11.43	10.29	11.11	10.44	10.78	11.73	10.8
ENST00000676293.1	6.89	6.55	7.27	7.22	6.56	7.38	7.25	6.56	6.33	6.99	5.94	6.71	6.68	6.56	6.85	7.18	7.15	5.99	6.57	6.21	4.56	6.72	6.29	7.29
ENST00000675919.1	6.75	6.91	4.56	4.56	4.56	4.56	4.56	6.49	4.56	4.56	6.55	5.65	6.99	4.56	4.56	7.23	5.75	5.53	5.58	6.89	4.56	6.4	4.56	6.19
ENST00000675987.1	6.99	5.95	6.34	5.99	6.04	4.56	4.56	5.92	6.77	7.51	4.56	5.81	6.68	5.81	6.08	6.23	5.9	5.72	6.56	6.81	6.72	4.56	7.73	6.48
ENST00000675781.1	7.22	6.66	7.06	7.04	6.83	7	6.87	7.01	6.9	6.66	7.24	7.09	6.77	6.26	6.59	6.51	6.2	6.68	6.5	6.9	6.34	6.24	7.18	6.38
ENST00000675483.1	6.75	7.74	7.34	6.68	7.18	7.39	6.96	7.09	7.39	7.16	7.18	6.9	7.47	7.41	7.34	7.69	6.51	6.88	7.51	7.29	6.91	7.24	7.35	6.78
ENST00000675374.1	5.31	5.28	4.56	4.56	5.35	4.56	4.56	5.38	4.93	5.69	5.64	5.72	4.56	5.05	5.78	5.71	5.56	5.33	4.82	5.37	5.24	5.59	5.08	4.56
ENST00000675528.1	4.56	8.25	6.72	7.33	6.99	6.26	7.43	7.98	7.75	7.35	8.27	7.45	7.69	7.42	8.5	7.23	7.01	6.6	7.56	7.77	7.04	6.97	7.03	7.79
ENST00000675404.1	7.82	7.95	8.11	7.65	7.99	7.96	7.64	8.1	8.06	8	8.44	7.85	7.85	7.85	7.9	8.11	8.08	7.71	7.77	8.28	7.94	7.82	7.97	7.93
ENST00000676295.1	6.68	6.78	4.56	5.51	6.23	6.45	5.91	6.37	6.27	6.58	6.33	6.22	6.98	6.47	6.63	6.47	5.93	6.84	6.57	6.31	6.47	6.02	6.54	6.81
ENST00000675043.1	4.56	6.27	6.28	4.56	4.56	4.56	4.56	5.97	6.39	5.43	4.56	6.1	4.56	5.79	6.22	5.54	5.8	6.19	6.76	4.56	5.41	5.89	6.5	5.96
ENST00000603287.1	4.56	4.56	4.56	4.56	4.56	4.56	4.56	4.56	4.56	4.84	4.56	4.56	4.56	4.56	4.56	4.56	4.83	4.56	4.82	4.56	4.56	4.56	4.56	4.56
ENST00000478749.5	5.61	4.56	5.28	5.18	4.56	4.56	4.56	6.16	5.37	4.84	4.56	4.56	4.93	5.29	4.56	5.28	5.56	4.56	4.56	4.56	5.48	5.34	5.59	5.13
ENST00000235332.6	6.44	7.55	6.72	6.78	7.47	7.41	7.69	7.31	7.14	6.97	7.46	7.18	7.33	7.8	8.16	7.97	7.4	8.35	7.8	7.4	7.83	7.87	8.23	7.61
ENST00000466860.5	4.56	6.36	4.56	5.51	5.63	5.83	4.56	5.63	5.94	5.55	6.27	5.65	5.54	6.79	6.76	6.52	6.14	6.48	6.38	5.77	6.58	6.22	7.06	5.88
ENST00000498685.5	5.93	4.56	5.68	4.95	5.5	5.14	5.98	6.21	5.7	5.04	5.78	4.56	6.22	5.61	6.03	4.56	4.56	5.67	5.67	4.56	5.72	6	4.56	6.29
ENST00000492256.1	4.56	4.82	4.92	5.34	4.56	4.97	4.56	5.38	5.37	5.29	5.05	5.12	5.39	5.33	5.6	5.36	5.41	5.29	4.93	5.37	5.8	5.5	5.23	5.36
ENST00000460823.1	4.56	5	4.56	5.12	5.08	4.56	4.89	4.97	5.29	4.84	4.9	4.95	5.02	4.98	5.52	5.23	5.41	5.47	5.41	5.22	5.37	4.93	5.3	5.53
ENST00000478299.1	4.56	4.92	5.18	4.56	5.16	4.56	4.56	4.56	4.56	5.04	4.9	4.56	5.02	5.29	5.21	5.19	4.94	4.56	4.56	4.56	4.82	4.93	4.56	4.96
ENST00000365591.1	4.94	4.56	4.56	4.56	4.56	4.56	4.56	4.85	4.82	4.84	4.9	4.56	4.93	5.05	4.85	5.13	4.56	4.91	4.56	5.3	5.01	5.08	4.86	4.84
ENST00000618194.1	4.56	4.56	4.56	4.56	4.86	4.56	4.56	4.56	4.56	4.56	4.56	4.56	4.56	4.56	4.56	4.56	4.56	4.56	4.56	4.56	4.56	4.56	4.56	4.56
ENST00000496974.3	4.56	4.56	4.56	4.56	4.86	4.56	4.89	4.85	4.56	4.95	4.9	4.56	4.56	4.8	4.56	4.56	5.03	4.8	4.56	4.89	4.56	4.56	4.56	4.56
ENST00000263932.7	5.09	5.44	4.56	4.56	4.56	4.56	4.56	4.56	4.56	4.56	5.05	4.56	4.56	6.04	6.22	5.98	6.51	6.77	6.17	4.56	6.53	6.9	6.02	6.21
ENST00000417814.3	4.56	4.56	4.56	4.56	4.98	4.56	5.21	5.21	4.56	4.56	4.56	4.56	4.56	5.4	4.56	4.56	4.56	4.56	5.38	4.56	4.56	4.56	4.56	4.56
ENST00000514649.5	4.56	4.56	4.56	4.56	4.56	4.56	4.56	4.56	4.93	4.56	4.56	4.56	4.56	4.56	4.56	4.56	4.56	5.11	4.56	5.13	4.56	4.56	4.56	4.56
ENST00000413146.6	4.56	5.37	5.18	4.56	5.23	4.56	4.56	5.21	5.14	5.04	4.56	5.29	5.35	6.04	4.56	6.04	6.04	5.67	4.56	5.54	5.75	5.46	5.55	4.56
ENST00000479933.2	4.56	5.07	4.56	5.24	4.56	5.27	5.29	4.85	4.56	4.56	4.56	4.56	4.93	4.8	4.56	4.56	4.56	4.56	5.19	4.56	4.56	5.46	4.56	5.91
ENST00000364265.1	4.56	4.56	4.56	4.56	4.56	4.56	4.56	4.56	4.56	4.56	4.56	4.56	4.56	4.56	4.56	4.56	4.56	4.8	4.56	4.56	4.56	4.82	4.56	4.56
ENST00000439324.2	5.09	4.56	4.92	4.84	4.86	4.97	4.56	4.56	4.56	4.84	4.56	4.84	4.82	4.56	4.97	4.56	4.56	4.8	4.56	4.56	4.56	4.56	4.56	4.56
ENST00000647616.1	6.35	6.21	6.15	6.77	6.16	6.18	6.39	6.29	6.22	6.54	6.15	6.18	6.42	6.61	6.22	6.2	6.54	6.21	6.41	6.18	6.35	6.37	6.17	6.45
ENST00000622420.1	4.56	4.56	4.56	4.56	4.56	4.56	4.56	4.56	4.56	4.56	4.56	4.56	4.56	4.56	4.56	4.56	4.83	4.56	4.56	4.56	4.56	4.56	4.56	4.56
ENST00000376259.7	10.01	10.05	8.95	9.83	9.84	9.3	10.53	10.37	9.54	9.52	9.61	10.22	9.38	10.71	10.7	10.96	10.78	11.35	10.39	10.09	10.53	10.83	10.55	10.85
ENST00000536782.2	4.56	4.56	4.56	4.56	4.56	4.97	4.56	4.56	4.56	4.56	4.56	4.56	4.56	4.56	4.56	4.56	4.56	4.56	4.56	4.56	4.56	4.56	4.56	4.56
ENST00000492361.1	7.9	6.45	7.21	6.9	7.78	7.44	7.6	7.33	7.78	6.62	7.93	6.49	7.78	8.71	8.45	7.71	8.17	8.79	8.2	8.09	8.21	7.9	7.98	8.06
ENST00000489921.1	5.21	5.13	4.92	4.56	4.56	4.56	4.89	4.85	5.14	4.95	5.25	5.04	5.09	5.16	5.33	5.23	4.94	5.33	5.08	5.03	4.82	4.56	4.56	4.84
ENST00000584158.1	4.56	4.82	4.56	4.56	4.56	4.56	4.56	4.85	4.56	4.56	4.56	4.56	4.56	4.98	4.56	5.07	4.56	4.8	4.56	4.89	4.92	4.93	4.86	4.56
ENST00000453852.2	4.94	5.13	4.56	4.56	4.98	4.56	5.02	4.85	5.14	4.56	5.05	4.56	4.93	4.8	4.56	4.56	4.94	4.99	4.56	4.89	4.82	4.93	4.56	4.96
ENST00000517160.1	4.56	4.56	4.56	4.56	4.56	4.56	4.56	4.56	4.56	4.56	4.56	4.56	4.56	4.56	4.85	4.56	4.56	4.56	4.56	4.56	4.56	4.56	4.56	4.56
ENST00000620676.6	11.45	11.21	11.88	11.42	11.13	10.3	11.49	10.71	11.71	11.56	11.63	11.53	11.41	11.14	10.83	10.97	11.17	11.44	11.32	11.6	10.87	11.12	11.52	10.79
ENST00000613099.4	12.46	12.2	11.81	12.09	12.42	12.59	12.15	12.46	12.03	12.22	12.4	12.42	11.93	11.75	12.52	12.34	11.95	12.2	12.07	12.4	12.01	12.11	12.67	12.45
ENST00000476169.1	5.48	5.44	5.74	5.29	5.29	5.37	5.42	5.21	5.29	5.62	5.33	5.47	5.26	5.44	5.56	5.54	5.53	5.29	5.38	5.54	5.55	5.01	5.08	5.25
ENST00000489961.1	6.02	5.86	6.04	6.18	5.54	5.27	6.04	5.92	6.18	5.98	6.59	6.26	5.88	5.72	5.9	5.63	5.86	5.29	5.8	5.96	5.69	5.65	5.88	5.86
ENST00000011700.10	4.56	4.56	7.22	4.84	7.45	8.43	4.56	7.72	4.56	4.56	6.92	4.56	4.56	4.56	8.32	6.59	6.8	7.15	4.56	4.56	6.21	7.45	8.58	7.48
ENST00000646917.1	7.98	6.59	6.45	7.18	6.18	6.3	7.03	6.29	6.66	7.51	7.82	6.76	6.01	7.58	5.64	6.86	7.17	6.26	7.35	7.62	6.9	6.97	6.33	7.17
ENST00000460333.5	7.95	8.08	8.15	8.38	7.6	7.96	8.15	8.11	8.36	8.17	8.04	8.18	8.14	8.04	8.27	8.27	8.19	7.66	8.21	8.17	7.82	7.84	8.19	7.82
ENST00000487188.1	8.29	7.46	8.12	8.11	7.69	7.57	7.71	7.4	8.16	8.02	7.83	7.83	7.4	7.36	7.31	7.11	7.59	7.39	7.73	7.88	7.19	7.72	7.28	7.9
ENST00000643711.1	6.53	6.38	6.58	6.63	6.61	6.64	6.66	6.75	6.51	6.61	6.57	6.72	6.37	6.2	5.81	6.17	6.24	6.44	6.29	6.18	6.09	6.32	6.1	6.38
ENST00000469054.1	5.48	5.51	5.36	5.66	6.01	5.47	5.84	5.77	5.94	5.62	5.53	5.83	5.64	5.59	5.6	5.6	5.56	5.59	5.75	5.81	5.45	5.76	5.3	5.64
ENST00000646411.1	5.61	6.32	6.31	5.78	6.04	4.56	6.07	5.63	6.06	5.58	5.47	6.03	6.09	5.53	5.43	5.57	5.22	6.32	4.56	6.18	5.87	5.3	6.12	5.91
ENST00000543710.5	5.09	5.13	4.56	5.18	5.08	4.56	5.02	5.06	5.41	5.55	5.86	5.18	5.02	4.91	5.07	5.47	5.16	4.56	5.41	5.03	4.92	5.42	4.56	5.19
ENST00000645371.1	6.71	5.77	6.78	6.87	4.56	6.45	6.85	6.6	6.54	6.14	6.89	6.2	6.77	6.5	6.4	6.58	6.42	6.02	6.75	6.92	6.86	6.24	6.93	6.89
ENST00000466732.2	5.79	5.24	5.57	5.55	5.59	5.63	5.21	5.47	5.37	5.65	5.25	5.39	5.75	5.4	4.97	5.07	5.27	5.37	5.33	5.73	5.51	5.38	5.41	5.45
ENST00000476045.5	5.61	5.9	5.07	5.39	5.7	5.83	5.48	5.52	5.61	5.47	5.73	5.47	5.39	5.67	5.07	5.44	5.45	5.05	5.33	5.49	5.37	5.46	5.35	5.74
ENST00000481484.1	5.09	5.66	6	5.66	5.63	6.3	5.29	5.95	5.48	5.58	5.53	5.34	5.78	5.85	5.33	5.51	5.6	5.25	5.29	5.3	5.19	5.56	5.35	5.36
ENST00000543766.2	6.25	5.79	6.22	6.01	5.74	5.99	5.8	5.92	6.3	6.12	6.35	5.94	5.88	5.99	5.87	5.63	5.69	5.95	5.78	6.12	5.97	6.22	5.91	6.01
ENST00000645148.1	6.06	5.69	5.83	5.78	5.7	5.76	5.58	5.56	5.87	5.8	5.91	5.62	5.78	5.64	5.71	5.51	5.56	5.69	5.78	5.96	5.77	5.62	5.67	5.71
ENST00000647414.1	4.94	5.48	5.51	5.47	5.45	4.97	5.58	5.33	5.61	5.47	5.73	5.47	5.15	5.4	5.38	5.51	5.22	5.37	5.29	5.22	5.19	5.65	5.71	5.25
ENST00000473099.1	5.31	5.19	4.56	5.24	5.23	5.14	5.42	5.21	4.82	4.84	5.16	5.55	5.02	5.21	5.21	5.32	5.32	4.8	5.14	5.3	5.48	5.14	5.08	5.05
ENST00000459326.1	6.35	5.79	5.92	5.99	6.45	6.38	5.84	6.1	5.85	6.03	6.18	5.81	5.78	5.87	6.13	6.15	5.72	5.89	5.94	5.81	5.89	5.76	5.81	5.71
ENST00000416696.1	4.94	5.13	4.56	5.12	4.86	4.56	4.89	5.06	4.93	4.84	4.56	5.04	4.82	5.25	4.85	5	5.03	4.99	4.82	5.03	4.92	4.93	4.99	4.84
ENST00000616661.5	10.21	9.99	10.21	10.24	10.92	10.41	10.51	10.68	10.19	10.46	11.13	10.57	10.41	9.65	10.37	10.62	9.94	10.3	9.57	10.28	9.8	9.56	10.99	10.44
ENST00000464917.5	6.25	5.74	5.63	6.03	5.87	5.94	6.19	5.67	5.75	5.86	6.09	5.62	5.75	5.64	6.11	6.04	5.49	5.87	5.73	5.54	5.82	5.71	5.99	5.83
ENST00000430996.2	5.67	5.97	5.63	5.94	5.4	5.55	5.63	6.1	5.52	5.94	6.59	5.83	6.05	5.5	5.64	5.23	5.75	5.62	5.33	5.54	5.91	5.56	6.17	5.53
ENST00000482265.1	5.84	6.17	5.92	6.28	6.04	5.88	5.95	5.77	6	6.25	6.7	6.03	6.13	5.91	5.78	5.71	5.8	5.79	5.87	5.81	5.77	5.71	5.81	5.77
ENST00000408413.1	5.31	5.19	5.28	5.29	4.98	4.56	5.02	5.21	5.29	4.84	5.25	5.04	5.02	4.56	4.56	5	4.83	4.91	4.82	4.89	4.82	4.56	5.3	5.05
ENST00000622213.1	4.56	5	4.56	4.56	4.56	4.56	4.89	5.06	4.93	4.84	4.9	4.56	5.09	4.56	4.97	4.81	4.56	4.56	4.56	5.13	4.56	4.56	4.99	4.96
ENST00000606790.1	5.73	5.41	5.36	5.24	5.59	5.27	5.76	5.38	5.48	5.18	5.78	5.29	5.64	5.25	5.43	5.44	5.41	5.47	5.55	5.49	5.48	5.53	5.63	5.19
ENST00000376221.1	4.56	4.82	4.56	4.56	4.56	4.56	4.56	4.56	4.56	4.56	4.56	4.56	4.56	4.56	4.56	4.56	4.56	4.8	4.56	4.56	4.56	4.56	4.56	4.56
ENST00000620146.2	5.61	5.84	5.96	6.05	5.77	5.94	6.01	5.86	5.82	5.98	5.82	5.78	5.95	5.89	5.71	5.36	6	5.72	5.83	5.81	5.64	5.59	5.81	5.99
ENST00000614859.5	6.71	6.49	6.63	6.63	6.01	6.41	6.27	6.49	6.47	6.46	6.43	6.41	6.49	6.46	6.22	6.43	6.5	6.08	6.35	6.36	6.44	6.19	6.2	6.57
ENST00000474179.1	5.21	5.13	5.07	5.62	5.16	5.14	5.13	5.14	5.24	5.47	4.9	5.34	5.09	5.25	5.07	5	5.45	5.11	5.19	5.3	5.29	5.3	4.86	5.19
ENST00000357726.5	4.56	4.56	4.56	4.56	4.56	4.56	4.56	4.56	4.56	4.56	4.56	4.56	4.56	4.56	4.56	4.56	4.56	4.56	4.56	4.56	4.56	4.93	4.56	4.56
ENST00000400814.3	4.94	5	5.07	5.04	4.98	4.56	4.89	4.85	4.56	4.95	4.56	4.56	4.56	4.56	4.56	5	4.83	5.21	5.14	5.13	4.56	4.56	5.08	4.56
ENST00000438176.2	4.56	4.56	4.56	4.56	4.56	4.56	4.56	4.56	4.56	4.56	4.56	4.56	4.56	4.56	4.56	4.56	4.56	4.56	4.56	4.56	4.82	4.56	4.56	4.56
ENST00000317869.7	4.56	4.56	4.56	4.56	4.56	4.97	4.56	4.85	4.82	4.95	4.56	4.56	4.82	4.56	4.56	4.56	4.56	4.56	4.56	4.56	4.56	4.82	4.56	4.84
ENST00000330881.6	4.56	4.56	4.56	4.56	4.56	4.56	4.56	4.56	4.56	4.56	4.56	4.56	4.82	4.56	4.56	4.56	4.56	4.56	4.56	4.56	4.56	4.56	4.56	4.56
ENST00000436041.6	4.56	4.56	4.56	4.56	4.56	4.56	4.56	4.56	4.56	4.56	4.56	4.56	4.56	4.8	4.56	4.56	4.56	4.56	4.56	4.56	4.56	4.56	4.56	4.56
ENST00000611860.1	4.56	4.56	4.56	4.56	4.56	4.56	4.56	4.56	4.56	4.56	4.56	4.56	4.56	4.56	4.56	4.56	4.56	4.56	4.56	4.56	4.56	5.01	4.56	4.56
ENST00000621994.3	4.56	4.56	4.56	4.56	4.56	4.56	4.56	4.56	4.56	4.84	4.56	4.56	4.56	4.56	4.56	4.56	4.56	4.56	4.82	4.56	4.92	4.82	4.56	4.56
ENST00000434606.1	4.56	4.56	4.56	4.56	4.56	4.56	4.56	4.56	4.56	4.56	4.56	4.56	4.56	4.56	4.56	4.56	4.56	4.8	4.56	4.56	4.56	4.56	4.56	4.56
ENST00000323770.8	4.56	4.56	4.92	4.56	4.56	4.56	4.89	4.56	4.56	4.56	4.56	4.56	4.56	4.56	4.56	4.56	4.83	4.56	4.56	4.56	4.56	4.56	4.86	4.56
ENST00000638454.1	4.56	4.56	4.56	4.56	4.56	4.56	4.56	4.85	5.19	4.56	5.16	4.56	5.02	5.16	5.07	4.56	5.03	4.56	4.56	5.03	4.56	4.56	4.56	5.05
ENST00000624297.2	5.4	5.54	5.28	5.47	5.5	5.37	5.42	5.52	5.55	5.58	5.47	5.43	5.64	5.37	5.21	5.54	5.45	5.41	5.41	5.3	5.45	5.5	5.46	5.25
ENST00000357367.6	4.56	4.56	4.56	4.56	4.56	4.56	4.56	4.56	4.56	4.56	4.56	4.56	4.56	4.56	4.56	4.56	4.56	4.56	4.56	4.56	4.56	5.01	4.56	4.56
ENST00000602491.1	4.56	4.56	4.56	4.56	4.56	4.56	4.56	4.56	4.56	4.56	4.56	4.56	4.56	4.56	4.56	4.56	4.56	4.56	4.56	4.56	4.92	5.3	4.56	4.56
ENST00000376098.4	4.56	5	5.07	5.12	4.56	5.14	4.89	4.97	4.93	4.95	4.9	4.84	4.93	4.91	4.56	4.81	4.56	5.05	4.82	5.13	4.56	4.82	4.56	5.05
ENST00000376085.4	5.79	5.48	5.57	5.81	5.4	5.27	5.42	5.83	5.64	5.65	5.33	5.72	5.73	5.5	5.68	5.47	5.63	5.47	5.33	5.85	5.55	5.56	5.51	5.4
ENST00000294489.10	4.56	4.56	4.56	4.56	4.56	4.56	4.56	4.56	4.56	4.56	4.56	4.56	5.67	5.25	4.56	5.63	4.56	4.56	5.29	4.56	4.56	4.56	5.41	4.56
ENST00000617617.4	4.56	4.56	5.79	4.56	4.56	4.56	6.27	4.56	6	4.56	4.56	4.56	4.56	4.56	4.56	4.56	4.56	4.56	4.56	4.56	5.08	4.56	4.56	4.56
ENST00000376057.8	4.56	5.86	6.28	4.56	6.7	6.61	6.27	4.56	6.13	6.57	4.56	6.28	6.03	8.81	7.11	6.9	7.87	8	7.27	7.35	7.54	6.76	6.78	7.28
ENST00000621990.4	6.63	6.55	5.68	6.98	4.56	4.56	5.72	6.63	4.93	5.78	5.94	5.96	5.58	9.05	7.63	7.39	9.65	8.56	8.25	4.56	8.51	8.24	7.95	7.2
ENST00000506205.1	4.56	5.07	4.92	4.56	5.4	5.37	4.56	4.85	5.29	5.24	4.56	4.95	5.26	5.5	5.33	5.19	5.37	4.99	5.45	4.56	4.56	5.3	5.23	5.61
ENST00000510906.5	4.56	4.92	4.92	5.43	5.29	4.56	4.89	5.33	4.56	5.39	4.56	5.24	5.51	7.34	6.11	6.43	6.63	6.52	5.9	5.3	6.16	6.04	6.12	5.77
ENST00000509009.5	4.56	5.48	4.56	4.56	4.56	4.56	4.56	4.97	4.56	4.56	4.56	5.39	4.56	5.33	5.28	5.07	5.22	4.56	4.56	4.56	5.24	5.34	4.56	5.64
ENST00000376061.8	4.56	4.56	5.28	4.56	5.84	4.56	4.56	4.56	4.93	5.51	4.9	4.56	4.56	7.41	5.38	6.27	6.54	6.16	5.78	4.56	5.75	6.2	4.56	5.74
ENST00000513143.5	5.79	4.56	4.56	4.56	4.56	5.27	5.84	4.85	4.56	5.04	5.05	5.34	5.31	5.93	6.06	4.56	5.9	5.93	4.56	5.54	5.37	4.56	4.56	5.4
ENST00000487038.5	4.56	5.13	4.56	4.95	4.56	5.14	5.02	4.56	5.08	5.34	4.56	5.04	4.56	6.13	4.97	5.4	6.04	5.69	5.64	5.03	5.55	5.53	4.56	5.25
ENST00000475043.5	4.56	4.92	4.56	5.47	5.29	4.56	4.56	5.14	5.45	5.04	4.56	4.84	4.56	6.02	5.75	6.25	7.05	6.74	5.96	4.56	6.89	5.89	5.94	5.05
ENST00000488631.1	4.56	4.56	5.07	4.56	4.56	4.56	4.56	4.56	4.56	4.56	4.56	4.56	4.56	4.56	4.56	4.56	4.56	4.56	5.08	4.56	4.56	4.56	5.46	4.56
ENST00000517276.1	4.56	4.82	4.56	4.56	4.86	4.56	4.89	4.56	4.56	4.56	4.56	4.56	4.56	4.56	4.56	4.56	4.56	4.8	4.82	4.56	4.56	4.56	4.56	4.56
ENST00000484063.6	4.56	5.07	5.68	5.66	6.16	6.22	5.87	5.74	5.24	4.84	5.4	5.12	5.73	5.59	5.9	6.22	5.37	5.83	5.78	6.29	5.51	5.91	5.94	5.31
ENST00000376048.9	5.79	7.01	5.79	5.47	6.59	5.37	4.56	6.75	6.8	6.2	5.98	6.48	6.75	6.45	6.83	6.36	6.08	6.78	6.89	5.77	6.9	6.49	6.43	6.48
ENST00000311066.9	8.18	8.04	8.5	7.93	7.42	8.43	7.24	7.16	8.1	7.99	5.05	7.87	7.17	9.06	6.49	8.29	8.47	8.72	8.76	8.64	8.36	8.87	7.12	8.27
ENST00000235372.11	7.95	7.82	7.78	7.8	7.2	7.44	8.01	7.86	7.33	7.52	7.96	7.12	7.86	7.68	7.69	8.25	7.54	7.47	6.9	7.83	8.27	7.91	7.51	7.62
ENST00000491134.5	5.4	5.6	4.56	4.56	4.56	4.56	4.56	4.56	5.37	5.39	5.73	5.12	4.56	5.33	4.56	4.92	5.16	4.56	5.58	4.56	5.19	5.5	5.55	4.56
ENST00000502727.5	5.93	5.9	5.96	5.47	5.23	5.14	5.29	5.33	5.61	5.55	5.05	5.34	5.47	5.44	4.56	5.47	5.78	5.74	5.45	5.13	5.8	5.81	5.23	5.77
ENST00000502724.5	4.56	4.56	4.56	4.56	4.56	5.14	5.29	4.56	4.56	4.56	4.56	4.56	4.56	4.56	4.56	4.56	4.56	5.37	4.56	4.56	4.56	4.56	4.56	4.56
ENST00000413440.5	9.44	9.75	9.59	9.34	9.7	9.64	9.68	9.79	9.76	9.33	9.86	9.88	9.68	9.47	9.93	9.98	9.2	9.48	9.67	9.06	10.17	9.61	9.84	9.2
ENST00000343137.8	8.98	8.5	8.07	8.36	8.22	8.91	8.77	8.88	7.45	8.55	9.03	7.17	8.06	8.59	8.89	9.12	8.89	9.69	8.64	9.31	8.52	8.45	9.34	9.24
ENST00000491815.1	6.1	5.9	5.74	5.89	5.8	5.83	5.91	5.7	6.06	5.98	5.64	5.51	5.58	6.06	5.81	5.83	6.18	5.87	5.9	5.89	5.51	6.13	5.55	5.91
ENST00000503842.5	4.56	4.56	4.56	4.56	4.56	4.56	5.29	4.56	4.56	4.56	4.56	4.56	4.56	4.56	4.56	4.56	4.56	4.56	4.56	4.56	4.56	4.56	4.56	4.56
ENST00000407521.7	5.61	6.03	6.4	5.83	6.09	4.56	5.87	6.14	6.25	6.2	6.02	6.49	5.7	6.2	5.81	6.27	6.54	6.17	6.26	6.54	6.64	6.65	6.02	6.04
ENST00000505823.5	4.56	5.13	4.56	4.56	4.56	5.14	4.56	4.97	5.14	4.56	4.56	4.56	4.82	4.56	4.85	5	4.56	4.91	5.01	5.13	4.56	4.56	4.86	4.96
ENST00000487453.1	5.84	6.27	6.31	6.36	5.63	6.41	5.91	5.97	6.18	6.07	6.12	5.86	5.93	6.19	5.98	6.28	6.04	6.25	5.92	6.12	6.23	5.91	5.85	6.17
ENST00000636564.1	7.2	6.89	7.1	7.3	6.83	7.34	6.66	6.6	6.88	7.25	7.16	7.12	6.86	6.39	6.36	6.48	6.18	6.43	6.83	6.66	6.32	6.13	6.64	5.83
ENST00000636203.1	6.66	7.02	6.51	7.02	6.89	7.02	6.62	6.86	6.78	6.84	6.97	6.58	6.95	6.68	6.66	6.91	6.04	6.45	6.89	6.77	6.94	6.53	6.82	6.46
ENST00000376030.7	5.4	4.56	4.56	4.56	4.56	4.56	4.56	4.56	5.14	4.56	4.56	5.12	4.56	5.83	5.48	4.56	6.67	5.21	5.29	5.81	4.56	4.56	4.56	4.56
ENST00000491547.1	6.97	6.82	6.6	6.55	6.29	7.27	6.7	6.68	6.76	6.83	6.83	6.89	6.65	7.28	7.4	7.24	7.38	6.93	7.06	6.75	7.1	7.24	7.59	7.43
ENST00000503743.5	5.31	4.56	5.07	4.56	4.56	4.56	5.29	4.56	4.56	4.56	4.56	5.51	4.56	4.56	4.56	4.56	4.56	4.56	4.56	5.43	4.56	4.56	4.56	4.56
ENST00000361144.9	5.67	5.48	4.56	6.83	4.56	4.56	6.22	5.86	6.4	6.2	6.38	5.83	5.88	5.83	6.71	5.9	6.48	7.25	5.9	6.34	6.07	6.42	7.41	6.15
ENST00000376028.8	4.56	4.56	4.56	5.43	4.56	4.56	4.56	4.56	4.56	4.56	5.33	5.12	4.56	4.56	6.18	4.56	4.83	5.76	4.56	5.3	4.56	5.14	5.88	4.56
ENST00000400798.6	7.67	6.68	6.74	4.84	6.61	7.05	6.78	7.47	6.8	6.27	7	7.35	6.74	7.55	7.95	8	7.69	7.65	7.27	6.95	7.46	7.53	8.04	8.1
ENST00000400797.3	5.55	5.48	5.18	5.04	4.98	5.14	5.13	5.6	5.41	5.39	5.64	4.56	5.58	6.19	6.63	6.54	6.73	6.51	6.12	5.54	6.31	6.02	7.24	6.69
ENST00000516342.1	4.56	4.92	4.56	5.12	4.98	4.97	4.89	4.85	4.82	4.56	5.16	4.95	4.82	5.05	4.97	4.92	4.56	4.8	4.82	5.13	4.92	4.56	4.56	4.84
ENST00000657859.1	6.73	6.53	6.31	7	6.18	6.61	5.98	6.16	6.59	6.84	6.55	6.61	6.47	6.09	6.06	6.06	5.9	5.93	6.45	6.23	5.91	5.89	6.1	5.49
ENST00000449215.2	6.25	6.16	6.22	6.68	6.14	6.75	5.84	6.1	6.36	6.59	5.98	6.18	6.09	5.56	5.56	5.81	5.69	5.89	6.22	5.96	5.69	5.38	6.05	5.57
ENST00000666654.1	6.35	6.16	6.48	6.79	6.27	6.38	6.07	6.19	6.33	6.78	6.35	6.2	6.37	5.76	5.9	5.71	5.8	5.74	6.15	5.93	5.87	5.59	6.12	5.57
ENST00000661309.1	5.93	6.35	6.25	6.63	5.9	6.13	5.87	6.19	6.27	6.36	5.91	6.43	6.11	5.87	5.43	5.71	5.6	5.64	5.78	5.37	5.55	5.81	5.81	4.96
ENST00000665002.1	5.67	5.57	5.44	5.59	5.63	5.83	5.72	5.6	5.87	5.83	5.69	5.29	5.67	4.98	5.38	5.13	4.94	5.05	5.41	5.22	4.92	5.14	5.16	5.36
ENST00000447908.3	4.56	4.56	4.56	4.56	4.56	4.56	4.56	4.56	4.56	4.56	4.56	4.56	4.56	4.91	4.56	4.56	4.56	4.56	4.56	4.56	4.56	4.56	4.56	4.84
ENST00000670776.1	6.14	6.38	6.28	6.35	5.9	6.13	6.07	5.89	6.25	6.54	6.24	5.81	6.13	5.61	5.81	5.83	5.49	5.81	6.27	5.43	5.93	5.81	5.59	5.53
ENST00000416175.1	6.1	5.44	5.74	5.72	5.23	5.63	5.42	5.38	5.52	5.78	5.4	5.51	5.39	5.83	5.28	5.4	5.32	5.21	5.41	5.43	5.45	5.56	5.51	4.96
ENST00000666715.1	6.61	6.19	6.8	6.65	6.4	6.38	6.39	6.25	6.23	6.58	5.86	6.45	6.34	6.58	6.08	6.22	6.77	5.97	6.32	6.74	6.25	6.32	6.33	6.36
ENST00000310916.6	6.61	4.56	6.92	4.56	6.11	6.86	6.6	6.27	5.96	4.56	7.27	5.91	6.43	5.64	6.86	4.56	6.16	6.29	4.56	6.77	6.25	4.56	6.76	7.28
ENST00000404665.4	4.56	6.9	4.56	6.91	6.49	5.14	5.21	6.75	7.05	6.95	6.62	6.62	7.31	7.05	6.76	7.15	6.73	6.4	6.96	4.56	7.12	6.84	6.98	6.65
ENST00000650369.1	4.56	5.41	4.56	4.56	5.96	5.37	4.56	5.56	4.56	4.56	5.98	5.29	5.64	4.56	5.21	4.56	5.1	4.56	5.75	4.56	4.56	4.56	5.67	5.36
ENST00000669314.1	7.3	7.27	7.13	7.35	7.09	6.91	7.14	7.07	7.47	7.44	7.41	7.17	7.1	7.04	7.43	6.75	7.31	6.96	7.04	7.23	7.03	6.99	7.17	7.23
ENST00000660005.1	4.56	4.56	4.56	4.95	4.56	4.56	4.56	4.56	4.56	4.56	4.56	4.56	4.56	4.56	4.56	4.56	4.56	4.99	4.82	4.56	4.56	4.56	4.56	4.56
ENST00000667108.1	6.71	6.56	6.88	6.79	6.58	6.55	6.73	6.68	6.55	6.55	6.76	6.54	6.82	6.5	6.4	6.28	6.83	6.21	6.76	6.56	6.87	6.32	6.78	6.81
ENST00000428417.5	6.38	7.08	6.78	4.56	6.23	7.38	7.38	7.09	6.04	6.24	6.87	6.79	7.28	5.61	6.74	6.75	5.83	4.56	7.31	6.29	4.56	6.33	6.45	6.63
ENST00000376014.7	6.18	6.54	4.56	6.4	7.37	6.13	6.27	6.72	6.39	6.88	6.27	5.51	6.77	5.61	5.43	6.62	6.29	5.74	6.81	4.56	5.41	6.45	5.55	7.09
ENST00000400796.7	6.71	7.21	6.67	6.67	7.3	7.17	7.17	7.14	6.96	6.99	7.34	7.28	7.29	7.12	7.28	7.46	6.72	7.5	6	7.21	6.86	6.59	7.29	7.05
ENST00000376008.3	8.21	7.69	8.13	8.15	8.18	7.89	8.32	7.92	8.35	8.05	8.49	8.06	7.75	7.81	8.61	8.22	8.13	8.04	7.4	8.43	8.21	7.79	8.78	8.28
ENST00000434578.6	4.56	5.63	4.56	5.75	6.27	4.56	4.56	5.67	4.56	5.11	4.56	5.75	5.75	5.47	5.78	5.71	5.32	5.69	5.78	5.43	5.89	4.56	5.63	5.36
ENST00000424792.5	5.73	5.44	5.63	6.01	5.29	5.37	5.53	5.63	5.64	6.1	5.82	5.78	5.78	5.76	5.75	5.88	5.93	5.56	5.49	6.12	5.67	5.42	5.91	5.8
ENST00000625027.2	6.02	6.05	6.15	6.24	6.01	6.04	5.91	6.07	6.2	6.36	6.21	5.99	6.31	5.89	6.06	6	6.02	5.95	5.96	6.43	6.03	5.79	6.1	6.31
ENST00000400795.3	5.61	5.86	6.11	5.83	5.8	5.83	5.8	5.6	5.94	5.78	6.21	5.81	5.67	5.79	5.84	5.6	5.83	5.69	5.73	5.54	5.58	5.62	5.91	6.08
ENST00000612442.1	4.56	5.13	4.92	5.04	4.98	4.97	5.02	5.06	4.93	4.56	5.16	4.95	5.09	5.25	5.15	5.07	5.03	5.05	4.82	5.22	4.92	4.93	4.86	4.96
ENST00000358897.8	6.14	6.05	6.31	6.14	6.11	5.83	6.24	5.63	6.5	6.43	4.56	6.51	6.17	6.23	6.36	5.51	6.34	6.06	6.02	5.81	5.95	6.02	6.35	6.54
ENST00000433640.6	4.56	4.56	4.56	4.84	4.56	5.14	4.56	4.56	5.01	4.56	4.9	4.56	4.56	4.56	5.07	4.56	5.27	4.56	5.29	4.56	4.92	5.01	5.08	5.45
ENST00000462113.1	4.56	4.56	4.56	4.84	4.56	4.56	5.02	4.56	4.56	4.95	4.56	4.56	4.56	4.56	4.56	4.56	4.56	4.56	4.82	4.56	4.56	5.01	4.86	4.96
ENST00000375996.6	4.56	5.07	5.18	4.95	4.56	4.56	4.56	4.56	4.93	4.56	4.56	4.56	4.56	4.56	4.56	4.56	4.56	4.8	4.56	4.56	4.56	4.56	4.56	5.31
ENST00000375997.8	4.56	4.56	4.56	4.95	5.16	5.14	5.48	4.56	5.19	4.95	4.56	5.65	5.35	5.21	5.21	5.23	5.27	5.16	5.33	4.56	4.92	4.82	5.41	4.56
ENST00000524761.5	4.56	5.24	5.07	5.18	5.35	5.14	5.13	4.97	5.14	5.04	4.56	5.04	5.02	4.8	4.97	4.81	5.16	4.56	5.14	4.56	4.82	5.2	4.86	4.96
ENST00000375995.3	4.56	4.82	4.56	4.56	4.56	4.56	4.56	4.56	4.56	4.56	4.56	4.56	4.56	4.56	4.56	4.56	4.56	4.56	4.56	4.56	4.56	4.56	4.56	4.56
ENST00000483694.1	4.56	4.82	4.56	4.84	4.56	4.97	4.56	4.85	4.56	4.56	4.56	4.84	4.56	4.8	5.07	4.56	4.56	4.56	4.56	4.56	4.56	4.56	4.56	4.56
ENST00000459961.1	4.94	5.07	4.56	5.12	4.56	5.27	5.02	4.97	5.52	5.29	5.05	5.18	5.21	5.47	4.85	5.23	4.94	5.16	5.41	5.03	4.92	5.08	4.86	5.71
ENST00000471347.5	4.56	4.82	4.56	4.56	4.56	4.97	5.13	4.56	5.24	5.55	5.16	5.29	5.15	5.11	4.56	4.56	4.83	4.56	4.56	5.03	4.92	4.56	4.56	5.13
ENST00000444385.5	4.56	5.28	5.28	5.34	5.08	5.27	5.29	4.97	5.45	5.11	5.05	5.43	5.47	5.56	5.33	5.13	5.32	5.11	5.29	5.22	5.19	5.01	5.71	5.19
ENST00000529606.5	4.56	4.56	4.56	4.56	4.56	4.56	4.56	4.56	4.93	4.56	4.56	4.56	4.56	4.56	4.56	4.56	4.83	4.56	4.56	4.56	4.56	4.56	4.56	4.56
ENST00000314668.13	5.48	5.07	4.56	5.29	5.08	5.47	4.56	4.56	4.56	4.56	5.16	5.12	5.09	4.56	4.56	5.19	4.56	4.56	5.41	4.56	4.92	5.08	5.08	4.56
ENST00000483120.1	4.56	4.56	4.56	4.84	4.56	4.56	4.89	4.85	4.93	4.56	4.56	4.84	5.02	4.8	4.56	4.56	4.56	4.8	4.82	5.03	4.56	4.56	4.99	4.96
ENST00000481324.5	4.56	4.56	5.51	4.56	4.56	4.56	5.02	5.14	5.19	4.56	5.69	4.56	4.56	4.56	4.56	4.56	4.56	4.56	4.56	4.56	4.56	4.56	5.23	4.56
ENST00000477846.5	5.09	5.48	5.07	5.43	5.08	5.37	5.29	5.14	5.37	5.39	5.25	5.39	5.39	5.16	5.43	5.13	5.32	5.25	5.19	5.54	5.37	5.46	5.59	5.49
ENST00000472449.1	4.94	4.56	4.56	4.95	4.56	4.56	4.56	4.56	4.82	4.56	4.56	4.84	4.56	4.56	4.56	4.56	4.56	4.56	4.56	4.56	4.56	4.56	4.56	4.56
ENST00000428747.1	5.55	5.93	5.83	5.66	5.84	5.7	5.48	5.33	5.7	5.62	5.69	5.65	5.93	5.74	5.48	5.63	6.02	5.74	5.83	5.59	5.67	5.71	5.51	5.74
ENST00000439788.1	4.94	4.82	4.56	4.84	4.56	4.97	5.02	4.85	4.56	4.84	4.9	4.84	5.02	4.98	4.56	4.81	4.83	5.05	5.08	4.89	4.92	4.93	4.86	5.13
ENST00000427824.1	6.63	6.66	6.99	7.02	6.75	6.75	6.41	6.82	6.89	6.99	6.76	6.94	6.94	7.01	6.52	6.58	6.96	6.83	7.02	6.82	6.88	6.74	6.92	7.11
ENST00000667833.1	5.21	5.86	5.28	5.34	5.16	4.56	5.58	5.43	5.01	4.95	5.05	4.84	5.26	5.16	5.52	5.71	5.83	5.33	4.56	4.56	5.37	5.38	4.99	5.4
ENST00000375980.9	11.49	11.02	11.16	10.94	11.91	11.47	11.6	11.56	11.21	11.09	11.91	11.44	11.25	11.27	11.85	11.83	11.49	12.02	11.25	11.6	11.43	11.38	12.48	11.87
ENST00000445566.1	5.79	5.63	5.83	6.01	5.77	6.3	6.07	6.14	5.98	5.65	6.72	6.01	6.13	6.02	6.28	6.1	6.16	6.06	5.9	6.15	5.72	5.71	6.2	5.99
ENST00000375943.6	6.14	6.01	6.25	6.4	6.14	6.22	5.76	6.05	6.11	5.98	6.18	5.69	5.9	6.02	4.56	5.6	6.31	5.83	5.94	6.15	5.91	5.91	5.75	6.1
ENST00000375949.5	4.56	5.33	4.56	4.56	4.56	4.56	4.56	4.56	4.56	4.56	5.58	4.56	4.56	4.56	5.96	5.66	4.56	4.56	5.33	4.56	4.56	5.34	5.46	4.56
ENST00000483406.1	4.56	4.56	4.56	4.56	4.56	4.56	4.56	4.56	4.56	4.56	4.56	4.56	4.56	4.56	4.56	4.56	4.56	4.56	4.56	4.56	4.82	4.56	4.56	4.56
ENST00000459653.1	4.94	4.56	4.56	4.56	4.56	4.56	4.56	4.85	4.56	4.56	4.9	4.56	4.93	4.56	4.56	4.81	4.56	4.91	4.82	4.89	4.92	4.93	4.56	4.56
ENST00000497590.1	5.55	5.28	5.28	5.39	4.86	5.63	5.13	5.21	5.37	5.04	5.05	5.04	5.39	4.8	5.38	5.32	5.66	4.8	5.19	5.49	5.24	5.2	5.08	4.96
ENST00000494280.1	4.56	4.56	4.56	4.84	4.56	4.56	4.56	4.56	4.56	4.56	4.56	4.56	4.56	4.56	4.56	4.56	4.56	4.8	4.56	5.03	4.56	4.56	4.56	4.56
ENST00000375910.8	4.56	5	5.28	4.56	4.56	4.56	4.56	4.56	4.56	4.84	4.56	4.56	4.56	4.98	4.85	5.63	4.94	4.56	4.56	4.56	4.82	4.56	4.86	4.56
ENST00000422901.1	5.09	4.92	4.92	4.84	4.56	5.14	4.89	4.97	4.82	4.84	5.05	4.84	4.82	4.98	5.07	4.81	5.03	4.56	5.14	4.89	5.19	4.93	4.99	5.13
ENST00000488764.1	5.09	4.92	4.56	4.84	4.86	4.56	4.89	4.97	4.93	4.84	4.56	4.84	4.82	4.8	4.85	4.56	4.56	4.99	4.82	4.56	4.92	5.01	4.56	4.84
ENST00000546424.5	6.5	7.01	6.67	6.67	6.73	6.64	6.62	6.97	6.47	6.49	7.13	6.76	7	6.69	6.59	7.24	6.47	6.67	7.05	6.9	6.75	6.81	6.93	7.02
ENST00000333868.10	7.49	7.6	7.45	7.58	7.86	7.23	7.73	7.67	7.52	7.49	7.91	7.87	7.6	7.42	8.06	7.92	7.75	7.52	7.42	7.65	7.57	7.64	7.8	7.58
ENST00000348549.9	6.91	5.79	6.45	5.96	6.95	7.29	7.03	6.92	6.27	6.59	7.05	7.07	6.32	6.5	6.76	7.29	6.57	7.51	6.9	6.64	7.08	7.13	7.24	6.98
ENST00000400777.7	5.84	6.84	5.96	6.16	6.18	4.56	6.32	6.57	4.56	6.48	6.66	4.56	7.05	6.2	7.07	6.97	6.62	6.31	6.27	6.06	6.01	6.72	7.5	6.88
ENST00000424908.5	4.56	4.92	5.57	4.56	5.08	5.47	5.13	4.56	4.56	5.11	4.56	4.56	5.02	5.37	4.56	5	4.56	4.99	5.29	4.56	5.33	4.56	4.56	4.56
ENST00000375890.8	4.56	4.56	4.56	4.56	5.59	4.56	4.56	5.74	4.56	4.56	4.56	5.29	5.31	5.5	4.56	4.56	5.56	5.76	4.56	4.56	4.56	4.56	4.56	5.96
ENST00000474305.2	4.56	4.56	4.56	4.56	4.56	4.56	4.56	4.56	4.56	4.56	4.56	5.18	4.56	4.56	4.56	4.56	4.56	4.56	4.56	4.56	4.56	4.56	4.56	4.56
ENST00000447522.5	4.56	4.56	4.56	4.56	5.45	5.55	6.39	5.56	4.56	4.56	5.58	4.56	4.56	4.56	6.15	4.81	4.56	6.26	5.29	4.56	4.56	5.65	5.78	4.56
ENST00000440484.1	5.48	5.84	4.56	5.43	4.56	4.56	4.56	4.56	4.56	5.47	4.56	5.18	4.56	5.37	4.56	5.54	4.56	4.56	5.24	4.56	4.56	4.56	5.3	5.45
ENST00000546969.1	4.56	5.19	5.18	5.69	5.23	5.7	5.13	5.43	5.8	4.56	4.56	5.12	5.58	5.37	5.38	5.54	5.66	5.47	4.56	5.89	5.55	5.68	5.35	5.13
ENST00000469637.1	5.48	5.71	4.56	5.34	5.45	5.63	5.29	4.97	5.52	5.04	5.47	5.47	5.15	5.76	5.56	5.36	5.53	4.91	5.29	5.37	5.58	5.42	5.35	4.56
ENST00000375838.5	6.53	6.58	6.31	6.92	6.94	6.38	7.13	7.07	6.55	6.96	7.32	6.57	6.75	6.76	6.91	7.04	6.96	7.08	7.26	7.11	7.18	6.95	6.67	6.56
ENST00000616884.4	8.8	8.93	8.05	8.06	8.11	7.86	8.6	7.63	8.15	8.74	8.48	8.34	8.55	8.25	8.36	7.92	7.35	8.01	7.99	8.59	8.32	8.6	8.41	8.31
ENST00000375849.5	6.66	6.68	6.48	6.49	6.73	6.55	6.37	6.37	6.37	6.49	6.4	6.36	6.5	6.31	6.42	6.36	6.51	6.44	6.54	6.77	6.72	6.37	6.24	6.53
ENST00000375847.8	10.11	9.84	10.16	9.9	10.25	10.42	10.27	10.38	10.04	9.8	10.34	10.15	9.8	9.84	10.22	10.45	10.1	10.31	10.12	10.07	9.84	9.9	10.68	10.37
ENST00000483270.1	5.79	6.29	5.88	6.16	5.77	5.76	5.84	6.12	6.27	5.83	5.98	5.59	6.21	5.97	5.52	6.04	6.04	6.01	5.9	6.31	5.82	6.02	5.75	6.04
ENST00000472665.1	4.56	4.56	4.56	5.04	4.56	4.56	4.56	4.56	4.82	4.56	4.56	4.56	4.56	4.91	5.15	4.56	4.56	4.56	4.56	4.56	4.56	4.56	5.63	4.56
ENST00000479655.1	4.56	5.51	5.44	5.55	5.29	5.47	5.29	5.14	4.56	5.29	5.33	5.55	5.35	5.37	4.97	5.28	5.1	4.8	5.08	5.3	5.19	5.14	4.99	5.19
ENST00000490811.1	6.32	6.29	5.92	6.28	6.29	6.64	6.58	6.37	5.98	6.07	6.5	5.94	6.11	6.31	6.11	6.41	6.27	6.24	6.32	6.41	6.16	6.53	6.37	6.01
ENST00000516057.1	4.56	5.24	4.56	5.18	5.08	4.56	5.21	5.21	4.56	5.11	4.9	4.56	5.21	5.05	5.21	5	5.1	4.99	5.01	5.37	5.24	5.14	5.16	4.96
ENST00000606186.1	5.4	5.51	5.79	5.59	5.59	4.97	5.36	5.33	5.55	5.39	5.58	5.62	5.47	5.59	5.15	5.32	5.45	5.53	5.41	5.37	5.41	5.38	5.71	5.31
ENST00000375826.4	8.93	9.52	9.4	9.49	9.86	9.8	9.69	9.27	8.93	8.98	9.32	9.18	9.45	9.03	9.48	8.77	9.06	9.54	9.18	9.74	8.99	9.26	9.91	9.22
ENST00000428945.1	6.32	6.08	6.43	6.24	6.18	6.18	5.95	6.02	6.04	6.1	6.21	6.01	6.07	6.17	6.08	6.1	6.08	6.04	6.14	6.12	6.07	5.84	6.15	6.53
ENST00000454346.1	4.56	5.07	5.07	5.24	5.16	4.56	4.89	4.97	5.01	5.04	4.56	4.95	5.02	5.05	4.97	5.07	4.94	4.99	5.01	5.03	5.01	4.93	4.86	4.84
ENST00000516608.1	4.56	4.82	4.56	5.04	4.56	4.56	4.56	4.56	4.56	4.95	4.56	4.56	4.56	4.91	4.56	4.56	4.56	4.56	4.56	4.56	4.56	4.56	4.56	4.96
ENST00000422383.1	4.94	4.56	4.56	4.56	4.56	4.56	4.56	4.56	4.56	4.56	4.56	4.56	4.56	4.56	4.56	4.56	4.56	4.56	4.56	4.56	4.56	4.56	4.56	4.56
ENST00000480945.6	11.21	11.02	11.16	10.95	11.17	11.29	11.26	11.25	10.92	10.9	10.99	11.18	10.85	11.08	11.25	11.33	11.04	11.51	11.23	11.34	11.16	11.04	11.52	11.07
ENST00000486680.1	6.47	6.51	6.11	6.57	6.21	6.38	6.24	6.57	6.22	6.68	6.24	6.26	6.21	6.69	6.06	6.12	6.52	6.25	6.49	6.7	6.15	6.47	6.17	6.34
ENST00000546927.1	6.21	6.07	6.31	6.33	6.23	6.38	6.22	6.23	6.09	6.49	6.27	6.14	6.11	6.44	6.2	6.3	6.39	6.35	6.49	6.06	5.89	6.25	6.12	6.1
ENST00000320153.10	4.56	4.56	4.56	4.56	4.56	4.56	4.56	4.56	5.58	5.55	4.56	4.56	4.56	4.56	4.56	6.28	4.56	5.5	4.56	4.56	4.56	4.56	5.46	4.56
ENST00000483899.1	4.56	4.92	5.18	5.04	4.56	5.14	5.29	5.43	4.93	5.29	4.9	4.84	4.93	4.91	5.07	4.92	4.56	5.05	5.14	4.56	5.08	4.56	4.56	4.56
ENST00000548451.1	6.44	6.3	6.43	6.33	6.25	5.99	6.58	6.12	6.17	6.59	6.21	6.49	6.36	6.17	5.75	5.86	6.18	6.04	6.24	6.06	5.89	6.44	5.91	5.91
ENST00000345034.1	7.74	7.63	7.85	7.73	7.99	7.7	7.99	7.64	7.57	7.97	7.77	8.15	7.69	8.07	7.67	7.63	7.73	8.03	8.05	7.46	7.64	7.88	7.98	7.58
ENST00000606262.1	4.56	4.82	4.56	4.56	4.56	4.56	4.56	4.56	4.56	4.56	4.56	4.56	4.56	4.8	4.56	4.56	4.56	4.56	4.56	4.56	4.56	4.56	4.86	4.56
ENST00000375799.8	5.89	6.89	4.56	7.14	7.82	6.34	8.1	5.95	6.71	7.7	4.56	6.26	8.03	8.13	6.45	7.94	7.7	8.15	8.06	7.01	6.56	7.64	4.56	7.61
ENST00000375793.2	9	8.73	8.37	8.88	8.92	8.79	8.84	9.26	8.83	8.61	9.18	9.09	8.66	8.64	9.56	9.6	8.53	9.75	8.71	9.08	9.44	9.32	9.7	9.35
ENST00000462455.1	5.4	5.74	5.18	5.43	5.4	4.56	5.72	5.52	5.14	5.29	5.47	5.12	4.93	5.4	5.28	5.23	5.41	5.25	5.08	5.22	5.37	5.5	5.35	5.36
ENST00000642363.1	7.89	8.69	8.46	7.15	8.43	8.29	8.29	8.45	8.52	7.6	8.4	8.61	7.83	8.65	8.74	8.77	8.34	8.65	8.2	8.24	8.78	8.11	8.75	8.5
ENST00000477849.1	5.31	6.05	5.96	5.69	6.34	4.56	5.21	5.92	6.27	6.18	5.4	5.89	6.32	6.43	5.56	6.23	5.69	6.57	6.17	5.37	5.84	6.6	6.52	6.19
ENST00000623689.3	5.55	5.69	5.44	5.39	5.74	5.63	5.42	5.52	5.61	5.43	5.64	5.34	5.43	5.59	5.81	5.79	5.49	5.62	5.41	5.64	5.75	5.81	5.08	5.68
ENST00000615472.1	5.4	5.48	4.92	5.43	5.16	5.47	5.48	5.27	5.55	5.34	5.47	5.18	5.54	5.47	5.43	5.28	5.63	5.37	5.38	5.3	5.08	5.3	4.86	5.36
ENST00000453804.1	5.31	5.6	5.28	5.39	5.5	5.7	5.63	5.56	5.87	5.39	5.58	5.59	5.64	5.56	5.78	5.66	5.32	5.69	5.49	5.54	5.91	5.59	5.75	5.77
ENST00000294454.6	7.99	8.26	8.2	8.52	9.01	9.01	9.04	8.68	8.42	8.11	8.49	8.88	8.38	7.14	7.98	7.84	6.93	7.27	6.83	8.13	7.2	7.02	8.4	7.61
ENST00000489568.1	4.94	5.44	4.56	4.84	4.86	4.56	4.56	4.97	5.01	5.18	4.9	5.29	4.93	5.05	4.85	5	4.83	4.8	4.93	5.22	5.01	4.82	4.99	5.05
ENST00000465495.1	4.94	5.19	4.56	5.18	5.29	4.97	5.29	5.06	5.19	5.11	5.05	5.04	5.39	4.98	4.85	5	4.94	4.99	4.82	5.03	5.08	5.14	5.08	4.84
ENST00000418525.1	5.09	5.13	4.56	4.84	4.86	4.56	4.89	4.97	4.56	4.84	4.9	4.95	4.56	4.91	5.07	4.81	4.56	4.8	4.56	4.56	4.56	4.56	4.86	4.56
ENST00000375782.2	6.8	6.84	6.96	6.78	7.55	7.46	7.37	7.04	6.81	6.65	7.59	6.91	7.32	5.44	7.56	6.63	5.88	6.65	6	6.62	5.82	5.95	7.93	7.29
ENST00000465575.1	4.56	4.92	4.56	5.18	4.56	5.55	4.56	4.97	4.56	4.56	5.05	5.18	4.93	4.56	4.97	5	4.56	4.56	4.56	5.59	4.56	4.56	5.08	4.56
ENST00000496928.6	6.63	6.39	6.94	6.83	6.66	7.07	7.37	6.98	6.83	6.1	7.44	6.91	6.66	5.95	7.07	6.53	6.18	6.5	6.22	7.31	5.99	6.13	7.53	7.23
ENST00000508310.5	7.82	7.61	7.88	7.66	8.36	7.39	8.1	8.17	7.75	7.88	8.55	8.04	7.55	6.55	8.07	7.69	6.92	7.72	6.67	7.71	6.83	7.15	8.49	8.14
ENST00000510393.5	4.56	4.56	4.56	4.95	4.98	4.56	5.02	5.74	5.14	4.56	5.05	5.47	5.09	4.8	5.38	5.13	4.56	4.56	5.19	5.54	4.56	4.56	5.71	5.19
ENST00000430076.5	6.53	6.76	5.96	6.64	7.27	6.91	6.85	6.72	6.49	6.61	7.49	6.78	6.58	5.87	7.02	6.74	5.8	6.31	6.15	6.6	6.13	5.93	7.2	7
ENST00000375771.5	9.9	9.55	9.89	9.47	10.98	10.57	10.58	10.62	10.13	9.61	11.06	10.17	9.69	7.76	10.74	9.78	8.31	9.95	9.5	10.22	9.43	8.01	11.49	10.46
ENST00000510929.5	6.18	6.24	5.57	6.08	5.84	5.63	6.68	5.52	6.23	6.07	5.94	5.86	6.09	5.5	6.34	6.06	5.56	6.02	5.24	6.18	5.58	6.13	5.81	6.53
ENST00000502638.5	4.56	4.56	5.44	4.56	5.54	4.56	4.56	4.56	4.56	4.56	4.56	4.56	4.56	4.56	5.75	4.56	4.56	5.59	5.7	4.56	4.56	4.56	6.17	5.31
ENST00000483633.6	4.56	5	4.56	4.56	4.56	4.56	5.02	4.56	4.56	4.56	5.05	4.56	5.02	4.8	5.33	5.32	4.83	4.56	5.08	5.13	4.56	4.82	4.56	5.25
ENST00000502739.5	4.56	4.56	4.56	4.56	4.56	4.56	4.56	4.56	4.56	4.56	4.56	4.56	4.56	4.56	4.56	4.56	4.56	4.8	4.56	4.56	5.01	4.56	4.56	4.96
ENST00000375766.8	10.54	10.2	10.35	10.46	10.07	9.66	11.05	10.63	10.06	10.12	11.2	10.74	10.23	10.07	10.59	10.74	10.07	10.7	9.99	10.68	10.06	10.43	11.44	11.35
ENST00000431771.6	5.31	5.28	5.57	5.83	6.11	5.27	5.72	6.07	5.85	5.91	5.86	5.96	5.39	5.95	7.04	6.41	5.88	6.26	5.75	6.21	5.55	6.19	6.41	6.4
ENST00000441801.6	6.32	7.12	6.48	6.94	7.13	6.67	6.99	6.63	7.02	6.84	7.64	6.73	7.07	6.32	7.18	6.72	6.67	6.52	6.45	6.38	5.97	6.38	6.55	6.84
ENST00000332305.5	6.84	7.57	5.74	6.92	8.2	6.55	7.51	7.12	7.75	7.49	7.74	7.63	8.18	6.99	8.47	7.22	6.48	7.61	5.94	6.9	6.51	6.93	7.55	7.31
ENST00000514156.1	6.1	6.01	5.68	6.03	5.4	5.88	5.76	6.12	6.47	6.05	6.66	5.86	6.24	5.53	6.15	5.74	5.37	5.56	5.45	5.43	5.61	5.53	5.99	6.33
ENST00000509138.1	5.84	6.58	6.48	6.2	6.9	6.67	6.82	6.63	6.65	6.43	7.07	6.57	6.71	5.89	6.65	6.49	6.12	6.21	6.26	6.43	6.31	6.44	6.78	6.95
ENST00000431782.1	5.67	5.95	5.92	5.89	6.29	6.18	5.91	6.14	5.45	5.55	6.68	5.34	6.46	4.98	5.87	5.32	4.56	5.44	4.82	5.59	5.01	5.01	6.24	5.25
ENST00000483273.2	6.91	6.67	6.92	6.83	6.75	6.34	6.91	6.63	6.79	6.72	6.83	6.64	6.65	7.07	6.65	6.54	6.89	6.51	6.71	6.81	6.68	6.67	6.5	6.83
ENST00000321418.6	5.09	4.82	5.18	5.24	4.98	4.56	4.89	5.06	5.08	4.95	5.05	5.04	4.93	5.05	4.97	5.13	5.1	5.33	5.01	4.89	5.01	5.01	4.99	4.84
ENST00000317122.2	7.22	7.07	7.25	7.04	7.24	6.86	7.26	7.21	7.09	7.12	7.04	6.95	7.21	7.19	7.04	7.32	6.97	7.25	6.99	7.29	7.09	7.2	7.19	7.15
ENST00000673875.1	8.3	8.33	8.32	8.6	8.37	8.52	8.19	7.89	8.12	8.42	7.88	8.39	7.84	8.46	8.37	8.5	8.41	8.4	8.22	8.08	8.29	8.36	8.54	8.25
ENST00000375759.8	11.61	11.46	11.77	11.23	11.71	11.59	11.79	11.55	11.55	11.45	11.64	11.76	11.27	11.54	11.8	11.85	11.4	12.05	11.85	11.94	11.8	11.39	12.07	11.63
ENST00000471538.1	8.18	8.37	8.39	8.35	7.8	8.22	8.21	7.97	8.42	8.38	8.09	8.2	7.82	8.19	8.16	8.13	8.29	8.32	8.44	8.37	7.81	8.36	8.13	8.12
ENST00000438066.1	4.56	4.56	6.18	4.56	7.34	4.56	6.56	6.83	4.56	4.56	4.56	6.52	6.82	4.8	4.56	4.56	4.56	6.25	4.56	5.37	7.05	4.56	6.35	4.56
ENST00000442985.1	7.08	6.22	5.88	6.14	6.11	5.76	6.91	6.35	6.58	6.86	6.96	6.94	5.7	6.46	6.01	6.08	6.63	6.43	6.96	7.23	5.51	6.3	6.62	5.91
ENST00000487496.1	5.21	5.6	5.07	5.34	4.86	4.56	5.36	5.63	5.33	5.11	5.47	5.59	5.47	5.53	5.21	5.47	5.56	5.5	5.38	5.13	5.67	5.56	5.51	5.05
ENST00000604816.1	5.55	5.41	5.07	5.29	4.98	5.27	5.02	5.33	5.14	5.29	5.16	5.18	5.39	5.37	5.21	5.19	5.45	5.21	5.01	5.13	5.14	5.01	5.23	5.31
ENST00000462525.1	5.21	5.48	5.83	5.24	4.98	5.27	4.56	5.63	5.89	5.18	5.53	5.69	5.67	5.83	5.81	5.47	5.75	5.5	5.8	5.59	5.58	5.95	5.88	5.31
ENST00000440560.5	5.48	4.56	4.56	5.04	5.16	5.94	5.67	5.27	4.56	5.04	4.56	5.43	5.09	4.91	5.93	5.28	5.63	5.37	4.56	5.22	5.08	5.14	4.56	4.56
ENST00000375743.9	8.19	8.27	8.09	7.95	8.64	7.94	8.35	8.62	8.39	7.99	8.6	8.07	8.38	8.22	8.72	9.01	8.04	8.76	8.41	8.1	8.73	8.45	9.03	8.42
ENST00000537142.5	5.89	6.54	5.44	4.84	6.18	5.37	6.41	6.46	6.4	5.88	6.02	5.96	6.39	6.6	5.68	4.56	6.22	6.4	4.56	5.85	5.8	5.97	4.56	4.56
ENST00000375733.6	4.56	5.37	4.56	5.51	4.56	4.56	5.67	5.83	5.48	4.56	5.94	4.56	5.54	6.25	6.08	5.54	4.56	5.56	4.56	6.36	4.56	5.65	6.02	6.66
ENST00000444358.1	4.56	5.24	4.56	4.56	4.56	5.7	4.56	4.56	4.56	4.56	5.25	4.56	4.56	4.56	5.07	4.56	4.56	4.56	4.56	4.56	4.56	4.56	4.56	4.56
ENST00000488008.1	4.56	5.37	4.92	5.43	5.16	5.14	5.02	5.14	5.33	5.11	5.25	5.12	5.54	5.67	5.38	5.44	5.56	5.5	5.38	5.49	5.58	5.38	5.55	5.25
ENST00000471805.5	4.56	4.92	4.92	4.84	4.56	4.56	4.56	5.06	4.56	4.56	5.16	4.56	4.56	4.56	4.56	4.56	5.03	5.05	4.56	4.56	4.56	4.56	5.23	4.56
ENST00000472658.1	4.56	5.54	5.28	4.56	5.45	5.47	5.21	5.56	5.61	5.51	5.4	4.95	5.67	5.61	5.56	5.63	5.41	5.62	5.49	5.54	5.87	5.59	5.85	5.77
ENST00000474511.1	5.09	5.57	5.07	5.29	5.35	5.14	5.02	5.63	5.55	5.18	5.47	5.29	5.61	5.53	5.81	5.63	5.49	5.5	5.73	5.81	5.84	5.62	5.63	5.61
ENST00000487785.1	5.09	4.56	4.56	5.04	4.56	4.56	4.56	4.56	4.56	4.56	5.05	4.84	4.56	4.98	4.56	4.92	4.56	4.8	4.56	4.56	4.56	4.82	4.56	5.13
ENST00000492834.1	4.56	5.69	4.56	5.24	5.63	4.56	5.36	4.97	5.45	5.34	5.58	5.43	5.61	5.44	6.11	5.13	5.78	5.72	5.45	5.43	5.8	5.93	5.85	5.13
ENST00000490899.1	4.56	4.56	4.56	5.34	4.56	5.88	4.56	4.56	4.56	5.39	4.56	5.51	5.02	4.56	5.28	5.57	4.56	4.56	5.52	4.56	5.37	5.38	5.16	4.96
ENST00000464719.1	4.94	5	5.07	5.12	5.08	5.14	4.56	5.06	5.14	4.95	5.16	4.84	5.39	5.44	5.33	5.13	5.41	5.29	5.45	5.3	5.33	5.3	5.23	5.31
ENST00000479282.5	5.98	5.97	5.92	4.56	4.56	5.99	5.53	5.56	5.82	5.69	5.98	5.81	5.73	6.04	5.71	5.51	5.69	5.47	5.92	4.56	4.56	5.3	5.97	5.19
ENST00000494020.1	4.94	5.6	5.44	5.18	4.98	4.56	5.36	5.14	5.37	4.56	5.58	4.56	5.54	5.11	5.07	5.28	5.75	5.37	5.38	5.13	5.82	5.59	4.56	5.68
ENST00000416882.2	5.31	5.33	5.18	5.43	5.16	5.14	5.02	5.21	5.41	5.18	5.16	5.18	5.02	5.33	5.56	5.28	5.45	5.37	5.14	5.37	5.41	5.34	5.3	5.36
ENST00000329454.2	6.38	6.26	6.51	6.52	5.9	6.26	6.43	6.23	6.27	6.31	6.4	6.28	6.24	6.35	6.38	6.28	6.34	6.09	6.15	6.09	6.01	6.49	6.24	6.33
ENST00000411503.5	4.56	4.56	5.57	5.04	4.56	5.47	4.56	4.56	4.56	4.56	4.56	5.04	5.51	4.56	4.56	5.57	4.56	4.56	4.56	4.56	6.03	4.56	5.78	4.56
ENST00000442459.2	5.4	5.74	5.68	5.34	5.08	5.63	4.56	5.33	6.18	5.96	6.02	6.12	5.31	5.05	4.56	5.68	5.32	5.05	5.01	5.77	5.48	5.2	5.08	4.96
ENST00000375718.4	5.31	5.07	5.51	5.39	4.56	5.76	5.36	5.74	5.87	5.8	5.58	6.24	5.15	4.56	4.56	5.36	4.56	5.16	5.14	5.85	5.37	5.14	4.56	5.25
ENST00000311890.14	6.32	5.07	4.56	4.56	5.5	4.56	5.98	4.56	4.56	4.56	4.56	4.56	4.56	5.97	6.08	5.19	6.32	6.22	6.46	4.56	4.56	5.53	4.56	4.56
ENST00000463576.5	4.56	4.56	4.56	4.56	4.56	4.56	4.56	4.56	4.56	4.56	4.56	4.56	4.56	4.56	4.56	4.56	4.56	4.56	4.56	4.56	4.82	5.01	4.56	4.56
ENST00000487046.1	4.56	4.56	4.92	5.04	4.56	4.56	4.56	4.97	5.08	4.84	4.56	5.12	4.56	4.98	4.56	4.56	5.16	5.05	5.14	4.56	5.01	5.01	4.56	4.84
ENST00000406363.2	4.56	4.56	4.56	4.56	4.56	4.56	4.56	4.56	4.56	4.95	4.56	4.56	4.56	4.56	4.56	4.56	4.56	4.56	4.56	4.56	4.56	4.56	4.56	4.56
ENST00000464764.5	4.56	4.56	4.56	4.84	4.98	4.97	4.56	5.52	5.61	5.34	5.64	5.69	5.09	4.98	4.97	5.28	4.56	4.8	4.82	5.37	4.82	4.56	4.86	4.56
ENST00000477360.2	4.56	4.82	4.92	4.56	4.56	4.56	4.56	4.97	5.01	5.18	5.05	5.12	5.02	4.8	4.56	4.56	4.56	4.56	4.56	4.56	4.56	4.82	4.56	4.56
ENST00000375692.5	4.56	4.56	4.56	4.95	4.56	4.56	4.56	4.56	4.56	4.56	4.56	4.56	4.56	4.56	4.56	4.56	4.56	4.91	4.56	4.56	5.01	4.93	4.56	4.56
ENST00000495784.1	4.94	4.82	4.56	4.56	4.86	4.56	5.02	5.06	5.14	4.95	5.05	5.04	4.56	4.56	4.56	5	4.56	4.56	4.56	4.56	4.92	4.56	4.56	4.56
ENST00000439316.6	4.56	4.56	4.92	4.56	4.56	4.56	4.89	4.56	4.56	4.56	4.56	5.12	4.56	4.56	4.56	4.56	4.56	4.56	4.56	4.56	4.56	5.08	4.56	4.84
ENST00000331433.5	5.31	4.92	4.56	4.56	4.56	4.56	4.56	4.56	4.56	4.56	4.56	4.56	4.56	4.56	4.56	4.56	4.56	4.56	4.56	4.56	4.56	4.56	4.56	4.56
ENST00000491433.1	4.56	4.56	4.56	4.56	4.56	4.56	4.56	4.56	4.56	4.56	4.56	4.56	4.56	4.56	4.85	4.56	4.56	4.56	4.56	4.56	4.56	4.56	4.56	4.56
ENST00000447882.1	4.56	4.56	4.56	4.56	4.56	4.56	4.56	4.56	4.56	4.56	4.56	4.56	4.56	4.56	4.56	4.81	4.56	4.56	4.56	4.56	4.56	4.56	4.56	4.56
ENST00000619181.4	5.48	4.82	4.92	4.56	4.98	4.56	4.89	4.56	5.14	4.56	5.25	4.56	4.82	4.91	4.56	5.07	4.56	4.91	4.93	4.56	4.56	4.56	4.56	4.84
ENST00000375679.9	4.56	4.56	5.07	4.56	4.56	4.56	4.56	6.25	5.58	5.94	4.56	6.61	4.56	4.56	4.56	5.19	4.56	4.91	4.56	5.96	5.08	5.38	4.99	4.56
ENST00000375667.7	5.67	4.56	5.18	4.95	4.56	4.56	4.56	4.56	4.93	4.56	4.9	5.78	4.56	4.91	4.56	5.23	4.56	4.56	4.56	4.56	4.56	4.56	4.56	4.56
ENST00000431772.1	4.56	4.56	4.56	4.56	4.86	4.56	4.56	4.56	4.56	4.84	4.56	4.56	4.56	4.56	4.56	4.56	4.56	4.56	4.56	5.13	4.56	4.56	4.56	4.56
ENST00000375662.5	4.56	4.82	4.56	4.56	4.56	4.56	4.56	5.06	4.56	4.56	4.9	4.56	4.82	4.91	4.56	4.56	4.83	4.8	4.56	4.89	4.56	4.56	4.56	4.56
ENST00000494078.1	4.56	4.56	4.56	4.56	4.56	4.56	4.56	4.56	4.56	4.56	4.56	4.84	4.56	4.56	4.56	4.92	4.56	4.56	4.56	4.56	4.56	4.56	4.56	4.56
ENST00000358432.8	9.3	8.82	9.21	8.36	9.2	9.6	9.36	9.77	9.28	9.11	9.97	9.98	8.29	10.94	11.26	9.85	10.28	10.98	10.01	9.56	9.75	11.12	11.44	11.58
ENST00000462805.1	5.48	5.33	4.56	4.56	4.56	5.14	4.56	5.21	5.08	4.95	4.9	5.04	4.56	4.98	5.68	5.13	5.1	5.11	5.08	5.03	4.92	4.56	5.08	5.4
ENST00000480202.1	5.98	5.77	4.56	5.39	5.29	4.97	4.56	4.56	4.56	4.56	6.02	4.56	5.61	5.53	4.56	5.47	4.56	5.16	4.93	6.23	5.14	4.56	5.78	4.56
ENST00000461614.1	6.1	6.54	6.08	6.24	5.7	6.61	5.98	6.44	6.58	5.98	5.94	5.55	5.26	6.71	6.69	5.96	5.72	6.28	6.08	6.72	4.56	5.91	6.69	6.1
ENST00000424774.1	6.21	6.81	6.22	6.52	6.01	6.64	6.16	6.8	6.61	6.16	6.9	5.99	5.97	6.83	6.97	6.63	6.32	6.32	6.22	6.79	5.91	6.4	6.86	7.04
ENST00000426353.1	5.4	5.41	5.57	5.34	5.63	5.37	5.48	5.77	5.58	5.72	5.91	5.34	5.31	5.61	5.56	5.4	5.6	5.37	5.29	5.64	5.45	5.62	6.1	5.94
ENST00000478117.5	4.94	6.26	5.28	5.69	4.56	6.04	6.39	5.89	6.4	4.56	6.27	5.59	6.42	6.28	6.47	6.68	6.65	6.22	6.14	5.89	6.71	5.93	6.05	6.62
ENST00000270747.8	5.93	7.11	7.24	6.69	7.26	6.83	7.33	7.29	7	6.74	6.96	6.94	6.78	7.14	7.31	7.2	6.89	7.09	6.68	7.01	6.99	6.83	7.11	6.54
ENST00000449495.1	5.31	5.44	4.56	5.04	5.93	4.56	5.02	5.38	5.45	5.24	4.56	4.56	5.43	5.05	5.07	5.19	5.75	5.41	4.56	4.56	5.08	4.56	5.08	5.31
ENST00000478210.1	4.56	4.56	4.56	5.29	4.56	4.56	5.42	4.56	4.56	4.95	4.9	4.56	4.56	4.56	5.28	4.56	4.56	4.8	5.29	4.56	4.56	4.56	4.56	4.56
ENST00000471928.1	4.56	4.82	4.56	4.56	4.86	5.14	4.89	5.06	4.56	4.95	5.05	4.95	4.93	4.98	5.15	5.28	4.94	4.8	5.19	4.89	5.08	4.82	5.08	4.56
ENST00000441785.1	4.56	4.56	4.56	4.56	4.56	4.56	4.56	4.56	4.56	4.56	5.05	4.56	4.56	4.56	4.56	4.56	4.56	4.56	4.56	4.56	4.56	4.56	4.56	4.56
ENST00000442385.5	4.56	5.41	5.36	5.43	5.54	5.55	5.67	5.38	5.67	5.24	5.58	5.24	5.09	5.25	5.64	5.6	5.66	5.33	5.55	5.22	5.14	5.01	5.75	5.64
ENST00000475369.1	5.31	5.69	5.74	5.75	5.87	5.94	6.01	5.83	6.15	5.65	5.78	5.81	5.15	5.56	6.03	5.96	5.53	5.33	5.9	5.49	5.67	5.71	6.12	5.77
ENST00000602586.1	5.31	5.51	5.28	5.29	5.08	5.14	5.21	5.52	5.64	5.34	5.47	5.29	5.21	4.98	5.78	5.28	5.1	5.11	5.29	5.59	5.45	5.3	5.41	5.25
ENST00000671994.1	7.58	7.18	7.49	7.4	7.96	7.46	7.8	7.62	7.47	7.51	7.84	7.62	7.59	7.41	7.5	7.71	7.23	7.69	7.75	7.67	7.39	7.52	7.86	7.44
ENST00000375599.8	6.8	6.55	6.53	6.41	7	6.7	7.07	7	6.56	6.12	6.92	6.69	6.62	6.46	6.97	6.73	6.52	6.99	6.87	6.9	6.62	6.85	7.16	6.7
ENST00000434014.1	4.56	5.13	4.92	4.84	5.16	5.14	4.56	5.38	4.82	5.04	5.25	4.56	4.82	4.98	5.21	5.44	5.22	5.16	5.29	5.22	4.56	5.2	5.08	5.05
ENST00000421314.1	4.56	4.82	4.56	4.84	4.56	4.97	4.56	4.85	4.56	4.56	4.56	4.56	4.93	4.8	4.85	4.56	4.94	5.05	4.56	4.56	4.82	4.82	4.56	4.56
ENST00000375592.8	9.53	9.51	9.46	9.31	9.56	9.41	9.58	9.7	9.42	9.51	9.58	9.64	9.54	9.49	9.64	9.87	9.48	9.76	9.51	9.64	9.51	9.48	9.75	9.59
ENST00000456164.5	5.79	6.22	6.56	5.96	6.29	5.63	5.48	5.89	6.06	6.4	6.02	6.08	6.11	6.53	5.43	6.34	6.44	6.35	6.35	5.96	6.31	6.56	5.81	6.27
ENST00000444116.1	5.84	5.28	4.56	6.1	6.29	6.18	6.56	6.57	5.64	6.01	5.94	6.1	5.8	6.09	6.71	6.31	6.02	6.26	6.32	6.09	5.45	5.91	6.85	5.86
ENST00000478089.1	7.49	7.17	7.48	7.42	6.99	7.36	7.28	7.2	7.33	7.31	7.33	7.31	7.21	7.46	6.88	7.36	7.33	6.89	7.31	7.1	7.24	7.21	6.79	7.14
ENST00000475078.1	4.94	4.56	4.56	5.04	4.56	4.56	4.56	4.85	4.82	5.04	5.05	4.95	4.56	4.91	4.56	4.92	4.83	4.8	5.01	4.89	4.92	4.93	4.86	4.84
ENST00000471507.5	6.06	6.58	5.51	5.72	6.82	5.99	6.78	6.56	6.09	6.62	6.64	6.49	6.07	6.5	6.18	6.97	6.61	7.04	6.33	6.68	7.29	6.53	7.05	6.83
ENST00000401089.3	9.8	9.45	9.51	9.45	9.83	10.02	10.35	9.88	9.56	9.7	10.05	9.99	10.05	9.91	10.28	10.24	9.98	10.35	9.75	10.36	9.83	10.06	10.47	10.21
ENST00000486763.5	4.56	4.56	4.56	4.56	4.56	4.56	4.56	5.14	4.56	5.39	4.56	4.56	5.21	4.56	4.56	4.56	4.56	4.56	5.08	4.56	4.56	4.56	4.56	4.56
ENST00000401088.9	9.9	9.36	8.95	8.86	10.07	9.57	10.05	9.52	9.03	9.44	9.48	9.69	9.46	9.5	9.88	9.69	9.25	10.18	9.42	9.77	9.41	9.59	10.13	9.78
ENST00000476423.5	5.61	5.66	5.51	5.18	5.45	5.14	5.76	5.52	5.58	5.51	5.69	5.51	5.39	5.87	5.15	5.54	5.63	5.59	5.9	5.49	5.61	5.56	5.51	5.57
ENST00000475554.5	5.67	5.57	4.56	5.43	5.66	6.09	5.29	5.74	5.67	5.96	5.86	5.69	5.54	5.81	6.08	5.76	5.8	5.67	5.8	5.81	6.32	5.76	5.78	5.99
ENST00000472351.5	5.89	5.51	6.15	6.52	6.29	6.04	5.53	6.54	6.17	5.43	4.56	5.62	6.67	6.16	5.38	7.06	5.95	6.63	5.9	6.29	6.47	6.87	7.16	6.25
ENST00000492354.1	8.23	9.26	9.33	9.31	9.6	9.24	9.28	9.94	9.14	8.46	9.64	9.31	8.75	8.76	9.52	9.59	9.16	9.91	9.21	9.31	9.42	9.45	10.28	9.23
ENST00000472461.1	5.67	6.5	6.18	6.01	5.45	5.94	5.87	5.7	6.2	6.1	6.21	5.75	5.93	6.4	6.43	6.23	6.32	6.28	6.52	6.38	5.99	6.25	6.24	5.77
ENST00000445689.1	5.67	5.66	5.57	5.69	5.66	5.7	5.63	5.6	5.8	5.72	5.64	5.72	5.54	5.72	5.64	5.79	5.9	5.79	5.61	5.81	5.72	5.95	5.46	5.64
ENST00000491418.5	4.94	5.13	4.92	5.34	5.23	5.27	5.29	5.27	5.14	5.04	5.25	5.12	5.02	5.25	5.6	5.47	5.41	5.62	5.38	5.43	5.48	5.38	5.08	5.05
ENST00000466212.5	5.48	5.54	5.68	5.75	5.84	5.7	5.42	5.43	5.37	5.72	5.4	5.59	5.58	5.72	5.33	5.6	5.83	5.87	5.64	5.89	5.64	5.93	5.46	5.19
[truncated: 201,676+ more rows]
